# Supplementary material for: Human Tumor–Derived Matrix Improves the Predictability of Head and Neck Cancer Drug Testing
Source: Cancers (Basel). 2019 Dec 30;12(1):92. doi: 10.3390/cancers12010092 (PMC7017272; doi:10.3390/cancers12010092)
Supplement: Supplementary file 1 [file cancers-12-00092-s001.zip]

Archive with 12 entries (11 files):
- cancers-664648-supplement-final/
- cancers-664648-supplement-final/Supplementary Figure 1.pdf
- cancers-664648-supplement-final/Supplementary Figure 2.pdf
- cancers-664648-supplement-final/Supplementary Figure 3.pdf
- cancers-664648-supplement-final/Supplementary Figure 4.pdf
- cancers-664648-supplement-final/Supplementary Figure 5.pdf
- cancers-664648-supplement-final/Supplementary Figure 6.pdf
- cancers-664648-supplement-final/Supplementary Table 1.pdf
- cancers-664648-supplement-final/Supplementary Table 2.pdf
- cancers-664648-supplement-final/Supplementary Table 3.pdf
- cancers-664648-supplement-final/Supplementary Table 4.pdf
- cancers-664648-supplement-final/Supplementary Table 5.xlsx
