# Supplementary material for: Human Tumor–Derived Matrix Improves the Predictability of Head and Neck Cancer Drug Testing
Source: Cancers (Basel). 2019 Dec 30;12(1):92. doi: 10.3390/cancers12010092 (PMC7017272; doi:10.3390/cancers12010092)
Supplement: Supplementary file 1 [file cancers-12-00092-s001.zip › cancers-664648-supplement-final/Supplementary Table 5.xlsx]

## Sheet: UT-SCC-24A (M02) 
Supplementary Table 5: Raw screening data using all viability readouts (DSS, EC50, MAX, MIN).
Plate no	ID	DRUG_NAME	ANALYSIS_NAME	IC50	SLOPE	MAX	MIN	Min.Conc.tested	Max.Conc.tested	IC50_std_error	D1	D2	D3	D4	D5	DSS	SE_of_estimate	Mechanism/Targets	Class.explained	High.phase/Approval.status	Res..code	Alias	activity.modifier	Active/inactive.in.clinic	Solvent	High.conc.(nM)	Plate	InChI	ChEMBL.ID	Dubious
Control (M02-01)	FIMM003710	Afatinib_1	IC50	7.8	1.9	71.6	0	0.1	989	0.1	3.4	-0.1	44	67.9	71.6	18.4	2.4	EGFR inhibitor	B. Kinase inhibitor	Approved	BIBW2992		Irreversible		DMSO	1000	1	AHJRHEGDXFFMBM-UHFFFAOYSA-N	CHEMBL189963,CHEMBL2364621	0
Control (M02-01)	FIMM000160	Gefitinib_1	IC50	48.4	2.5	52.7	0	1	9890.1	1.3	-3.4	-2.9	45.7	52.7	38.7	15.2	7.5	EGFR inhibitor	B. Kinase inhibitor	Approved	ZD-1839				DMSO	10000	6	ZAVGJDAFCZAWSZ-UHFFFAOYSA-N	CHEMBL1233300	0.00433333
Control (M02-01)	FIMM100407	Binimetinib_1	IC50	6.8	1.7	69.9	0	0.1	989	0.3	-3.9	0.2	46.5	60.9	69.9	18.4	4.7	MEK1/2 inhibitor	B. Kinase inhibitor	Investigational (Ph 2)	NVP-MEK162	MEK162, ARRY-438162, ARRY-162			DMSO	1000	6	ACWZRVQXLIRSDF-UHFFFAOYSA-N	CHEMBL3187723	0
Control (M02-01)	FIMM003729	Pimasertib_1	IC50	9.9	1.2	81.7	0	1	9890.1	0.3	-2.8	43.7	70.4	78	81.7	29.7	5.5	MEK1/2 inhibitor	B. Kinase inhibitor	Investigational (Ph 2)	AS703026	MSC1936369B			DMSO	10000	3	VIUAUNHCRHHYNE-JTQLQIEISA-N	CHEMBL2107832	0.001
Control (M02-01)	FIMM023832	Dactolisib_1	IC50	989	2.5	8.8	0	0.1	989	4.6	6	5.3	-6.6	8.8	7	0	5.4	mTOR/(PI3K) inhibitor	B. Kinase inhibitor	Investigational (Ph 2)	NVP-BEZ235			Inactive	DMSO	1000	10	JOGKUKXHTYWRGZ-UHFFFAOYSA-N	CHEMBL1879463,CHEMBL1911126	0
Control (M02-01)	FIMM100414	Omipalisib_1	IC50	5.8	1.3	92.6	0	0.1	989	0.2	-2.7	6.4	63.5	82.7	92.6	24.6	4.3	PI3K/mTOR inhibitor	B. Kinase inhibitor	Investigational (Ph 1)	GSK2126458				DMSO	1000	1	CGBJSGAELGCMKE-UHFFFAOYSA-N	CHEMBL1236962	0
Control (M02-01)	FIMM100397	Ridaforolimus_1	IC50	1.9	2.5	31.9	0	0	98.9	1.5	-9.5	-2.6	5.4	31.9	29.7	6.3	5.1	binds FKBP12, causes inhibition of mTORC1	C. Rapalog	Investigational (Ph 3)	MK-8669	AP 23573, Deforolimus			DMSO	100	4		not in ChEMBL	0
Control (M02-01)	FIMM000160	Gefitinib_2	IC50	46.6	1	49.7	0	1	9890.1	0.2	0.8	9.2	33.1	49.7	47.5	13.4	1.6	EGFR inhibitor	B. Kinase inhibitor	Approved	ZD-1839				DMSO	10000	6	ZAVGJDAFCZAWSZ-UHFFFAOYSA-N	CHEMBL1233300	0
Control (M02-01)	FIMM003754	Refametinib_2	IC50	12.5	0.6	78.7	0	1	9890.1	1	17.8	30.9	67.6	69.7	78.7	26.2	5.1	MEK1/2 inhibitor	B. Kinase inhibitor	Investigational (Ph 2)	BAY 869766	RDEA119			DMSO	10000	8	RDSACQWTXKSHJT-NSHDSACASA-N	CHEMBL2138601	0
Control (M02-01)	FIMM003751	Trametinib_2	IC50	0.8	1.7	52.4	0	0	247.3	0.1	0.5	6.5	45.9	52.4	51	16.1	0.7	MEK1/2 inhibitor	B. Kinase inhibitor	Approved	GSK1120212	JTP-74057			DMSO	250	1	IFSDAJWBUCMOAH-HNNXBMFYSA-N	CHEMBL2216870	0.000333333
Control (M02-01)	FIMM023832	Dactolisib_2	IC50	989	0.2	4.7	0	0.1	989	1041.9	1.9	-3.2	4.7	3.9	-2.3	0	3.7	mTOR/(PI3K) inhibitor	B. Kinase inhibitor	Investigational (Ph 2)	NVP-BEZ235			Inactive	DMSO	1000	10	JOGKUKXHTYWRGZ-UHFFFAOYSA-N	CHEMBL1879463,CHEMBL1911126	0
Control (M02-01)	FIMM100390	Apitolisib_2	IC50	600.8	0.9	88.4	0	1	9890.1	0.4	4	0.8	19.8	48.7	88.4	11.9	5.3	PI3K/mTOR inhibitor	B. Kinase inhibitor	Investigational (Ph 2)	GDC-0980				DMSO	10000	5	YOVVNQKCSKSHKT-HNNXBMFYSA-N	CHEMBL1922094,CHEMBL1922106,CHEMBL1922103	0
Control (M02-01)	FIMM003786	Temsirolimus_2	IC50	2.5	0.7	36.7	0	0	98.9	0.9	-1	10.4	8.7	27.1	36.7	5.5	4.3	binds FKBP12, causes inhibition of mTORC1	C. Rapalog	Approved	CCI-779				DMSO	100	10	CBPNZQVSJQDFBE-FUXHJELOSA-N	CHEMBL1201182	0
Control (M02-01)	FIMM003781	Canertinib_3	IC50	62.2	0.7	99.7	0	1	9890.1	0.8	5	14.8	70.2	71.2	99.7	24.8	10.7	pan-HER inhibitor	B. Kinase inhibitor	Investigational (Ph 3)	CI-1033	PD 183805	Irreversible		DMSO	10000	4			0
Control (M02-01)	FIMM003754	Refametinib_3	IC50	8.8	0.9	75.6	0	1	9890.1	0.1	9.2	40.1	66.8	75.3	75.6	27.4	0.6	MEK1/2 inhibitor	B. Kinase inhibitor	Investigational (Ph 2)	BAY 869766	RDEA119			DMSO	10000	8	RDSACQWTXKSHJT-NSHDSACASA-N	CHEMBL2138601	0
Control (M02-01)	FIMM003708	Selumetinib_3	IC50	97.3	2.2	66.4	0	1	9890.1	0.1	4.3	0.7	33.8	66.4	63.5	16.4	2.6	MEK1/2 inhibitor	B. Kinase inhibitor	Investigational (Ph 3)	AZD6244	ARRY-142886			DMSO	10000	4	HFNKQEVNSGCOJV-HNNXBMFYSA-N	CHEMBL1789941,CHEMBL1795071	0
Control (M02-01)	FIMM100412	TAK-733_3	IC50	1	0.9	69.7	0	0.1	989	0.3	6.2	34.8	61.8	63.9	69.7	24.7	2.4	MEK1/2 inhibitor	B. Kinase inhibitor	Investigational (Ph 1)	TAK-733				DMSO	1000	2	RCLQNICOARASSR-SECBINFHSA-N	CHEMBL1615025	0
Control (M02-01)	FIMM003735	PF-04691502_3	IC50	1747.2	2.2	74	0	1	9890.1	10.6	-2.7	8.6	18.7	16	74	6.4	10.4	PI3K/mTOR inhibitor	B. Kinase inhibitor	Investigational (Ph 2)	PF-04691502				DMSO	10000	1	XDLYKKIQACFMJG-WKILWMFISA-N	CHEMBL1234354	0.297667
Control (M02-01)	FIMM003755	Everolimus_3	IC50	1.5	0.3	25.1	0	0	98.9	11.2	6.7	5.9	16.5	6.9	25.1	2.3	6	binds FKBP12, causes inhibition of mTORC1	C. Rapalog	Approved	NVP-RAD001	RAD001, SDZ-RAD			DMSO	100	5	HKVAMNSJSFKALM-GKUWKFKPSA-N	CHEMBL1908360	0
Control (M02-01)	FIMM023795	Sirolimus_3	IC50	5.5	0.4	70.5	0	0	98.9	14	6.9	4	17.6	70.5	28	10.1	20.7	binds FKBP12, causes inhibition of mTORC1	C. Rapalog	Approved		Rapamycin			DMSO	100	6	QFJCIRLUMZQUOT-HPLJOQBZSA-N	CHEMBL413	0.32
Control (M02-01)	FIMM000183	Erlotinib_1	IC50	701.6	1.2	30.8	0	1	9890.1	1.1	5.2	-16	5.3	17.9	30.8	3.3	8.6	EGFR inhibitor	B. Kinase inhibitor	Approved	CP-358774	OSI-774			DMSO	10000	5	KTUFNOKKBVMGRW-UHFFFAOYSA-N	CHEMBL1642,CHEMBL941	0
Control (M02-01)	FIMM003735	PF-04691502_1	IC50	228.8	0.3	48.3	0	1	9890.1	8	6.9	8.5	32.7	12.9	48.3	7.6	11.9	PI3K/mTOR inhibitor	B. Kinase inhibitor	Investigational (Ph 2)	PF-04691502				DMSO	10000	1	XDLYKKIQACFMJG-WKILWMFISA-N	CHEMBL1234354	0.312
Control (M02-01)	Erbitux_1	Erbitux_1	IC50	169.2	1.8	48.6	0	9.9	100473	0.2	0.7	13.4	46.7	48.6	44.8	16.6	1.9										4			0
Control (M02-01)	FIMM100407	Binimetinib_2	IC50	8.5	2.5	68.1	0	0.1	989	0.3	4	-3	40.6	68.1	67.7	17.4	2.6	MEK1/2 inhibitor	B. Kinase inhibitor	Investigational (Ph 2)	NVP-MEK162	MEK162, ARRY-438162, ARRY-162			DMSO	1000	6	ACWZRVQXLIRSDF-UHFFFAOYSA-N	CHEMBL3187723	0.000333333
Control (M02-01)	FIMM023795	Sirolimus_2	IC50	1.6	2.5	67.4	0	0	98.9	2.9	12.1	0.5	15.2	67.4	30.8	14.8	19.3	binds FKBP12, causes inhibition of mTORC1	C. Rapalog	Approved		Rapamycin			DMSO	100	6	QFJCIRLUMZQUOT-HPLJOQBZSA-N	CHEMBL413	0.0263333
Control (M02-01)	FIMM100390	Apitolisib_3	IC50	412.1	0.7	88.9	0	1	9890.1	0.7	-1.1	11	26.3	50.8	88.9	13.6	6.3	PI3K/mTOR inhibitor	B. Kinase inhibitor	Investigational (Ph 2)	GDC-0980				DMSO	10000	5	YOVVNQKCSKSHKT-HNNXBMFYSA-N	CHEMBL1922094,CHEMBL1922106,CHEMBL1922103	0
Control (M02-01)	FIMM003708	Selumetinib_1	IC50	132.6	2.5	65.6	0	1	9890.1	0.7	-6.5	-4.8	21.3	65.6	61	15.2	4.7	MEK1/2 inhibitor	B. Kinase inhibitor	Investigational (Ph 3)	AZD6244	ARRY-142886			DMSO	10000	4	HFNKQEVNSGCOJV-HNNXBMFYSA-N	CHEMBL1789941,CHEMBL1795071	0
Control (M02-01)	FIMM100414	Omipalisib_2	IC50	7.3	2.5	90.7	0	0.1	989	0.4	-1.8	-5	62	86.3	90.7	23.6	3.6	PI3K/mTOR inhibitor	B. Kinase inhibitor	Investigational (Ph 1)	GSK2126458				DMSO	1000	1	CGBJSGAELGCMKE-UHFFFAOYSA-N	CHEMBL1236962	0
Control (M02-01)	Erbitux_2	Erbitux_2	IC50	116.3	0.8	55	0	9.9	100473	0.8	-0.2	31.3	41.3	53.5	55	18.9	5.2										7			0
Control (M02-01)	FIMM003751	Trametinib_3	IC50	1.4	2.3	72.8	0	0	247.3	2.6	7.6	1.3	57.9	72.8	24.9	20.3	24.2	MEK1/2 inhibitor	B. Kinase inhibitor	Approved	GSK1120212	JTP-74057			DMSO	250	1	IFSDAJWBUCMOAH-HNNXBMFYSA-N	CHEMBL2216870	0.781667
Control (M02-01)	FIMM003755	Everolimus_1	IC50	7.4	0.6	30.9	0	0	98.9	3.1	5.6	-5	14	10.4	30.9	2.6	7	binds FKBP12, causes inhibition of mTORC1	C. Rapalog	Approved	NVP-RAD001	RAD001, SDZ-RAD			DMSO	100	5	HKVAMNSJSFKALM-GKUWKFKPSA-N	CHEMBL1908360	0
Control (M02-01)	FIMM003710	Afatinib_2	IC50	26.1	2.5	63.8	0	0.1	989	0.5	-5.9	-5.3	4.2	63.8	62.3	12.3	4.2	EGFR inhibitor	B. Kinase inhibitor	Approved	BIBW2992		Irreversible		DMSO	1000	1	AHJRHEGDXFFMBM-UHFFFAOYSA-N	CHEMBL189963,CHEMBL2364621	0
Control (M02-01)	FIMM000160	Gefitinib_3	IC50	67.4	2.5	76.7	0	1	9890.1	1	9.2	-1.6	55.6	65	76.7	20.5	7.5	EGFR inhibitor	B. Kinase inhibitor	Approved	ZD-1839				DMSO	10000	6	ZAVGJDAFCZAWSZ-UHFFFAOYSA-N	CHEMBL1233300	0
Control (M02-01)	FIMM003786	Temsirolimus_3	IC50	1.4	1.5	33.3	0	0	98.9	0.3	-3.9	-3	13	30.1	33.3	6.8	2.8	binds FKBP12, causes inhibition of mTORC1	C. Rapalog	Approved	CCI-779				DMSO	100	10	CBPNZQVSJQDFBE-FUXHJELOSA-N	CHEMBL1201182	0
Control (M02-01)	FIMM003729	Pimasertib_2	IC50	10.5	0.8	76.4	0	1	9890.1	0.8	17	31.1	71.5	70.9	76.4	26.6	5.8	MEK1/2 inhibitor	B. Kinase inhibitor	Investigational (Ph 2)	AS703026	MSC1936369B			DMSO	10000	3	VIUAUNHCRHHYNE-JTQLQIEISA-N	CHEMBL2107832	0
Control (M02-01)	Erbitux_3	Erbitux_3	IC50	97.7	1	48.9	0	9.9	100473	0.2	5.1	24.3	45.1	45.6	48.9	17.4	1.5										10			0.000333333
Control (M02-01)	FIMM003781	Canertinib_1	IC50	84.9	0.9	100	0	1	9890.1	0.7	7.9	-0.7	65.4	73.7	100.2	23.7	12.5	pan-HER inhibitor	B. Kinase inhibitor	Investigational (Ph 3)	CI-1033	PD 183805	Irreversible		DMSO	10000	4			0
Control (M02-01)	FIMM100412	TAK-733_1	IC50	1.1	0.8	72.1	0	0.1	989	0.1	7.2	35.9	61.4	69.3	72.1	25.3	1.2	MEK1/2 inhibitor	B. Kinase inhibitor	Investigational (Ph 1)	TAK-733				DMSO	1000	2	RCLQNICOARASSR-SECBINFHSA-N	CHEMBL1615025	0
Control (M02-01)	FIMM023795	Sirolimus_1	IC50	2	2.5	65.8	0	0	98.9	2.4	-3.4	0.6	9.3	65.8	30.8	13.7	17.6	binds FKBP12, causes inhibition of mTORC1	C. Rapalog	Approved		Rapamycin			DMSO	100	6	QFJCIRLUMZQUOT-HPLJOQBZSA-N	CHEMBL413	0.232667
Control (M02-01)	FIMM000183	Erlotinib_2	IC50	1447.5	2.5	25.5	0	1	9890.1	4.1	2.7	-1.6	-1.3	7.1	25.5	2	1.7	EGFR inhibitor	B. Kinase inhibitor	Approved	CP-358774	OSI-774			DMSO	10000	5	KTUFNOKKBVMGRW-UHFFFAOYSA-N	CHEMBL1642,CHEMBL941	0
Control (M02-01)	FIMM003735	PF-04691502_2	IC50	136.1	1.1	93.9	0	1	9890.1	0.6	-5.4	14.7	34.2	93.9	68.9	20.3	14.4	PI3K/mTOR inhibitor	B. Kinase inhibitor	Investigational (Ph 2)	PF-04691502				DMSO	10000	1	XDLYKKIQACFMJG-WKILWMFISA-N	CHEMBL1234354	0.000333333
Control (M02-01)	FIMM100397	Ridaforolimus_2	IC50	1.2	1.1	27.7	0	0	98.9	0.4	-1.2	5.5	10.5	27.4	27.7	5.1	2.5	binds FKBP12, causes inhibition of mTORC1	C. Rapalog	Investigational (Ph 3)	MK-8669	AP 23573, Deforolimus			DMSO	100	4		not in ChEMBL	0
Control (M02-01)	FIMM100407	Binimetinib_3	IC50	4.7	1.2	67	0	0.1	989	0.3	7.5	6.4	49.3	59.4	67	18.6	4.8	MEK1/2 inhibitor	B. Kinase inhibitor	Investigational (Ph 2)	NVP-MEK162	MEK162, ARRY-438162, ARRY-162			DMSO	1000	6	ACWZRVQXLIRSDF-UHFFFAOYSA-N	CHEMBL3187723	0
Control (M02-01)	FIMM023832	Dactolisib_3	IC50	989	2.5	6.3	0	0.1	989	660.5	-0.5	-1.2	5.5	-0.1	6.3	0	2.8	mTOR/(PI3K) inhibitor	B. Kinase inhibitor	Investigational (Ph 2)	NVP-BEZ235			Inactive	DMSO	1000	10	JOGKUKXHTYWRGZ-UHFFFAOYSA-N	CHEMBL1879463,CHEMBL1911126	0
Control (M02-01)	FIMM003754	Refametinib_1	IC50	9	1.1	72	0	1	9890.1	0.3	0.2	40.7	61.5	71.1	72	26.5	4.2	MEK1/2 inhibitor	B. Kinase inhibitor	Investigational (Ph 2)	BAY 869766	RDEA119			DMSO	10000	8	RDSACQWTXKSHJT-NSHDSACASA-N	CHEMBL2138601	0.001
Control (M02-01)	FIMM003708	Selumetinib_2	IC50	52.7	2.5	78.5	0	1	9890.1	1.3	18.5	0.6	65.1	78.5	67.1	22.1	10.9	MEK1/2 inhibitor	B. Kinase inhibitor	Investigational (Ph 3)	AZD6244	ARRY-142886			DMSO	10000	4	HFNKQEVNSGCOJV-HNNXBMFYSA-N	CHEMBL1789941,CHEMBL1795071	0.00133333
Control (M02-01)	FIMM100414	Omipalisib_3	IC50	3.8	1.7	91.6	0	0.1	989	0	0.2	8.6	76.7	91.4	91.6	26.8	0.1	PI3K/mTOR inhibitor	B. Kinase inhibitor	Investigational (Ph 1)	GSK2126458				DMSO	1000	1	CGBJSGAELGCMKE-UHFFFAOYSA-N	CHEMBL1236962	0
Control (M02-01)	FIMM003751	Trametinib_1	IC50	1.1	2.5	62	0	0	247.3	2	-5.2	-3.5	56.2	62	31.7	18.3	15.6	MEK1/2 inhibitor	B. Kinase inhibitor	Approved	GSK1120212	JTP-74057			DMSO	250	1	IFSDAJWBUCMOAH-HNNXBMFYSA-N	CHEMBL2216870	0.117333
Control (M02-01)	FIMM100390	Apitolisib_1	IC50	290.7	0.7	88.4	0	1	9890.1	0.6	-6.2	1.6	34.5	56	88.4	15	7.4	PI3K/mTOR inhibitor	B. Kinase inhibitor	Investigational (Ph 2)	GDC-0980				DMSO	10000	5	YOVVNQKCSKSHKT-HNNXBMFYSA-N	CHEMBL1922094,CHEMBL1922106,CHEMBL1922103	0
Control (M02-01)	FIMM003755	Everolimus_2	IC50	10.5	2.5	28.5	0	0	98.9	0.8	-7	-4	-2.3	13.2	28.5	2.8	4.2	binds FKBP12, causes inhibition of mTORC1	C. Rapalog	Approved	NVP-RAD001	RAD001, SDZ-RAD			DMSO	100	5	HKVAMNSJSFKALM-GKUWKFKPSA-N	CHEMBL1908360	0
Control (M02-01)	FIMM003710	Afatinib_3	IC50	10.2	2	65.8	0	0.1	989	0.1	6.5	1.2	31.7	65.8	65.5	16	3.3	EGFR inhibitor	B. Kinase inhibitor	Approved	BIBW2992		Irreversible		DMSO	1000	1	AHJRHEGDXFFMBM-UHFFFAOYSA-N	CHEMBL189963,CHEMBL2364621	0
Control (M02-01)	FIMM003786	Temsirolimus_1	IC50	1.3	1	31.3	0	0	98.9	0.3	-0.3	5.9	11.7	29.9	31.3	5.9	2.4	binds FKBP12, causes inhibition of mTORC1	C. Rapalog	Approved	CCI-779				DMSO	100	10	CBPNZQVSJQDFBE-FUXHJELOSA-N	CHEMBL1201182	0
Control (M02-01)	FIMM003781	Canertinib_2	IC50	108.6	0.7	98.8	0	1	9890.1	0.9	-2.9	2	62.8	66.9	98.8	21.9	13	pan-HER inhibitor	B. Kinase inhibitor	Investigational (Ph 3)	CI-1033	PD 183805	Irreversible		DMSO	10000	4			0.000666667
Control (M02-01)	FIMM000183	Erlotinib_3	IC50	614.9	0.8	35.6	0	1	9890.1	0.8	-2.6	0.6	10.5	17.4	35.6	3.8	3.5	EGFR inhibitor	B. Kinase inhibitor	Approved	CP-358774	OSI-774			DMSO	10000	5	KTUFNOKKBVMGRW-UHFFFAOYSA-N	CHEMBL1642,CHEMBL941	0
Control (M02-01)	FIMM003729	Pimasertib_3	IC50	10.1	1.1	79.8	0	1	9890.1	0.4	-1.4	43.6	66.4	78.8	79.8	28.7	5.6	MEK1/2 inhibitor	B. Kinase inhibitor	Investigational (Ph 2)	AS703026	MSC1936369B			DMSO	10000	3	VIUAUNHCRHHYNE-JTQLQIEISA-N	CHEMBL2107832	0.001
Control (M02-01)	FIMM100397	Ridaforolimus_3	IC50	3.4	1.2	39.3	0	0	98.9	0.8	2.2	-12.4	9.5	29.9	39.3	6.2	6.7	binds FKBP12, causes inhibition of mTORC1	C. Rapalog	Investigational (Ph 3)	MK-8669	AP 23573, Deforolimus			DMSO	100	4		not in ChEMBL	0
Control (M02-01)	FIMM100412	TAK-733_2	IC50	1.6	1.2	70.1	0	0.1	989	0.3	-8.1	28.9	59	70	70.1	23.8	5.9	MEK1/2 inhibitor	B. Kinase inhibitor	Investigational (Ph 1)	TAK-733				DMSO	1000	2	RCLQNICOARASSR-SECBINFHSA-N	CHEMBL1615025	0
Myogel 2D (M02-02)	FIMM003710	Afatinib_1	IC50	8.2	2.5	23.9	0	0.1	989	0.6	1	-3.1	14.8	22.3	23.9	5.3	1.9	EGFR inhibitor	B. Kinase inhibitor	Approved	BIBW2992		Irreversible		DMSO	1000	1	AHJRHEGDXFFMBM-UHFFFAOYSA-N	CHEMBL189963,CHEMBL2364621	0
Myogel 2D (M02-02)	FIMM000160	Gefitinib_1	IC50	15.4	0.7	14.2	0	1	9890.1	1.6	4.8	3.3	13.2	14.2	12.6	1.6	2.4	EGFR inhibitor	B. Kinase inhibitor	Approved	ZD-1839				DMSO	10000	6	ZAVGJDAFCZAWSZ-UHFFFAOYSA-N	CHEMBL1233300	0
Myogel 2D (M02-02)	FIMM100407	Binimetinib_1	IC50	15.8	1.1	39.8	0	0.1	989	0.4	1.4	-3.4	17.2	32.5	39.8	7.7	3.2	MEK1/2 inhibitor	B. Kinase inhibitor	Investigational (Ph 2)	NVP-MEK162	MEK162, ARRY-438162, ARRY-162			DMSO	1000	6	ACWZRVQXLIRSDF-UHFFFAOYSA-N	CHEMBL3187723	0
Myogel 2D (M02-02)	FIMM003729	Pimasertib_1	IC50	153.7	0.8	71.7	0	1	9890.1	0.3	-2.3	13.2	27.2	58.3	71.7	14.5	3.8	MEK1/2 inhibitor	B. Kinase inhibitor	Investigational (Ph 2)	AS703026	MSC1936369B			DMSO	10000	3	VIUAUNHCRHHYNE-JTQLQIEISA-N	CHEMBL2107832	0
Myogel 2D (M02-02)	FIMM023832	Dactolisib_1	IC50	989	0.1	4.3	0	0.1	989	4283	3.1	1.8	-2.2	4.3	-4.3	0	4.1	mTOR/(PI3K) inhibitor	B. Kinase inhibitor	Investigational (Ph 2)	NVP-BEZ235			Inactive	DMSO	1000	10	JOGKUKXHTYWRGZ-UHFFFAOYSA-N	CHEMBL1879463,CHEMBL1911126	0
Myogel 2D (M02-02)	FIMM100414	Omipalisib_1	IC50	13.4	1.1	84.7	0	0.1	989	0.1	-2.2	2.4	36	75.3	84.7	18.4	1.8	PI3K/mTOR inhibitor	B. Kinase inhibitor	Investigational (Ph 1)	GSK2126458				DMSO	1000	1	CGBJSGAELGCMKE-UHFFFAOYSA-N	CHEMBL1236962	0
Myogel 2D (M02-02)	FIMM100397	Ridaforolimus_1	IC50	2.4	1.4	35.5	0	0	98.9	0.8	-11.4	-6.6	8.7	30.6	35.5	6.2	6.7	binds FKBP12, causes inhibition of mTORC1	C. Rapalog	Investigational (Ph 3)	MK-8669	AP 23573, Deforolimus			DMSO	100	4		not in ChEMBL	0
Myogel 2D (M02-02)	FIMM000160	Gefitinib_2	IC50	30.3	2.5	13.8	0	1	9890.1	1.2	4.2	0.2	13.8	12.1	11.5	2	2.6	EGFR inhibitor	B. Kinase inhibitor	Approved	ZD-1839				DMSO	10000	6	ZAVGJDAFCZAWSZ-UHFFFAOYSA-N	CHEMBL1233300	0
Myogel 2D (M02-02)	FIMM003754	Refametinib_2	IC50	48.4	0.9	51.4	0	1	9890.1	0.5	-1.3	8.9	36.7	41.2	51.4	13.5	4.1	MEK1/2 inhibitor	B. Kinase inhibitor	Investigational (Ph 2)	BAY 869766	RDEA119			DMSO	10000	8	RDSACQWTXKSHJT-NSHDSACASA-N	CHEMBL2138601	0
Myogel 2D (M02-02)	FIMM003751	Trametinib_2	IC50	2.8	2.5	26.2	0	0	247.3	1.5	-9.7	-7.8	11.1	26.2	21.9	5.6	6.6	MEK1/2 inhibitor	B. Kinase inhibitor	Approved	GSK1120212	JTP-74057			DMSO	250	1	IFSDAJWBUCMOAH-HNNXBMFYSA-N	CHEMBL2216870	0
Myogel 2D (M02-02)	FIMM023832	Dactolisib_2	IC50	989	2.5	1	0	0.1	989	10208	-0.2	-3	-1.3	-0.9	1	0	1.7	mTOR/(PI3K) inhibitor	B. Kinase inhibitor	Investigational (Ph 2)	NVP-BEZ235			Inactive	DMSO	1000	10	JOGKUKXHTYWRGZ-UHFFFAOYSA-N	CHEMBL1879463,CHEMBL1911126	0
Myogel 2D (M02-02)	FIMM100390	Apitolisib_2	IC50	814.4	1	81.8	0	1	9890.1	0.3	-4	-1.1	12.9	41.9	81.8	9.8	4.6	PI3K/mTOR inhibitor	B. Kinase inhibitor	Investigational (Ph 2)	GDC-0980				DMSO	10000	5	YOVVNQKCSKSHKT-HNNXBMFYSA-N	CHEMBL1922094,CHEMBL1922106,CHEMBL1922103	0
Myogel 2D (M02-02)	FIMM003786	Temsirolimus_2	IC50	3.3	2.5	30.5	0	0	98.9	0.9	-7.2	-3.3	0	29.7	30.5	5	4.1	binds FKBP12, causes inhibition of mTORC1	C. Rapalog	Approved	CCI-779				DMSO	100	10	CBPNZQVSJQDFBE-FUXHJELOSA-N	CHEMBL1201182	0
Myogel 2D (M02-02)	FIMM003781	Canertinib_3	IC50	1599.9	1.6	98.5	0	1	9890.1	2	0.8	1.6	22.8	28.9	98.5	8.7	11.2	pan-HER inhibitor	B. Kinase inhibitor	Investigational (Ph 3)	CI-1033	PD 183805	Irreversible		DMSO	10000	4			0.0106667
Myogel 2D (M02-02)	FIMM003754	Refametinib_3	IC50	214.9	0.7	62.1	0	1	9890.1	0.3	-1.6	5	24.6	43.8	62.1	11.2	2.9	MEK1/2 inhibitor	B. Kinase inhibitor	Investigational (Ph 2)	BAY 869766	RDEA119			DMSO	10000	8	RDSACQWTXKSHJT-NSHDSACASA-N	CHEMBL2138601	0
Myogel 2D (M02-02)	FIMM003708	Selumetinib_3	IC50	191.7	2.5	35.3	0	1	9890.1	1.4	3.2	-0.2	5.6	35.3	25.5	7.1	5.2	MEK1/2 inhibitor	B. Kinase inhibitor	Investigational (Ph 3)	AZD6244	ARRY-142886			DMSO	10000	4	HFNKQEVNSGCOJV-HNNXBMFYSA-N	CHEMBL1789941,CHEMBL1795071	0
Myogel 2D (M02-02)	FIMM100412	TAK-733_3	IC50	13.2	0.5	48.3	0	0.1	989	1.6	-2.8	9.6	29.4	27	48.3	9.1	6.9	MEK1/2 inhibitor	B. Kinase inhibitor	Investigational (Ph 1)	TAK-733				DMSO	1000	2	RCLQNICOARASSR-SECBINFHSA-N	CHEMBL1615025	0
Myogel 2D (M02-02)	FIMM003735	PF-04691502_3	IC50	1985.4	2.5	66.1	0	1	9890.1	40.7	-5.8	-1.9	20.7	9.6	66.1	5.3	10.8	PI3K/mTOR inhibitor	B. Kinase inhibitor	Investigational (Ph 2)	PF-04691502				DMSO	10000	1	XDLYKKIQACFMJG-WKILWMFISA-N	CHEMBL1234354	0.418
Myogel 2D (M02-02)	FIMM003755	Everolimus_3	IC50	8.6	2.5	26.5	0	0	98.9	1	-2.5	-2.6	-8.5	15.7	26.5	2.8	4.7	binds FKBP12, causes inhibition of mTORC1	C. Rapalog	Approved	NVP-RAD001	RAD001, SDZ-RAD			DMSO	100	5	HKVAMNSJSFKALM-GKUWKFKPSA-N	CHEMBL1908360	0
Myogel 2D (M02-02)	FIMM023795	Sirolimus_3	IC50	1.8	2.5	68.1	0	0	98.9	2.8	3.9	-1.6	12.7	68.1	29.4	14.6	19.5	binds FKBP12, causes inhibition of mTORC1	C. Rapalog	Approved		Rapamycin			DMSO	100	6	QFJCIRLUMZQUOT-HPLJOQBZSA-N	CHEMBL413	0.09
Myogel 2D (M02-02)	FIMM000183	Erlotinib_1	IC50	9890.1	2.1	8.9	0	1	9890.1	9.6	0.8	-5.9	0.9	2.7	8.9	0	3	EGFR inhibitor	B. Kinase inhibitor	Approved	CP-358774	OSI-774			DMSO	10000	5	KTUFNOKKBVMGRW-UHFFFAOYSA-N	CHEMBL1642,CHEMBL941	0
Myogel 2D (M02-02)	FIMM003735	PF-04691502_1	IC50	893.5	0.6	36.8	0	1	9890.1	3.3	3.8	-3.5	16.2	10.4	36.8	3.2	7.7	PI3K/mTOR inhibitor	B. Kinase inhibitor	Investigational (Ph 2)	PF-04691502				DMSO	10000	1	XDLYKKIQACFMJG-WKILWMFISA-N	CHEMBL1234354	0
Myogel 2D (M02-02)	Erbitux_1	Erbitux_1	IC50	535	2.5	12	0	9.9	100473	0.8	-0.5	-1.1	10	12	10.5	0.9	1										4			0
Myogel 2D (M02-02)	FIMM100407	Binimetinib_2	IC50	19.2	2.5	30.7	0	0.1	989	0.9	-0.5	-6.1	4.9	30.7	29.3	6	3.2	MEK1/2 inhibitor	B. Kinase inhibitor	Investigational (Ph 2)	NVP-MEK162	MEK162, ARRY-438162, ARRY-162			DMSO	1000	6	ACWZRVQXLIRSDF-UHFFFAOYSA-N	CHEMBL3187723	0
Myogel 2D (M02-02)	FIMM023795	Sirolimus_2	IC50	1.6	2.5	63.3	0	0	98.9	2.8	-3.8	-1.3	15.5	63.3	29.3	14.1	17.1	binds FKBP12, causes inhibition of mTORC1	C. Rapalog	Approved		Rapamycin			DMSO	100	6	QFJCIRLUMZQUOT-HPLJOQBZSA-N	CHEMBL413	0.042
Myogel 2D (M02-02)	FIMM100390	Apitolisib_3	IC50	871.9	1.1	85.5	0	1	9890.1	0.2	-0.2	2.6	11.8	42.7	85.5	10	4	PI3K/mTOR inhibitor	B. Kinase inhibitor	Investigational (Ph 2)	GDC-0980				DMSO	10000	5	YOVVNQKCSKSHKT-HNNXBMFYSA-N	CHEMBL1922094,CHEMBL1922106,CHEMBL1922103	0
Myogel 2D (M02-02)	FIMM003708	Selumetinib_1	IC50	147.6	2.5	38.7	0	1	9890.1	1.1	-2	-2.3	10.4	38.7	31	8.5	4.1	MEK1/2 inhibitor	B. Kinase inhibitor	Investigational (Ph 3)	AZD6244	ARRY-142886			DMSO	10000	4	HFNKQEVNSGCOJV-HNNXBMFYSA-N	CHEMBL1789941,CHEMBL1795071	0
Myogel 2D (M02-02)	FIMM100414	Omipalisib_2	IC50	9.8	1.6	86.5	0	0.1	989	0.3	-17.5	1.8	43.6	83.6	86.5	20.8	8.8	PI3K/mTOR inhibitor	B. Kinase inhibitor	Investigational (Ph 1)	GSK2126458				DMSO	1000	1	CGBJSGAELGCMKE-UHFFFAOYSA-N	CHEMBL1236962	0.000333333
Myogel 2D (M02-02)	Erbitux_2	Erbitux_2	IC50	489.3	2.5	11.7	0	9.9	100473	3.7	-3.1	-8.3	11.2	8.7	11.7	0.8	4.8										7			0
Myogel 2D (M02-02)	FIMM003751	Trametinib_3	IC50	247.3	0.2	43.9	0	0	247.3	321.4	-4	0.9	18.1	43.9	-3.4	2.5	19.8	MEK1/2 inhibitor	B. Kinase inhibitor	Approved	GSK1120212	JTP-74057			DMSO	250	1	IFSDAJWBUCMOAH-HNNXBMFYSA-N	CHEMBL2216870	0.984
Myogel 2D (M02-02)	FIMM003755	Everolimus_1	IC50	12.4	2.5	28.3	0	0	98.9	3.4	-6.1	4.4	-0.2	10.2	28.3	2.5	3.8	binds FKBP12, causes inhibition of mTORC1	C. Rapalog	Approved	NVP-RAD001	RAD001, SDZ-RAD			DMSO	100	5	HKVAMNSJSFKALM-GKUWKFKPSA-N	CHEMBL1908360	0
Myogel 2D (M02-02)	FIMM003710	Afatinib_2	IC50	64.5	2.5	16.5	0	0.1	989	1.1	-3.9	0	-0.2	12.3	16.5	1.3	2	EGFR inhibitor	B. Kinase inhibitor	Approved	BIBW2992		Irreversible		DMSO	1000	1	AHJRHEGDXFFMBM-UHFFFAOYSA-N	CHEMBL189963,CHEMBL2364621	0
Myogel 2D (M02-02)	FIMM000160	Gefitinib_3	IC50	117.8	2.5	28.5	0	1	9890.1	2.2	-6.3	-1.8	11.2	28.5	13	6.2	8.4	EGFR inhibitor	B. Kinase inhibitor	Approved	ZD-1839				DMSO	10000	6	ZAVGJDAFCZAWSZ-UHFFFAOYSA-N	CHEMBL1233300	0.00666667
Myogel 2D (M02-02)	FIMM003786	Temsirolimus_3	IC50	1.2	2.5	28.9	0	0	98.9	1	-5.9	-4.4	11.1	28.3	28.9	6.3	3.7	binds FKBP12, causes inhibition of mTORC1	C. Rapalog	Approved	CCI-779				DMSO	100	10	CBPNZQVSJQDFBE-FUXHJELOSA-N	CHEMBL1201182	0
Myogel 2D (M02-02)	FIMM003729	Pimasertib_2	IC50	156.8	0.9	67	0	1	9890.1	0.3	-5.1	6.2	27.5	54.5	67	13.6	3.2	MEK1/2 inhibitor	B. Kinase inhibitor	Investigational (Ph 2)	AS703026	MSC1936369B			DMSO	10000	3	VIUAUNHCRHHYNE-JTQLQIEISA-N	CHEMBL2107832	0
Myogel 2D (M02-02)	Erbitux_3	Erbitux_3	IC50	47	0.4	21.8	0	9.9	100473	4.8	9	10.2	17.7	21.8	21.2	5.2	1.8										10			0
Myogel 2D (M02-02)	FIMM003781	Canertinib_1	IC50	1579.7	1.6	100	0	1	9890.1	2.1	-3.2	2.3	26.4	29.5	101	8.9	13.2	pan-HER inhibitor	B. Kinase inhibitor	Investigational (Ph 3)	CI-1033	PD 183805	Irreversible		DMSO	10000	4			0.0383333
Myogel 2D (M02-02)	FIMM100412	TAK-733_1	IC50	26.9	0.7	48	0	0.1	989	0.4	0.8	6	15.8	32.5	48	7.7	2.2	MEK1/2 inhibitor	B. Kinase inhibitor	Investigational (Ph 1)	TAK-733				DMSO	1000	2	RCLQNICOARASSR-SECBINFHSA-N	CHEMBL1615025	0
Myogel 2D (M02-02)	FIMM023795	Sirolimus_1	IC50	2.8	2.5	65.1	0	0	98.9	2.3	-15.5	-6.3	2.9	65.1	25	12.3	21.8	binds FKBP12, causes inhibition of mTORC1	C. Rapalog	Approved		Rapamycin			DMSO	100	6	QFJCIRLUMZQUOT-HPLJOQBZSA-N	CHEMBL413	0.664
Myogel 2D (M02-02)	FIMM000183	Erlotinib_2	IC50	9890.1	2.5	8	0	1	9890.1	1227.3	-8.1	-3.8	-2.3	-0.7	8	0	4.7	EGFR inhibitor	B. Kinase inhibitor	Approved	CP-358774	OSI-774			DMSO	10000	5	KTUFNOKKBVMGRW-UHFFFAOYSA-N	CHEMBL1642,CHEMBL941	0
Myogel 2D (M02-02)	FIMM003735	PF-04691502_2	IC50	448.5	1	60.7	0	1	9890.1	0.3	-4.9	-2	12.4	40.7	60.7	9	3.4	PI3K/mTOR inhibitor	B. Kinase inhibitor	Investigational (Ph 2)	PF-04691502				DMSO	10000	1	XDLYKKIQACFMJG-WKILWMFISA-N	CHEMBL1234354	0
Myogel 2D (M02-02)	FIMM100397	Ridaforolimus_2	IC50	6.9	2.5	28.6	0	0	98.9	1.7	-9	0.3	-6.5	20.6	28.6	3.5	5.6	binds FKBP12, causes inhibition of mTORC1	C. Rapalog	Investigational (Ph 3)	MK-8669	AP 23573, Deforolimus			DMSO	100	4		not in ChEMBL	0
Myogel 2D (M02-02)	FIMM100407	Binimetinib_3	IC50	17.1	1.3	36.2	0	0.1	989	0.6	-0.5	-8.5	13.5	30.6	36.2	7	4.9	MEK1/2 inhibitor	B. Kinase inhibitor	Investigational (Ph 2)	NVP-MEK162	MEK162, ARRY-438162, ARRY-162			DMSO	1000	6	ACWZRVQXLIRSDF-UHFFFAOYSA-N	CHEMBL3187723	0
Myogel 2D (M02-02)	FIMM023832	Dactolisib_3	IC50	989	2.5	7.2	0	0.1	989	3874.6	5.6	-11.3	-2.9	-3.2	7.2	0	6.7	mTOR/(PI3K) inhibitor	B. Kinase inhibitor	Investigational (Ph 2)	NVP-BEZ235			Inactive	DMSO	1000	10	JOGKUKXHTYWRGZ-UHFFFAOYSA-N	CHEMBL1879463,CHEMBL1911126	0
Myogel 2D (M02-02)	FIMM003754	Refametinib_1	IC50	107.7	0.7	65.6	0	1	9890.1	0.2	2.7	9.3	33.4	51.6	65.6	14.3	2.1	MEK1/2 inhibitor	B. Kinase inhibitor	Investigational (Ph 2)	BAY 869766	RDEA119			DMSO	10000	8	RDSACQWTXKSHJT-NSHDSACASA-N	CHEMBL2138601	0
Myogel 2D (M02-02)	FIMM003708	Selumetinib_2	IC50	90.4	2.5	41.3	0	1	9890.1	1	-5.7	-7.9	23.1	41.3	24.8	10.3	9.6	MEK1/2 inhibitor	B. Kinase inhibitor	Investigational (Ph 3)	AZD6244	ARRY-142886			DMSO	10000	4	HFNKQEVNSGCOJV-HNNXBMFYSA-N	CHEMBL1789941,CHEMBL1795071	0.007
Myogel 2D (M02-02)	FIMM100414	Omipalisib_3	IC50	7.9	1.9	86.3	0	0.1	989	0.1	-4.4	0.8	52.4	83.2	86.3	22	2.5	PI3K/mTOR inhibitor	B. Kinase inhibitor	Investigational (Ph 1)	GSK2126458				DMSO	1000	1	CGBJSGAELGCMKE-UHFFFAOYSA-N	CHEMBL1236962	0
Myogel 2D (M02-02)	FIMM003751	Trametinib_1	IC50	4	0.3	29.1	0	0	247.3	19.8	7.1	0	19.7	29.1	10	3.3	9.9	MEK1/2 inhibitor	B. Kinase inhibitor	Approved	GSK1120212	JTP-74057			DMSO	250	1	IFSDAJWBUCMOAH-HNNXBMFYSA-N	CHEMBL2216870	0.183333
Myogel 2D (M02-02)	FIMM100390	Apitolisib_1	IC50	771.1	1	82.8	0	1	9890.1	0.3	-1.8	-0.2	15.1	42.3	82.8	10.1	4.7	PI3K/mTOR inhibitor	B. Kinase inhibitor	Investigational (Ph 2)	GDC-0980				DMSO	10000	5	YOVVNQKCSKSHKT-HNNXBMFYSA-N	CHEMBL1922094,CHEMBL1922106,CHEMBL1922103	0
Myogel 2D (M02-02)	FIMM003755	Everolimus_2	IC50	10.4	2.5	25.6	0	0	98.9	1.2	-0.7	-3.5	-12.4	12.1	25.6	2.4	6.5	binds FKBP12, causes inhibition of mTORC1	C. Rapalog	Approved	NVP-RAD001	RAD001, SDZ-RAD			DMSO	100	5	HKVAMNSJSFKALM-GKUWKFKPSA-N	CHEMBL1908360	0
Myogel 2D (M02-02)	FIMM003710	Afatinib_3	IC50	59.3	2.5	20.6	0	0.1	989	0.8	-2.8	-2.2	-1.1	16.2	20.6	2.2	1.9	EGFR inhibitor	B. Kinase inhibitor	Approved	BIBW2992		Irreversible		DMSO	1000	1	AHJRHEGDXFFMBM-UHFFFAOYSA-N	CHEMBL189963,CHEMBL2364621	0
Myogel 2D (M02-02)	FIMM003786	Temsirolimus_1	IC50	2.8	1.2	26.8	0	0	98.9	0.3	-3.2	-0.5	6.3	21.6	26.8	3.8	1.7	binds FKBP12, causes inhibition of mTORC1	C. Rapalog	Approved	CCI-779				DMSO	100	10	CBPNZQVSJQDFBE-FUXHJELOSA-N	CHEMBL1201182	0
Myogel 2D (M02-02)	FIMM003781	Canertinib_2	IC50	1723	2.2	98.5	0	1	9890.1	8	-1.3	-2.8	23.3	22.1	98.5	8.5	11.7	pan-HER inhibitor	B. Kinase inhibitor	Investigational (Ph 3)	CI-1033	PD 183805	Irreversible		DMSO	10000	4			0.0233333
Myogel 2D (M02-02)	FIMM000183	Erlotinib_3	IC50	9890.1	2.5	5.7	0	1	9890.1	1477.2	-1.7	-2.8	1.9	-2.1	5.7	0	2.2	EGFR inhibitor	B. Kinase inhibitor	Approved	CP-358774	OSI-774			DMSO	10000	5	KTUFNOKKBVMGRW-UHFFFAOYSA-N	CHEMBL1642,CHEMBL941	0
Myogel 2D (M02-02)	FIMM003729	Pimasertib_3	IC50	48.2	0.6	65.2	0	1	9890.1	0.5	1.3	22.2	36.4	57.8	65.2	16.8	3.7	MEK1/2 inhibitor	B. Kinase inhibitor	Investigational (Ph 2)	AS703026	MSC1936369B			DMSO	10000	3	VIUAUNHCRHHYNE-JTQLQIEISA-N	CHEMBL2107832	0
Myogel 2D (M02-02)	FIMM100397	Ridaforolimus_3	IC50	2.6	1.1	34	0	0	98.9	0.7	8.7	5.9	7.1	28.5	34	5.4	5.1	binds FKBP12, causes inhibition of mTORC1	C. Rapalog	Investigational (Ph 3)	MK-8669	AP 23573, Deforolimus			DMSO	100	4		not in ChEMBL	0
Myogel 2D (M02-02)	FIMM100412	TAK-733_2	IC50	3.1	0.8	41.3	0	0.1	989	0.5	-0.3	12.3	31	34.2	41.3	11.3	2.8	MEK1/2 inhibitor	B. Kinase inhibitor	Investigational (Ph 1)	TAK-733				DMSO	1000	2	RCLQNICOARASSR-SECBINFHSA-N	CHEMBL1615025	0
Myogel 3D (M02-03)	FIMM003710	Afatinib_1	IC50	1.1	2.5	40.7	0	0.1	989	1.2	-18.9	18.3	40.7	34.1	29.2	15	11.6	EGFR inhibitor	B. Kinase inhibitor	Approved	BIBW2992		Irreversible		DMSO	1000	1	AHJRHEGDXFFMBM-UHFFFAOYSA-N	CHEMBL189963,CHEMBL2364621	0.102333
Myogel 3D (M02-03)	FIMM000160	Gefitinib_1	IC50	165.7	2.5	24.9	0	1	9890.1	3.8	13.8	-8.9	5.4	24.9	16.4	4.7	9.3	EGFR inhibitor	B. Kinase inhibitor	Approved	ZD-1839				DMSO	10000	6	ZAVGJDAFCZAWSZ-UHFFFAOYSA-N	CHEMBL1233300	0.000666667
Myogel 3D (M02-03)	FIMM100407	Binimetinib_1	IC50	0.3	0.2	40.7	0	0.1	989	85	31.1	4.5	26.8	39.1	40.7	12.3	12.3	MEK1/2 inhibitor	B. Kinase inhibitor	Investigational (Ph 2)	NVP-MEK162	MEK162, ARRY-438162, ARRY-162			DMSO	1000	6	ACWZRVQXLIRSDF-UHFFFAOYSA-N	CHEMBL3187723	0.068
Myogel 3D (M02-03)	FIMM003729	Pimasertib_1	IC50	105	0.9	79.3	0	1	9890.1	0.8	-20.1	16.5	37.3	68.6	79.3	17.9	11.4	MEK1/2 inhibitor	B. Kinase inhibitor	Investigational (Ph 2)	AS703026	MSC1936369B			DMSO	10000	3	VIUAUNHCRHHYNE-JTQLQIEISA-N	CHEMBL2107832	0
Myogel 3D (M02-03)	FIMM023832	Dactolisib_1	IC50	989	1	17.2	0	0.1	989	164.7	1.6	5.3	17.2	10.9	7.2	0	10.1	mTOR/(PI3K) inhibitor	B. Kinase inhibitor	Investigational (Ph 2)	NVP-BEZ235			Inactive	DMSO	1000	10	JOGKUKXHTYWRGZ-UHFFFAOYSA-N	CHEMBL1879463,CHEMBL1911126	0.00333333
Myogel 3D (M02-03)	FIMM100414	Omipalisib_1	IC50	9.2	1	88.2	0	0.1	989	0.1	5	8.7	44.9	82.4	88.2	20.8	2.3	PI3K/mTOR inhibitor	B. Kinase inhibitor	Investigational (Ph 1)	GSK2126458				DMSO	1000	1	CGBJSGAELGCMKE-UHFFFAOYSA-N	CHEMBL1236962	0
Myogel 3D (M02-03)	FIMM100397	Ridaforolimus_1	IC50	2	0.3	35.8	0	0	98.9	25.4	12.2	16.4	-3.5	35.8	23.9	4.8	12.8	binds FKBP12, causes inhibition of mTORC1	C. Rapalog	Investigational (Ph 3)	MK-8669	AP 23573, Deforolimus			DMSO	100	4		not in ChEMBL	0.0783333
Myogel 3D (M02-03)	FIMM000160	Gefitinib_2	IC50	15.6	0.4	23.7	0	1	9890.1	3.3	2.8	12.9	17.8	16.6	23.7	4.8	2.7	EGFR inhibitor	B. Kinase inhibitor	Approved	ZD-1839				DMSO	10000	6	ZAVGJDAFCZAWSZ-UHFFFAOYSA-N	CHEMBL1233300	0
Myogel 3D (M02-03)	FIMM003754	Refametinib_2	IC50	37	0.3	73	0	1	9890.1	3.8	23.7	26.6	37	51.3	73	18.7	6.9	MEK1/2 inhibitor	B. Kinase inhibitor	Investigational (Ph 2)	BAY 869766	RDEA119			DMSO	10000	8	RDSACQWTXKSHJT-NSHDSACASA-N	CHEMBL2138601	0.004
Myogel 3D (M02-03)	FIMM003751	Trametinib_2	IC50	5.1	1.2	41.3	0	0	247.3	0.6	11.3	2.6	11.3	36.7	41.3	7.7	5.7	MEK1/2 inhibitor	B. Kinase inhibitor	Approved	GSK1120212	JTP-74057			DMSO	250	1	IFSDAJWBUCMOAH-HNNXBMFYSA-N	CHEMBL2216870	0
Myogel 3D (M02-03)	FIMM023832	Dactolisib_2	IC50	102.5	2.5	24.4	0	0.1	989	0.9	-1.3	1.2	-12.2	11.8	24.4	2.3	6.2	mTOR/(PI3K) inhibitor	B. Kinase inhibitor	Investigational (Ph 2)	NVP-BEZ235			Inactive	DMSO	1000	10	JOGKUKXHTYWRGZ-UHFFFAOYSA-N	CHEMBL1879463,CHEMBL1911126	0
Myogel 3D (M02-03)	FIMM100390	Apitolisib_2	IC50	728	2.5	82.9	0	1	9890.1	0.3	-5.2	1.4	0.2	56.6	82.9	11.2	2.7	PI3K/mTOR inhibitor	B. Kinase inhibitor	Investigational (Ph 2)	GDC-0980				DMSO	10000	5	YOVVNQKCSKSHKT-HNNXBMFYSA-N	CHEMBL1922094,CHEMBL1922106,CHEMBL1922103	0
Myogel 3D (M02-03)	FIMM003786	Temsirolimus_2	IC50	1.3	2.5	47.9	0	0	98.9	1	3.8	-0.1	16.1	47.9	39	11.1	4.8	binds FKBP12, causes inhibition of mTORC1	C. Rapalog	Approved	CCI-779				DMSO	100	10	CBPNZQVSJQDFBE-FUXHJELOSA-N	CHEMBL1201182	0
Myogel 3D (M02-03)	FIMM003781	Canertinib_3	IC50	1530.8	1.6	98.6	0	1	9890.1	1.9	-12.2	15.7	18.8	30.9	98.6	9	13.5	pan-HER inhibitor	B. Kinase inhibitor	Investigational (Ph 3)	CI-1033	PD 183805	Irreversible		DMSO	10000	4			0.002
Myogel 3D (M02-03)	FIMM003754	Refametinib_3	IC50	154.9	0.5	74.5	0	1	9890.1	0.8	10.5	15.3	29.9	51.8	74.5	14.7	5.1	MEK1/2 inhibitor	B. Kinase inhibitor	Investigational (Ph 2)	BAY 869766	RDEA119			DMSO	10000	8	RDSACQWTXKSHJT-NSHDSACASA-N	CHEMBL2138601	0
Myogel 3D (M02-03)	FIMM003708	Selumetinib_3	IC50	59	2.5	58.1	0	1	9890.1	3	9.5	-7.3	46.1	58.1	26.2	16.1	17.1	MEK1/2 inhibitor	B. Kinase inhibitor	Investigational (Ph 3)	AZD6244	ARRY-142886			DMSO	10000	4	HFNKQEVNSGCOJV-HNNXBMFYSA-N	CHEMBL1789941,CHEMBL1795071	0.258
Myogel 3D (M02-03)	FIMM100412	TAK-733_3	IC50	4.8	1.4	56.2	0	0.1	989	0.3	7	4	42.2	51.5	56.2	15.7	4	MEK1/2 inhibitor	B. Kinase inhibitor	Investigational (Ph 1)	TAK-733				DMSO	1000	2	RCLQNICOARASSR-SECBINFHSA-N	CHEMBL1615025	0
Myogel 3D (M02-03)	FIMM003735	PF-04691502_3	IC50	301.6	1.8	75.3	0	1	9890.1	0.7	21.8	9.9	8.3	67.8	75.3	13.6	11.9	PI3K/mTOR inhibitor	B. Kinase inhibitor	Investigational (Ph 2)	PF-04691502				DMSO	10000	1	XDLYKKIQACFMJG-WKILWMFISA-N	CHEMBL1234354	0
Myogel 3D (M02-03)	FIMM003755	Everolimus_3	IC50	1.1	0.5	36.9	0	0	98.9	2.7	0.1	6	21	14.5	36.9	6.5	7.2	binds FKBP12, causes inhibition of mTORC1	C. Rapalog	Approved	NVP-RAD001	RAD001, SDZ-RAD			DMSO	100	5	HKVAMNSJSFKALM-GKUWKFKPSA-N	CHEMBL1908360	0.000666667
Myogel 3D (M02-03)	FIMM023795	Sirolimus_3	IC50	2.1	2.5	86.7	0	0	98.9	3.1	-16	-5.3	11.6	86.7	27.4	17.7	30.8	binds FKBP12, causes inhibition of mTORC1	C. Rapalog	Approved		Rapamycin			DMSO	100	6	QFJCIRLUMZQUOT-HPLJOQBZSA-N	CHEMBL413	0.960667
Myogel 3D (M02-03)	FIMM000183	Erlotinib_1	IC50	1687.5	2.5	34.8	0	1	9890.1	45.9	-14.8	11.9	-16.6	7.3	34.8	2.8	12.6	EGFR inhibitor	B. Kinase inhibitor	Approved	CP-358774	OSI-774			DMSO	10000	5	KTUFNOKKBVMGRW-UHFFFAOYSA-N	CHEMBL1642,CHEMBL941	0
Myogel 3D (M02-03)	FIMM003735	PF-04691502_1	IC50	3815	2.5	41.9	0	1	9890.1	1105.7	-5.9	8.7	31.4	-7.3	41.9	1.7	17.2	PI3K/mTOR inhibitor	B. Kinase inhibitor	Investigational (Ph 2)	PF-04691502				DMSO	10000	1	XDLYKKIQACFMJG-WKILWMFISA-N	CHEMBL1234354	0.623667
Myogel 3D (M02-03)	Erbitux_1	Erbitux_1	IC50	376	0.3	34.7	0	9.9	100473	10.6	12.8	12.9	19.4	18.2	34.7	6.7	4.8										4			0.000333333
Myogel 3D (M02-03)	FIMM100407	Binimetinib_2	IC50	4.1	2.5	41.7	0	0.1	989	1.6	14.9	-2.9	38.8	41.7	33.3	12.3	8.8	MEK1/2 inhibitor	B. Kinase inhibitor	Investigational (Ph 2)	NVP-MEK162	MEK162, ARRY-438162, ARRY-162			DMSO	1000	6	ACWZRVQXLIRSDF-UHFFFAOYSA-N	CHEMBL3187723	0.0326667
Myogel 3D (M02-03)	FIMM023795	Sirolimus_2	IC50	1.9	2.5	73.5	0	0	98.9	3.3	6.6	1.4	12.6	73.5	22.9	15.6	25.5	binds FKBP12, causes inhibition of mTORC1	C. Rapalog	Approved		Rapamycin			DMSO	100	6	QFJCIRLUMZQUOT-HPLJOQBZSA-N	CHEMBL413	0.764333
Myogel 3D (M02-03)	FIMM100390	Apitolisib_3	IC50	274.4	0.7	85.9	0	1	9890.1	0.3	-1.6	7.2	29.1	58.5	85.9	14.9	3.7	PI3K/mTOR inhibitor	B. Kinase inhibitor	Investigational (Ph 2)	GDC-0980				DMSO	10000	5	YOVVNQKCSKSHKT-HNNXBMFYSA-N	CHEMBL1922094,CHEMBL1922106,CHEMBL1922103	0
Myogel 3D (M02-03)	FIMM003708	Selumetinib_1	IC50	22.4	0.2	57.5	0	1	9890.1	21.8	19.4	23	29.6	57.5	34.8	14.8	10.5	MEK1/2 inhibitor	B. Kinase inhibitor	Investigational (Ph 3)	AZD6244	ARRY-142886			DMSO	10000	4	HFNKQEVNSGCOJV-HNNXBMFYSA-N	CHEMBL1789941,CHEMBL1795071	0.00333333
Myogel 3D (M02-03)	FIMM100414	Omipalisib_2	IC50	6.1	0.7	91.2	0	0.1	989	0.2	-0.2	22.3	51.1	82.8	91.2	23	3.4	PI3K/mTOR inhibitor	B. Kinase inhibitor	Investigational (Ph 1)	GSK2126458				DMSO	1000	1	CGBJSGAELGCMKE-UHFFFAOYSA-N	CHEMBL1236962	0
Myogel 3D (M02-03)	Erbitux_2	Erbitux_2	IC50	148.6	0.4	28.7	0	9.9	100473	8	6.5	14.8	17.3	28.7	19.9	6.4	4.3										7			0
Myogel 3D (M02-03)	FIMM003751	Trametinib_3	IC50	247.3	0.1	52.9	0	0	247.3	2036.3	13.7	15.7	20.2	52.9	-10.7	6.8	23.7	MEK1/2 inhibitor	B. Kinase inhibitor	Approved	GSK1120212	JTP-74057			DMSO	250	1	IFSDAJWBUCMOAH-HNNXBMFYSA-N	CHEMBL2216870	0.971333
Myogel 3D (M02-03)	FIMM003755	Everolimus_1	IC50	0.4	0.2	43.8	0	0	98.9	15.2	14.7	20.7	21.6	20.3	43.8	9.4	7	binds FKBP12, causes inhibition of mTORC1	C. Rapalog	Approved	NVP-RAD001	RAD001, SDZ-RAD			DMSO	100	5	HKVAMNSJSFKALM-GKUWKFKPSA-N	CHEMBL1908360	0.064
Myogel 3D (M02-03)	FIMM003710	Afatinib_2	IC50	49.6	1.2	39.4	0	0.1	989	1.8	15.2	-29.9	9.3	26.3	39.4	5.3	17.1	EGFR inhibitor	B. Kinase inhibitor	Approved	BIBW2992		Irreversible		DMSO	1000	1	AHJRHEGDXFFMBM-UHFFFAOYSA-N	CHEMBL189963,CHEMBL2364621	0
Myogel 3D (M02-03)	FIMM000160	Gefitinib_3	IC50	55.8	2.5	35.4	0	1	9890.1	3.1	-8.2	-15.9	30	23.3	35.4	9.6	11	EGFR inhibitor	B. Kinase inhibitor	Approved	ZD-1839				DMSO	10000	6	ZAVGJDAFCZAWSZ-UHFFFAOYSA-N	CHEMBL1233300	0.00466667
Myogel 3D (M02-03)	FIMM003786	Temsirolimus_3	IC50	1	0.6	34.5	0	0	98.9	1.5	-2.2	16.3	12.4	28.2	34.5	6.4	5.8	binds FKBP12, causes inhibition of mTORC1	C. Rapalog	Approved	CCI-779				DMSO	100	10	CBPNZQVSJQDFBE-FUXHJELOSA-N	CHEMBL1201182	0
Myogel 3D (M02-03)	FIMM003729	Pimasertib_2	IC50	59	0.6	79.9	0	1	9890.1	1	-6.8	29.9	42.9	65.7	79.9	19.9	8.5	MEK1/2 inhibitor	B. Kinase inhibitor	Investigational (Ph 2)	AS703026	MSC1936369B			DMSO	10000	3	VIUAUNHCRHHYNE-JTQLQIEISA-N	CHEMBL2107832	0.000333333
Myogel 3D (M02-03)	Erbitux_3	Erbitux_3	IC50	2030.4	0.4	45.2	0	9.9	100473	4.5	2.6	8.7	29.3	16	45.2	7.2	9.3										10			0.0826667
Myogel 3D (M02-03)	FIMM003781	Canertinib_1	IC50	429.4	0.6	100	0	1	9890.1	2.1	-2.1	-14.8	52.6	44.1	100.4	15.2	20.3	pan-HER inhibitor	B. Kinase inhibitor	Investigational (Ph 3)	CI-1033	PD 183805	Irreversible		DMSO	10000	4			0.112333
Myogel 3D (M02-03)	FIMM100412	TAK-733_1	IC50	0.7	0.7	53.4	0	0.1	989	0.6	12.4	27.6	47.6	49.9	53.4	19.2	1.7	MEK1/2 inhibitor	B. Kinase inhibitor	Investigational (Ph 1)	TAK-733				DMSO	1000	2	RCLQNICOARASSR-SECBINFHSA-N	CHEMBL1615025	0
Myogel 3D (M02-03)	FIMM023795	Sirolimus_1	IC50	1.6	2.4	72	0	0	98.9	2.5	5.2	5.7	17.1	72	33.1	15.8	19.8	binds FKBP12, causes inhibition of mTORC1	C. Rapalog	Approved		Rapamycin			DMSO	100	6	QFJCIRLUMZQUOT-HPLJOQBZSA-N	CHEMBL413	0.0203333
Myogel 3D (M02-03)	FIMM000183	Erlotinib_2	IC50	865.2	0.3	24.3	0	1	9890.1	28.6	-7.2	19.3	1.3	10.5	19.3	1.1	9.5	EGFR inhibitor	B. Kinase inhibitor	Approved	CP-358774	OSI-774			DMSO	10000	5	KTUFNOKKBVMGRW-UHFFFAOYSA-N	CHEMBL1642,CHEMBL941	0
Myogel 3D (M02-03)	FIMM003735	PF-04691502_2	IC50	156.5	0.8	67.7	0	1	9890.1	0.7	10	-1.1	32.9	50.2	67.7	13.6	7	PI3K/mTOR inhibitor	B. Kinase inhibitor	Investigational (Ph 2)	PF-04691502				DMSO	10000	1	XDLYKKIQACFMJG-WKILWMFISA-N	CHEMBL1234354	0
Myogel 3D (M02-03)	FIMM100397	Ridaforolimus_2	IC50	2.7	0.8	39.6	0	0	98.9	1.2	10	-7.4	16.5	26.7	39.6	6.2	7.4	binds FKBP12, causes inhibition of mTORC1	C. Rapalog	Investigational (Ph 3)	MK-8669	AP 23573, Deforolimus			DMSO	100	4		not in ChEMBL	0
Myogel 3D (M02-03)	FIMM100407	Binimetinib_3	IC50	10.2	0.6	28.7	0	0.1	989	0.4	3.9	4.5	14	23.2	28.7	4.9	1.5	MEK1/2 inhibitor	B. Kinase inhibitor	Investigational (Ph 2)	NVP-MEK162	MEK162, ARRY-438162, ARRY-162			DMSO	1000	6	ACWZRVQXLIRSDF-UHFFFAOYSA-N	CHEMBL3187723	0
Myogel 3D (M02-03)	FIMM023832	Dactolisib_3	IC50	989	2.5	3.1	0	0.1	989	304517	-7.8	-26.6	3.1	-2.2	1.7	0	14	mTOR/(PI3K) inhibitor	B. Kinase inhibitor	Investigational (Ph 2)	NVP-BEZ235			Inactive	DMSO	1000	10	JOGKUKXHTYWRGZ-UHFFFAOYSA-N	CHEMBL1879463,CHEMBL1911126	0
Myogel 3D (M02-03)	FIMM003754	Refametinib_1	IC50	53.6	0.5	74.3	0	1	9890.1	0.7	9.2	26.2	39.7	57.2	74.3	18.5	3.8	MEK1/2 inhibitor	B. Kinase inhibitor	Investigational (Ph 2)	BAY 869766	RDEA119			DMSO	10000	8	RDSACQWTXKSHJT-NSHDSACASA-N	CHEMBL2138601	0
Myogel 3D (M02-03)	FIMM003708	Selumetinib_2	IC50	16.7	0.4	62	0	1	9890.1	5.4	19.2	20.5	43.8	62	44.9	18.3	9.2	MEK1/2 inhibitor	B. Kinase inhibitor	Investigational (Ph 3)	AZD6244	ARRY-142886			DMSO	10000	4	HFNKQEVNSGCOJV-HNNXBMFYSA-N	CHEMBL1789941,CHEMBL1795071	0.003
Myogel 3D (M02-03)	FIMM100414	Omipalisib_3	IC50	6.1	2.5	88.2	0	0.1	989	2.3	-14.8	-36	69.8	84.5	88.2	23.9	20	PI3K/mTOR inhibitor	B. Kinase inhibitor	Investigational (Ph 1)	GSK2126458				DMSO	1000	1	CGBJSGAELGCMKE-UHFFFAOYSA-N	CHEMBL1236962	0.00566667
Myogel 3D (M02-03)	FIMM003751	Trametinib_1	IC50	2.5	1	51.7	0	0	247.3	1.6	13	17.1	26.4	51.7	18.8	11.8	18.6	MEK1/2 inhibitor	B. Kinase inhibitor	Approved	GSK1120212	JTP-74057			DMSO	250	1	IFSDAJWBUCMOAH-HNNXBMFYSA-N	CHEMBL2216870	0.171667
Myogel 3D (M02-03)	FIMM100390	Apitolisib_1	IC50	415.8	0.7	87.4	0	1	9890.1	0.5	4.9	12.7	20.3	54.4	87.4	13.3	6	PI3K/mTOR inhibitor	B. Kinase inhibitor	Investigational (Ph 2)	GDC-0980				DMSO	10000	5	YOVVNQKCSKSHKT-HNNXBMFYSA-N	CHEMBL1922094,CHEMBL1922106,CHEMBL1922103	0
Myogel 3D (M02-03)	FIMM003755	Everolimus_2	IC50	1	2.5	19	0	0	98.9	0.3	3.1	-7.2	9.6	19	16.9	3.4	4.1	binds FKBP12, causes inhibition of mTORC1	C. Rapalog	Approved	NVP-RAD001	RAD001, SDZ-RAD			DMSO	100	5	HKVAMNSJSFKALM-GKUWKFKPSA-N	CHEMBL1908360	0
Myogel 3D (M02-03)	FIMM003710	Afatinib_3	IC50	17.3	0.9	36.3	0	0.1	989	0.9	-11	5.8	13.9	28.9	36.3	6.4	5.9	EGFR inhibitor	B. Kinase inhibitor	Approved	BIBW2992		Irreversible		DMSO	1000	1	AHJRHEGDXFFMBM-UHFFFAOYSA-N	CHEMBL189963,CHEMBL2364621	0
Myogel 3D (M02-03)	FIMM003786	Temsirolimus_1	IC50	0.1	0.4	39.9	0	0	98.9	9.4	10.3	26	17.8	39.9	38.3	11.5	6.7	binds FKBP12, causes inhibition of mTORC1	C. Rapalog	Approved	CCI-779				DMSO	100	10	CBPNZQVSJQDFBE-FUXHJELOSA-N	CHEMBL1201182	0.00233333
Myogel 3D (M02-03)	FIMM003781	Canertinib_2	IC50	1566.6	1.6	98.9	0	1	9890.1	2.3	12.1	18.7	20.4	30	98.9	8.9	14.9	pan-HER inhibitor	B. Kinase inhibitor	Investigational (Ph 3)	CI-1033	PD 183805	Irreversible		DMSO	10000	4			0.103667
Myogel 3D (M02-03)	FIMM000183	Erlotinib_3	IC50	2615	2.5	23.4	0	1	9890.1	189	-1.5	-10.2	7	1.5	23.4	1	6.2	EGFR inhibitor	B. Kinase inhibitor	Approved	CP-358774	OSI-774			DMSO	10000	5	KTUFNOKKBVMGRW-UHFFFAOYSA-N	CHEMBL1642,CHEMBL941	0
Myogel 3D (M02-03)	FIMM003729	Pimasertib_3	IC50	73.8	0.6	74.6	0	1	9890.1	0.8	15.8	12.9	39.8	61.8	74.6	17.6	6	MEK1/2 inhibitor	B. Kinase inhibitor	Investigational (Ph 2)	AS703026	MSC1936369B			DMSO	10000	3	VIUAUNHCRHHYNE-JTQLQIEISA-N	CHEMBL2107832	0
Myogel 3D (M02-03)	FIMM100397	Ridaforolimus_3	IC50	3.3	2.5	31.6	0	0	98.9	1	0	9.6	-0.7	31.6	30.1	5.3	5.1	binds FKBP12, causes inhibition of mTORC1	C. Rapalog	Investigational (Ph 3)	MK-8669	AP 23573, Deforolimus			DMSO	100	4		not in ChEMBL	0
Myogel 3D (M02-03)	FIMM100412	TAK-733_2	IC50	0.8	0.3	52.1	0	0.1	989	9.2	12.6	34.1	35.8	36.8	52.1	16.2	5.8	MEK1/2 inhibitor	B. Kinase inhibitor	Investigational (Ph 1)	TAK-733				DMSO	1000	2	RCLQNICOARASSR-SECBINFHSA-N	CHEMBL1615025	0.00833333
Matrigel 2D (M04-04)	FIMM003710	Afatinib_1	IC50	5.6	2.5	67.8	0	0.1	989	0.6	-1.8	-6.9	55.2	66.6	67.8	18.9	4	EGFR inhibitor	B. Kinase inhibitor	Approved	BIBW2992		Irreversible		DMSO	1000	1	AHJRHEGDXFFMBM-UHFFFAOYSA-N	CHEMBL189963,CHEMBL2364621	0.00133333
Matrigel 2D (M04-04)	FIMM000160	Gefitinib_1	IC50	36.7	2.5	57.2	0	1	9890.1	0.6	-6.2	-1.4	54.5	57.2	50.1	17.4	5.1	EGFR inhibitor	B. Kinase inhibitor	Approved	ZD-1839				DMSO	10000	6	ZAVGJDAFCZAWSZ-UHFFFAOYSA-N	CHEMBL1233300	0.00433333
Matrigel 2D (M04-04)	FIMM100407	Binimetinib_1	IC50	6.7	2.5	73.2	0	0.1	989	0.6	-6.4	-4.1	53.4	70.3	73.2	19.7	4.2	MEK1/2 inhibitor	B. Kinase inhibitor	Investigational (Ph 2)	NVP-MEK162	MEK162, ARRY-438162, ARRY-162			DMSO	1000	6	ACWZRVQXLIRSDF-UHFFFAOYSA-N	CHEMBL3187723	0
Matrigel 2D (M04-04)	FIMM003729	Pimasertib_1	IC50	6.1	1	83.3	0	1	9890.1	0.7	7.7	55.1	71.5	79.4	83.3	32.1	4.7	MEK1/2 inhibitor	B. Kinase inhibitor	Investigational (Ph 2)	AS703026	MSC1936369B			DMSO	10000	3	VIUAUNHCRHHYNE-JTQLQIEISA-N	CHEMBL2107832	0.002
Matrigel 2D (M04-04)	FIMM023832	Dactolisib_1	IC50	989	2.5	8.9	0	0.1	989	79441.3	8.9	-12.4	-3.9	-1.1	-0.3	0	8.2	mTOR/(PI3K) inhibitor	B. Kinase inhibitor	Investigational (Ph 2)	NVP-BEZ235			Inactive	DMSO	1000	10	JOGKUKXHTYWRGZ-UHFFFAOYSA-N	CHEMBL1879463,CHEMBL1911126	0
Matrigel 2D (M04-04)	FIMM100414	Omipalisib_1	IC50	7.4	2.5	92.6	0	0.1	989	0.7	9	-4.4	62.9	85.3	92.6	24.1	6.3	PI3K/mTOR inhibitor	B. Kinase inhibitor	Investigational (Ph 1)	GSK2126458				DMSO	1000	1	CGBJSGAELGCMKE-UHFFFAOYSA-N	CHEMBL1236962	0
Matrigel 2D (M04-04)	FIMM100397	Ridaforolimus_1	IC50	1.3	1.3	26.4	0	0	98.9	0.6	6.7	2.5	9.9	26.4	20.5	4.9	4.6	binds FKBP12, causes inhibition of mTORC1	C. Rapalog	Investigational (Ph 3)	MK-8669	AP 23573, Deforolimus			DMSO	100	4		not in ChEMBL	0
Matrigel 2D (M04-04)	FIMM000160	Gefitinib_2	IC50	74.6	1.2	59.2	0	1	9890.1	0.2	6.8	4.7	34.2	57.6	59.2	14.8	3.3	EGFR inhibitor	B. Kinase inhibitor	Approved	ZD-1839				DMSO	10000	6	ZAVGJDAFCZAWSZ-UHFFFAOYSA-N	CHEMBL1233300	0
Matrigel 2D (M04-04)	FIMM003754	Refametinib_2	IC50	12.2	1	79.4	0	1	9890.1	0.1	4.4	36.1	70.2	78.6	79.4	27.7	0.8	MEK1/2 inhibitor	B. Kinase inhibitor	Investigational (Ph 2)	BAY 869766	RDEA119			DMSO	10000	8	RDSACQWTXKSHJT-NSHDSACASA-N	CHEMBL2138601	0
Matrigel 2D (M04-04)	FIMM003751	Trametinib_2	IC50	1	0.8	63.5	0	0	247.3	0.4	9.8	12.1	44	56.6	63.5	17.2	4	MEK1/2 inhibitor	B. Kinase inhibitor	Approved	GSK1120212	JTP-74057			DMSO	250	1	IFSDAJWBUCMOAH-HNNXBMFYSA-N	CHEMBL2216870	0
Matrigel 2D (M04-04)	FIMM023832	Dactolisib_2	IC50	989	1	15.7	0	0.1	989	208.8	15.7	12.9	7.7	10.1	5.9	0	11.7	mTOR/(PI3K) inhibitor	B. Kinase inhibitor	Investigational (Ph 2)	NVP-BEZ235			Inactive	DMSO	1000	10	JOGKUKXHTYWRGZ-UHFFFAOYSA-N	CHEMBL1879463,CHEMBL1911126	0
Matrigel 2D (M04-04)	FIMM100390	Apitolisib_2	IC50	585.1	1.1	87.5	0	1	9890.1	0.3	7.6	11.1	10.3	55	87.5	12.1	6.6	PI3K/mTOR inhibitor	B. Kinase inhibitor	Investigational (Ph 2)	GDC-0980				DMSO	10000	5	YOVVNQKCSKSHKT-HNNXBMFYSA-N	CHEMBL1922094,CHEMBL1922106,CHEMBL1922103	0
Matrigel 2D (M04-04)	FIMM003786	Temsirolimus_2	IC50	1.6	0.8	32.2	0	0	98.9	1.1	10.7	6.3	8.8	29.6	32.2	5.4	6	binds FKBP12, causes inhibition of mTORC1	C. Rapalog	Approved	CCI-779				DMSO	100	10	CBPNZQVSJQDFBE-FUXHJELOSA-N	CHEMBL1201182	0
Matrigel 2D (M04-04)	FIMM003781	Canertinib_3	IC50	92.7	0.8	99.8	0	1	9890.1	0.9	6.4	-0.9	66.9	69	99.8	23	14.2	pan-HER inhibitor	B. Kinase inhibitor	Investigational (Ph 3)	CI-1033	PD 183805	Irreversible		DMSO	10000	4			0.000333333
Matrigel 2D (M04-04)	FIMM003754	Refametinib_3	IC50	5.4	0.8	78.6	0	1	9890.1	0.3	15.4	50.1	69.3	76.8	78.6	30.3	1.4	MEK1/2 inhibitor	B. Kinase inhibitor	Investigational (Ph 2)	BAY 869766	RDEA119			DMSO	10000	8	RDSACQWTXKSHJT-NSHDSACASA-N	CHEMBL2138601	0.000666667
Matrigel 2D (M04-04)	FIMM003708	Selumetinib_3	IC50	174.4	2.5	76.3	0	1	9890.1	0.4	-4.1	-0.8	14.8	76.3	71.4	16.4	3.3	MEK1/2 inhibitor	B. Kinase inhibitor	Investigational (Ph 3)	AZD6244	ARRY-142886			DMSO	10000	4	HFNKQEVNSGCOJV-HNNXBMFYSA-N	CHEMBL1789941,CHEMBL1795071	0
Matrigel 2D (M04-04)	FIMM100412	TAK-733_3	IC50	1.3	1.1	76.5	0	0.1	989	0.2	-0.3	35.3	65.7	75.1	76.5	26.5	3.1	MEK1/2 inhibitor	B. Kinase inhibitor	Investigational (Ph 1)	TAK-733				DMSO	1000	2	RCLQNICOARASSR-SECBINFHSA-N	CHEMBL1615025	0
Matrigel 2D (M04-04)	FIMM003735	PF-04691502_3	IC50	1115.1	0.8	79.6	0	1	9890.1	1.9	-9.9	5.4	24.5	24.8	79.6	8.3	12.6	PI3K/mTOR inhibitor	B. Kinase inhibitor	Investigational (Ph 2)	PF-04691502				DMSO	10000	1	XDLYKKIQACFMJG-WKILWMFISA-N	CHEMBL1234354	0.006
Matrigel 2D (M04-04)	FIMM003755	Everolimus_3	IC50	36.2	2.5	16.5	0	0	98.9	814.7	-4.6	1.5	10.6	-1.8	16.5	0.3	6	binds FKBP12, causes inhibition of mTORC1	C. Rapalog	Approved	NVP-RAD001	RAD001, SDZ-RAD			DMSO	100	5	HKVAMNSJSFKALM-GKUWKFKPSA-N	CHEMBL1908360	0
Matrigel 2D (M04-04)	FIMM023795	Sirolimus_3	IC50	12.8	0.3	72.2	0	0	98.9	32.1	-6	5.3	16.6	72.2	19.9	8.5	24.6	binds FKBP12, causes inhibition of mTORC1	C. Rapalog	Approved		Rapamycin			DMSO	100	6	QFJCIRLUMZQUOT-HPLJOQBZSA-N	CHEMBL413	0.895333
Matrigel 2D (M04-04)	FIMM000183	Erlotinib_1	IC50	512.4	1.6	52.4	0	1	9890.1	0.5	0.3	-13	4.1	38.9	52.4	7.7	6.6	EGFR inhibitor	B. Kinase inhibitor	Approved	CP-358774	OSI-774			DMSO	10000	5	KTUFNOKKBVMGRW-UHFFFAOYSA-N	CHEMBL1642,CHEMBL941	0
Matrigel 2D (M04-04)	FIMM003735	PF-04691502_1	IC50	192.3	0.4	57.8	0	1	9890.1	5.7	7.8	11.7	37.1	19.4	57.8	10.2	12.1	PI3K/mTOR inhibitor	B. Kinase inhibitor	Investigational (Ph 2)	PF-04691502				DMSO	10000	1	XDLYKKIQACFMJG-WKILWMFISA-N	CHEMBL1234354	0.532
Matrigel 2D (M04-04)	Erbitux_1	Erbitux_1	IC50	204.8	1.2	60.8	0	9.9	100473	0.2	2.4	17.4	54	54.6	60.8	19.7	2.9										4			0
Matrigel 2D (M04-04)	FIMM100407	Binimetinib_2	IC50	3.7	0.9	73.2	0	0.1	989	0.3	9.7	14.6	52.6	69.5	73.2	20.7	3.7	MEK1/2 inhibitor	B. Kinase inhibitor	Investigational (Ph 2)	NVP-MEK162	MEK162, ARRY-438162, ARRY-162			DMSO	1000	6	ACWZRVQXLIRSDF-UHFFFAOYSA-N	CHEMBL3187723	0
Matrigel 2D (M04-04)	FIMM023795	Sirolimus_2	IC50	2.4	2.5	71.2	0	0	98.9	1.9	2.4	-7	6.2	71.2	35.5	14	18.3	binds FKBP12, causes inhibition of mTORC1	C. Rapalog	Approved		Rapamycin			DMSO	100	6	QFJCIRLUMZQUOT-HPLJOQBZSA-N	CHEMBL413	0.249333
Matrigel 2D (M04-04)	FIMM100390	Apitolisib_3	IC50	491.6	1.2	87.7	0	1	9890.1	0.2	-3.2	-7.6	13.5	60	87.7	13	4.8	PI3K/mTOR inhibitor	B. Kinase inhibitor	Investigational (Ph 2)	GDC-0980				DMSO	10000	5	YOVVNQKCSKSHKT-HNNXBMFYSA-N	CHEMBL1922094,CHEMBL1922106,CHEMBL1922103	0
Matrigel 2D (M04-04)	FIMM003708	Selumetinib_1	IC50	102.9	1.4	75.6	0	1	9890.1	0.1	2.6	5.5	35.9	75.6	70.4	17.9	3.5	MEK1/2 inhibitor	B. Kinase inhibitor	Investigational (Ph 3)	AZD6244	ARRY-142886			DMSO	10000	4	HFNKQEVNSGCOJV-HNNXBMFYSA-N	CHEMBL1789941,CHEMBL1795071	0
Matrigel 2D (M04-04)	FIMM100414	Omipalisib_2	IC50	3.8	1.5	90.3	0	0.1	989	0.2	8.4	9.5	73.4	87.9	90.3	26.2	4.1	PI3K/mTOR inhibitor	B. Kinase inhibitor	Investigational (Ph 1)	GSK2126458				DMSO	1000	1	CGBJSGAELGCMKE-UHFFFAOYSA-N	CHEMBL1236962	0
Matrigel 2D (M04-04)	Erbitux_2	Erbitux_2	IC50	186.6	1.9	55.3	0	9.9	100473	0.2	3	12.7	53.4	51.5	55.3	18.7	2.4										7			0.000333333
Matrigel 2D (M04-04)	FIMM003751	Trametinib_3	IC50	1.4	2.5	72.5	0	0	247.3	3.1	6.9	-1.7	57.9	72.5	28.6	20.1	22.3	MEK1/2 inhibitor	B. Kinase inhibitor	Approved	GSK1120212	JTP-74057			DMSO	250	1	IFSDAJWBUCMOAH-HNNXBMFYSA-N	CHEMBL2216870	0.312
Matrigel 2D (M04-04)	FIMM003755	Everolimus_1	IC50	6	0.6	41.8	0	0	98.9	2.2	12.3	6.5	8.7	20.2	41.8	4.7	7.1	binds FKBP12, causes inhibition of mTORC1	C. Rapalog	Approved	NVP-RAD001	RAD001, SDZ-RAD			DMSO	100	5	HKVAMNSJSFKALM-GKUWKFKPSA-N	CHEMBL1908360	0
Matrigel 2D (M04-04)	FIMM003710	Afatinib_2	IC50	15.4	1.3	68.9	0	0.1	989	0.5	-1.7	17.8	21.2	68.9	68.6	14.7	8.7	EGFR inhibitor	B. Kinase inhibitor	Approved	BIBW2992		Irreversible		DMSO	1000	1	AHJRHEGDXFFMBM-UHFFFAOYSA-N	CHEMBL189963,CHEMBL2364621	0.000666667
Matrigel 2D (M04-04)	FIMM000160	Gefitinib_3	IC50	48.9	2.3	65.9	0	1	9890.1	0.6	10	1.5	55.1	65.9	65.5	18.9	5	EGFR inhibitor	B. Kinase inhibitor	Approved	ZD-1839				DMSO	10000	6	ZAVGJDAFCZAWSZ-UHFFFAOYSA-N	CHEMBL1233300	0.000333333
Matrigel 2D (M04-04)	FIMM003786	Temsirolimus_3	IC50	2.1	0.5	27.9	0	0	98.9	1.2	5.3	5.8	8.6	19.2	27.9	3.4	2.9	binds FKBP12, causes inhibition of mTORC1	C. Rapalog	Approved	CCI-779				DMSO	100	10	CBPNZQVSJQDFBE-FUXHJELOSA-N	CHEMBL1201182	0
Matrigel 2D (M04-04)	FIMM003729	Pimasertib_2	IC50	5.4	1.1	81	0	1	9890.1	0.5	8.8	55.4	73.5	78.5	81	32	2.8	MEK1/2 inhibitor	B. Kinase inhibitor	Investigational (Ph 2)	AS703026	MSC1936369B			DMSO	10000	3	VIUAUNHCRHHYNE-JTQLQIEISA-N	CHEMBL2107832	0.003
Matrigel 2D (M04-04)	Erbitux_3	Erbitux_3	IC50	265.8	1.3	55.1	0	9.9	100473	0.4	9.5	10.1	48.4	50.4	55.1	17.2	5										10			0
Matrigel 2D (M04-04)	FIMM003781	Canertinib_1	IC50	95.6	0.8	100	0	1	9890.1	0.7	-7.6	1.4	64	70.7	100.4	23	13.2	pan-HER inhibitor	B. Kinase inhibitor	Investigational (Ph 3)	CI-1033	PD 183805	Irreversible		DMSO	10000	4			0.000333333
Matrigel 2D (M04-04)	FIMM100412	TAK-733_1	IC50	1.1	0.9	77.8	0	0.1	989	0.2	4.8	39.1	67.9	72.5	77.8	27.5	2.7	MEK1/2 inhibitor	B. Kinase inhibitor	Investigational (Ph 1)	TAK-733				DMSO	1000	2	RCLQNICOARASSR-SECBINFHSA-N	CHEMBL1615025	0.000333333
Matrigel 2D (M04-04)	FIMM023795	Sirolimus_1	IC50	1.7	2.5	71.3	0	0	98.9	2.7	7.9	2.4	15	71.3	33.6	15.5	19.3	binds FKBP12, causes inhibition of mTORC1	C. Rapalog	Approved		Rapamycin			DMSO	100	6	QFJCIRLUMZQUOT-HPLJOQBZSA-N	CHEMBL413	0.0323333
Matrigel 2D (M04-04)	FIMM000183	Erlotinib_2	IC50	779.2	0.7	43.1	0	1	9890.1	1.4	8.5	2.5	10.7	18.6	43.1	4.5	5.8	EGFR inhibitor	B. Kinase inhibitor	Approved	CP-358774	OSI-774			DMSO	10000	5	KTUFNOKKBVMGRW-UHFFFAOYSA-N	CHEMBL1642,CHEMBL941	0
Matrigel 2D (M04-04)	FIMM003735	PF-04691502_2	IC50	97.8	0.7	77	0	1	9890.1	0.4	11.2	11.6	37.1	65.3	77	17.3	4.5	PI3K/mTOR inhibitor	B. Kinase inhibitor	Investigational (Ph 2)	PF-04691502				DMSO	10000	1	XDLYKKIQACFMJG-WKILWMFISA-N	CHEMBL1234354	0
Matrigel 2D (M04-04)	FIMM100397	Ridaforolimus_2	IC50	1.5	0.6	33.6	0	0	98.9	1.2	8.9	6.7	9.9	28.9	33.6	5.6	4.9	binds FKBP12, causes inhibition of mTORC1	C. Rapalog	Investigational (Ph 3)	MK-8669	AP 23573, Deforolimus			DMSO	100	4		not in ChEMBL	0
Matrigel 2D (M04-04)	FIMM100407	Binimetinib_3	IC50	6.4	2.5	71.1	0	0.1	989	0.6	8.1	-0.1	53.4	70.3	71.1	19.3	4.1	MEK1/2 inhibitor	B. Kinase inhibitor	Investigational (Ph 2)	NVP-MEK162	MEK162, ARRY-438162, ARRY-162			DMSO	1000	6	ACWZRVQXLIRSDF-UHFFFAOYSA-N	CHEMBL3187723	0
Matrigel 2D (M04-04)	FIMM023832	Dactolisib_3	IC50	989	1	19.5	0	0.1	989	164.6	19.5	3.6	11.5	3.9	9.4	0	11.5	mTOR/(PI3K) inhibitor	B. Kinase inhibitor	Investigational (Ph 2)	NVP-BEZ235			Inactive	DMSO	1000	10	JOGKUKXHTYWRGZ-UHFFFAOYSA-N	CHEMBL1879463,CHEMBL1911126	0
Matrigel 2D (M04-04)	FIMM003754	Refametinib_1	IC50	10.2	0.9	83.1	0	1	9890.1	0.3	5.6	43.6	71	78.9	83.1	29.5	2.9	MEK1/2 inhibitor	B. Kinase inhibitor	Investigational (Ph 2)	BAY 869766	RDEA119			DMSO	10000	8	RDSACQWTXKSHJT-NSHDSACASA-N	CHEMBL2138601	0.000333333
Matrigel 2D (M04-04)	FIMM003708	Selumetinib_2	IC50	31.2	1.6	78.2	0	1	9890.1	0.4	10.1	10	67.9	78.2	68.2	23.8	7	MEK1/2 inhibitor	B. Kinase inhibitor	Investigational (Ph 3)	AZD6244	ARRY-142886			DMSO	10000	4	HFNKQEVNSGCOJV-HNNXBMFYSA-N	CHEMBL1789941,CHEMBL1795071	0.00133333
Matrigel 2D (M04-04)	FIMM100414	Omipalisib_3	IC50	4.5	1.7	93.2	0	0.1	989	0.1	-0.7	6.8	73.5	89.1	93.2	26.3	1.8	PI3K/mTOR inhibitor	B. Kinase inhibitor	Investigational (Ph 1)	GSK2126458				DMSO	1000	1	CGBJSGAELGCMKE-UHFFFAOYSA-N	CHEMBL1236962	0
Matrigel 2D (M04-04)	FIMM003751	Trametinib_1	IC50	1.7	2.5	72.4	0	0	247.3	2.3	-6.5	-7.1	52.3	72.4	41.3	19.4	16.3	MEK1/2 inhibitor	B. Kinase inhibitor	Approved	GSK1120212	JTP-74057			DMSO	250	1	IFSDAJWBUCMOAH-HNNXBMFYSA-N	CHEMBL2216870	0.151
Matrigel 2D (M04-04)	FIMM100390	Apitolisib_1	IC50	391.6	0.9	87.9	0	1	9890.1	0.3	5.3	1.5	21.6	58.8	87.9	13.8	3.8	PI3K/mTOR inhibitor	B. Kinase inhibitor	Investigational (Ph 2)	GDC-0980				DMSO	10000	5	YOVVNQKCSKSHKT-HNNXBMFYSA-N	CHEMBL1922094,CHEMBL1922106,CHEMBL1922103	0
Matrigel 2D (M04-04)	FIMM003755	Everolimus_2	IC50	11.1	2.5	36.3	0	0	98.9	2.1	2.3	14.5	-0.9	15.5	36.3	3.8	7.4	binds FKBP12, causes inhibition of mTORC1	C. Rapalog	Approved	NVP-RAD001	RAD001, SDZ-RAD			DMSO	100	5	HKVAMNSJSFKALM-GKUWKFKPSA-N	CHEMBL1908360	0
Matrigel 2D (M04-04)	FIMM003710	Afatinib_3	IC50	11.2	2.2	68	0	0.1	989	0.1	2.6	1.2	29.5	67.9	68	16.2	1.4	EGFR inhibitor	B. Kinase inhibitor	Approved	BIBW2992		Irreversible		DMSO	1000	1	AHJRHEGDXFFMBM-UHFFFAOYSA-N	CHEMBL189963,CHEMBL2364621	0
Matrigel 2D (M04-04)	FIMM003786	Temsirolimus_1	IC50	3	0.7	39.9	0	0	98.9	0.5	-3	3.6	13.3	26.4	39.9	5.9	2.5	binds FKBP12, causes inhibition of mTORC1	C. Rapalog	Approved	CCI-779				DMSO	100	10	CBPNZQVSJQDFBE-FUXHJELOSA-N	CHEMBL1201182	0
Matrigel 2D (M04-04)	FIMM003781	Canertinib_2	IC50	68.7	0.8	99.3	0	1	9890.1	0.7	-0.2	8.7	68.9	72	99.3	24.5	11.4	pan-HER inhibitor	B. Kinase inhibitor	Investigational (Ph 3)	CI-1033	PD 183805	Irreversible		DMSO	10000	4			0.000333333
Matrigel 2D (M04-04)	FIMM000183	Erlotinib_3	IC50	1591.7	1.6	57.3	0	1	9890.1	2.5	-7.5	-6.3	13.2	16.9	57.3	4.9	8.1	EGFR inhibitor	B. Kinase inhibitor	Approved	CP-358774	OSI-774			DMSO	10000	5	KTUFNOKKBVMGRW-UHFFFAOYSA-N	CHEMBL1642,CHEMBL941	0
Matrigel 2D (M04-04)	FIMM003729	Pimasertib_3	IC50	7.2	1.4	79.8	0	1	9890.1	0.2	3.4	49.3	74.4	78.2	79.8	30.6	2	MEK1/2 inhibitor	B. Kinase inhibitor	Investigational (Ph 2)	AS703026	MSC1936369B			DMSO	10000	3	VIUAUNHCRHHYNE-JTQLQIEISA-N	CHEMBL2107832	0.001
Matrigel 2D (M04-04)	FIMM100397	Ridaforolimus_3	IC50	6.4	1.6	28.1	0	0	98.9	0.8	-2.9	-11.3	1.9	18.8	28.1	3.2	5.9	binds FKBP12, causes inhibition of mTORC1	C. Rapalog	Investigational (Ph 3)	MK-8669	AP 23573, Deforolimus			DMSO	100	4		not in ChEMBL	0
Matrigel 2D (M04-04)	FIMM100412	TAK-733_2	IC50	1.3	1	78.7	0	0.1	989	0.1	1.8	34.6	68.5	75.4	78.7	27	2.2	MEK1/2 inhibitor	B. Kinase inhibitor	Investigational (Ph 1)	TAK-733				DMSO	1000	2	RCLQNICOARASSR-SECBINFHSA-N	CHEMBL1615025	0
Matrigel 3D (M04-05)	FIMM003710	Afatinib_1	IC50	3.3	2.4	79.2	0	0.1	989	0.4	-8.4	4.5	73.8	74.8	79.2	24.3	4.7	EGFR inhibitor	B. Kinase inhibitor	Approved	BIBW2992		Irreversible		DMSO	1000	1	AHJRHEGDXFFMBM-UHFFFAOYSA-N	CHEMBL189963,CHEMBL2364621	0.00166667
Matrigel 3D (M04-05)	FIMM000160	Gefitinib_1	IC50	45.1	2.5	74.6	0	1	9890.1	0.9	14.4	-2.9	66.3	71.9	74.6	21.7	7.7	EGFR inhibitor	B. Kinase inhibitor	Approved	ZD-1839				DMSO	10000	6	ZAVGJDAFCZAWSZ-UHFFFAOYSA-N	CHEMBL1233300	0
Matrigel 3D (M04-05)	FIMM100407	Binimetinib_1	IC50	5.6	2.5	79.1	0	0.1	989	0.9	-13.5	-2.7	64	79.1	79.1	22	7	MEK1/2 inhibitor	B. Kinase inhibitor	Investigational (Ph 2)	NVP-MEK162	MEK162, ARRY-438162, ARRY-162			DMSO	1000	6	ACWZRVQXLIRSDF-UHFFFAOYSA-N	CHEMBL3187723	0.000666667
Matrigel 3D (M04-05)	FIMM003729	Pimasertib_1	IC50	3.7	1.6	86.1	0	1	9890.1	4.4	9.1	71.6	75.6	81.7	86.1	36.2	5.5	MEK1/2 inhibitor	B. Kinase inhibitor	Investigational (Ph 2)	AS703026	MSC1936369B			DMSO	10000	3	VIUAUNHCRHHYNE-JTQLQIEISA-N	CHEMBL2107832	0.00266667
Matrigel 3D (M04-05)	FIMM023832	Dactolisib_1	IC50	989	0.2	24.2	0	0.1	989	374.8	-10.5	24.2	-12	22.3	-10	0	19.8	mTOR/(PI3K) inhibitor	B. Kinase inhibitor	Investigational (Ph 2)	NVP-BEZ235			Inactive	DMSO	1000	10	JOGKUKXHTYWRGZ-UHFFFAOYSA-N	CHEMBL1879463,CHEMBL1911126	0.173333
Matrigel 3D (M04-05)	FIMM100414	Omipalisib_1	IC50	6.7	2.5	95.1	0	0.1	989	1.1	6.5	-17.4	70.1	90.3	95.1	25.2	10	PI3K/mTOR inhibitor	B. Kinase inhibitor	Investigational (Ph 1)	GSK2126458				DMSO	1000	1	CGBJSGAELGCMKE-UHFFFAOYSA-N	CHEMBL1236962	0
Matrigel 3D (M04-05)	FIMM100397	Ridaforolimus_1	IC50	9.8	2.5	23.4	0	0	98.9	1	-18.2	-14.6	-17.6	12.1	23.4	2.2	14.6	binds FKBP12, causes inhibition of mTORC1	C. Rapalog	Investigational (Ph 3)	MK-8669	AP 23573, Deforolimus			DMSO	100	4		not in ChEMBL	0
Matrigel 3D (M04-05)	FIMM000160	Gefitinib_2	IC50	66.2	2.5	73.5	0	1	9890.1	1.5	0.5	-19	54.7	66.2	73.5	19.8	10.5	EGFR inhibitor	B. Kinase inhibitor	Approved	ZD-1839				DMSO	10000	6	ZAVGJDAFCZAWSZ-UHFFFAOYSA-N	CHEMBL1233300	0.000666667
Matrigel 3D (M04-05)	FIMM003754	Refametinib_2	IC50	3	0.9	82.9	0	1	9890.1	0.5	21.9	61.6	81.3	81.3	82.9	34.7	1	MEK1/2 inhibitor	B. Kinase inhibitor	Investigational (Ph 2)	BAY 869766	RDEA119			DMSO	10000	8	RDSACQWTXKSHJT-NSHDSACASA-N	CHEMBL2138601	0.00366667
Matrigel 3D (M04-05)	FIMM003751	Trametinib_2	IC50	1.1	1.7	70.8	0	0	247.3	0.5	14	4.4	56.2	69.5	70.8	20.3	7	MEK1/2 inhibitor	B. Kinase inhibitor	Approved	GSK1120212	JTP-74057			DMSO	250	1	IFSDAJWBUCMOAH-HNNXBMFYSA-N	CHEMBL2216870	0.000666667
Matrigel 3D (M04-05)	FIMM023832	Dactolisib_2	IC50	9.9	1	39.3	0	0.1	989	2.2	26	25.9	15.5	39.3	19.3	8.6	19.8	mTOR/(PI3K) inhibitor	B. Kinase inhibitor	Investigational (Ph 2)	NVP-BEZ235			Inactive	DMSO	1000	10	JOGKUKXHTYWRGZ-UHFFFAOYSA-N	CHEMBL1879463,CHEMBL1911126	0.613333
Matrigel 3D (M04-05)	FIMM100390	Apitolisib_2	IC50	702.9	0.9	90.8	0	1	9890.1	0.8	16.5	17.7	11.1	49.8	90.8	11.6	12.1	PI3K/mTOR inhibitor	B. Kinase inhibitor	Investigational (Ph 2)	GDC-0980				DMSO	10000	5	YOVVNQKCSKSHKT-HNNXBMFYSA-N	CHEMBL1922094,CHEMBL1922106,CHEMBL1922103	0.000333333
Matrigel 3D (M04-05)	FIMM003786	Temsirolimus_2	IC50	0.7	2.5	29.6	0	0	98.9	2.7	11.6	-4.8	22	29.6	21.2	7.4	7.6	binds FKBP12, causes inhibition of mTORC1	C. Rapalog	Approved	CCI-779				DMSO	100	10	CBPNZQVSJQDFBE-FUXHJELOSA-N	CHEMBL1201182	0.000333333
Matrigel 3D (M04-05)	FIMM003781	Canertinib_3	IC50	45	1	99.3	0	1	9890.1	0.7	-9	15.9	75.1	73.9	99.3	27.1	12.4	pan-HER inhibitor	B. Kinase inhibitor	Investigational (Ph 3)	CI-1033	PD 183805	Irreversible		DMSO	10000	4			0.000333333
Matrigel 3D (M04-05)	FIMM003754	Refametinib_3	IC50	3.7	0.7	83.8	0	1	9890.1	0.2	24.1	55.2	75.8	83	83.8	33.1	0.5	MEK1/2 inhibitor	B. Kinase inhibitor	Investigational (Ph 2)	BAY 869766	RDEA119			DMSO	10000	8	RDSACQWTXKSHJT-NSHDSACASA-N	CHEMBL2138601	0.00366667
Matrigel 3D (M04-05)	FIMM003708	Selumetinib_3	IC50	199.9	2.5	79.9	0	1	9890.1	1.1	13.9	-13.9	11.6	79.9	77.5	16.5	9.9	MEK1/2 inhibitor	B. Kinase inhibitor	Investigational (Ph 3)	AZD6244	ARRY-142886			DMSO	10000	4	HFNKQEVNSGCOJV-HNNXBMFYSA-N	CHEMBL1789941,CHEMBL1795071	0
Matrigel 3D (M04-05)	FIMM100412	TAK-733_3	IC50	0.2	0.5	83.7	0	0.1	989	3.3	34.3	63.1	71.7	77.2	83.7	34	3	MEK1/2 inhibitor	B. Kinase inhibitor	Investigational (Ph 1)	TAK-733				DMSO	1000	2	RCLQNICOARASSR-SECBINFHSA-N	CHEMBL1615025	0.00733333
Matrigel 3D (M04-05)	FIMM003735	PF-04691502_3	IC50	123.2	2.5	92.9	0	1	9890.1	0.7	-11.2	-3.1	34	92.9	81.7	21.5	8.1	PI3K/mTOR inhibitor	B. Kinase inhibitor	Investigational (Ph 2)	PF-04691502				DMSO	10000	1	XDLYKKIQACFMJG-WKILWMFISA-N	CHEMBL1234354	0
Matrigel 3D (M04-05)	FIMM003755	Everolimus_3	IC50	98.9	1	93	0	0	98.9	202.7	86.4	19.6	93	3.9	4.2	0	67.3	binds FKBP12, causes inhibition of mTORC1	C. Rapalog	Approved	NVP-RAD001	RAD001, SDZ-RAD			DMSO	100	5	HKVAMNSJSFKALM-GKUWKFKPSA-N	CHEMBL1908360	0.99
Matrigel 3D (M04-05)	FIMM023795	Sirolimus_3	IC50	6.6	0.4	74.3	0	0	98.9	16.1	-16.5	6.1	26.3	74.3	21.9	10.1	26.4	binds FKBP12, causes inhibition of mTORC1	C. Rapalog	Approved		Rapamycin			DMSO	100	6	QFJCIRLUMZQUOT-HPLJOQBZSA-N	CHEMBL413	0.806667
Matrigel 3D (M04-05)	FIMM000183	Erlotinib_1	IC50	635.1	1.8	63.1	0	1	9890.1	0.3	-6.2	7.7	2.1	43.3	63.1	8.7	4.9	EGFR inhibitor	B. Kinase inhibitor	Approved	CP-358774	OSI-774			DMSO	10000	5	KTUFNOKKBVMGRW-UHFFFAOYSA-N	CHEMBL1642,CHEMBL941	0
Matrigel 3D (M04-05)	FIMM003735	PF-04691502_1	IC50	421.3	0.5	57.4	0	1	9890.1	5.6	-8.3	6.2	37.1	14.8	57.4	8.1	15.4	PI3K/mTOR inhibitor	B. Kinase inhibitor	Investigational (Ph 2)	PF-04691502				DMSO	10000	1	XDLYKKIQACFMJG-WKILWMFISA-N	CHEMBL1234354	0.991
Matrigel 3D (M04-05)	Erbitux_1	Erbitux_1	IC50	468	2.5	69.6	0	9.9	100473	1.5	-15.7	-16	63.3	65.6	69.6	20.2	12										4			0.00466667
Matrigel 3D (M04-05)	FIMM100407	Binimetinib_2	IC50	1	0.8	81.7	0	0.1	989	0.3	10.2	41.6	69.6	76	81.7	28.7	1.9	MEK1/2 inhibitor	B. Kinase inhibitor	Investigational (Ph 2)	NVP-MEK162	MEK162, ARRY-438162, ARRY-162			DMSO	1000	6	ACWZRVQXLIRSDF-UHFFFAOYSA-N	CHEMBL3187723	0.000666667
Matrigel 3D (M04-05)	FIMM023795	Sirolimus_2	IC50	2.5	2.5	68.1	0	0	98.9	3.4	33.7	-11.4	5.4	68.1	16.4	13.3	31.4	binds FKBP12, causes inhibition of mTORC1	C. Rapalog	Approved		Rapamycin			DMSO	100	6	QFJCIRLUMZQUOT-HPLJOQBZSA-N	CHEMBL413	0.97
Matrigel 3D (M04-05)	FIMM100390	Apitolisib_3	IC50	866.7	1.6	88.5	0	1	9890.1	0.4	-20.7	-12.2	4.5	48.6	88.5	10.7	12.1	PI3K/mTOR inhibitor	B. Kinase inhibitor	Investigational (Ph 2)	GDC-0980				DMSO	10000	5	YOVVNQKCSKSHKT-HNNXBMFYSA-N	CHEMBL1922094,CHEMBL1922106,CHEMBL1922103	0
Matrigel 3D (M04-05)	FIMM003708	Selumetinib_1	IC50	83.7	2.5	81.3	0	1	9890.1	0.4	5.4	-4	49.1	81.3	75.7	20.7	4.5	MEK1/2 inhibitor	B. Kinase inhibitor	Investigational (Ph 3)	AZD6244	ARRY-142886			DMSO	10000	4	HFNKQEVNSGCOJV-HNNXBMFYSA-N	CHEMBL1789941,CHEMBL1795071	0
Matrigel 3D (M04-05)	FIMM100414	Omipalisib_2	IC50	1.9	0.7	96.6	0	0.1	989	2	38.5	15.3	85.5	94.4	96.6	30.2	18.8	PI3K/mTOR inhibitor	B. Kinase inhibitor	Investigational (Ph 1)	GSK2126458				DMSO	1000	1	CGBJSGAELGCMKE-UHFFFAOYSA-N	CHEMBL1236962	0.00566667
Matrigel 3D (M04-05)	Erbitux_2	Erbitux_2	IC50	88.4	2.5	70.1	0	9.9	100473	0.6	-7.7	40.1	69.3	70.1	68.9	26.8	4.1										7			0.00233333
Matrigel 3D (M04-05)	FIMM003751	Trametinib_3	IC50	2.5	1	78.7	0	0	247.3	2.2	23.8	31	69.1	78.7	12	18.3	39.9	MEK1/2 inhibitor	B. Kinase inhibitor	Approved	GSK1120212	JTP-74057			DMSO	250	1	IFSDAJWBUCMOAH-HNNXBMFYSA-N	CHEMBL2216870	0.902
Matrigel 3D (M04-05)	FIMM003755	Everolimus_1	IC50	89.8	2.5	12.9	0	0	98.9	37376.5	-7.8	8.6	-11.4	-2.7	7.3	0	8.3	binds FKBP12, causes inhibition of mTORC1	C. Rapalog	Approved	NVP-RAD001	RAD001, SDZ-RAD			DMSO	100	5	HKVAMNSJSFKALM-GKUWKFKPSA-N	CHEMBL1908360	0
Matrigel 3D (M04-05)	FIMM003710	Afatinib_2	IC50	13.3	2.5	79.2	0	0.1	989	0.9	-3.5	-12.7	25.7	79.2	74.4	18.2	7.1	EGFR inhibitor	B. Kinase inhibitor	Approved	BIBW2992		Irreversible		DMSO	1000	1	AHJRHEGDXFFMBM-UHFFFAOYSA-N	CHEMBL189963,CHEMBL2364621	0
Matrigel 3D (M04-05)	FIMM000160	Gefitinib_3	IC50	52.2	2.5	77.4	0	1	9890.1	1.2	-18.2	-7.5	65.3	77.4	76.4	21.8	10.1	EGFR inhibitor	B. Kinase inhibitor	Approved	ZD-1839				DMSO	10000	6	ZAVGJDAFCZAWSZ-UHFFFAOYSA-N	CHEMBL1233300	0.00133333
Matrigel 3D (M04-05)	FIMM003786	Temsirolimus_3	IC50	0.7	0.3	96.8	0	0	98.9	18.4	-20.7	85.3	27.5	96.8	45.3	22.5	41.5	binds FKBP12, causes inhibition of mTORC1	C. Rapalog	Approved	CCI-779				DMSO	100	10	CBPNZQVSJQDFBE-FUXHJELOSA-N	CHEMBL1201182	0.707667
Matrigel 3D (M04-05)	FIMM003729	Pimasertib_2	IC50	5.1	1.9	84.3	0	1	9890.1	1.1	3.5	65.5	80.3	84.3	83.3	34.2	1.9	MEK1/2 inhibitor	B. Kinase inhibitor	Investigational (Ph 2)	AS703026	MSC1936369B			DMSO	10000	3	VIUAUNHCRHHYNE-JTQLQIEISA-N	CHEMBL2107832	0.004
Matrigel 3D (M04-05)	Erbitux_3	Erbitux_3	IC50	361.1	2.5	74.9	0	9.9	100473	0.9	13.6	-7.8	74.9	69.1	74.9	22.7	9.5										10			0.000666667
Matrigel 3D (M04-05)	FIMM003781	Canertinib_1	IC50	18.4	0.5	100	0	1	9890.1	3.7	36.9	21.5	81.3	82.5	100.3	30.1	15.3	pan-HER inhibitor	B. Kinase inhibitor	Investigational (Ph 3)	CI-1033	PD 183805	Irreversible		DMSO	10000	4			0.0413333
Matrigel 3D (M04-05)	FIMM100412	TAK-733_1	IC50	0.3	0.8	80.2	0	0.1	989	0.7	22.8	55.4	78	77.9	80.2	32.8	1.7	MEK1/2 inhibitor	B. Kinase inhibitor	Investigational (Ph 1)	TAK-733				DMSO	1000	2	RCLQNICOARASSR-SECBINFHSA-N	CHEMBL1615025	0.00433333
Matrigel 3D (M04-05)	FIMM023795	Sirolimus_1	IC50	76.7	0.3	64.7	0	0	98.9	81.9	-8.6	-12	-0.2	64.7	9.7	3.6	27.6	binds FKBP12, causes inhibition of mTORC1	C. Rapalog	Approved		Rapamycin			DMSO	100	6	QFJCIRLUMZQUOT-HPLJOQBZSA-N	CHEMBL413	0.995333
Matrigel 3D (M04-05)	FIMM000183	Erlotinib_2	IC50	1596.8	2.5	58.5	0	1	9890.1	8.5	-1.8	-8	5.9	13.5	58.5	5.3	5	EGFR inhibitor	B. Kinase inhibitor	Approved	CP-358774	OSI-774			DMSO	10000	5	KTUFNOKKBVMGRW-UHFFFAOYSA-N	CHEMBL1642,CHEMBL941	0
Matrigel 3D (M04-05)	FIMM003735	PF-04691502_2	IC50	63.8	0.6	87.3	0	1	9890.1	0.7	18.8	12.5	51.8	74.2	87.3	21.5	7.9	PI3K/mTOR inhibitor	B. Kinase inhibitor	Investigational (Ph 2)	PF-04691502				DMSO	10000	1	XDLYKKIQACFMJG-WKILWMFISA-N	CHEMBL1234354	0
Matrigel 3D (M04-05)	FIMM100397	Ridaforolimus_2	IC50	8.1	2.5	50.1	0	0	98.9	1.2	-9.9	-6.5	-12.2	31.3	50.1	6.4	8.6	binds FKBP12, causes inhibition of mTORC1	C. Rapalog	Investigational (Ph 3)	MK-8669	AP 23573, Deforolimus			DMSO	100	4		not in ChEMBL	0
Matrigel 3D (M04-05)	FIMM100407	Binimetinib_3	IC50	4.7	2.5	77.9	0	0.1	989	0.9	-12	-9.9	69.2	75.1	77.9	22.4	8.5	MEK1/2 inhibitor	B. Kinase inhibitor	Investigational (Ph 2)	NVP-MEK162	MEK162, ARRY-438162, ARRY-162			DMSO	1000	6	ACWZRVQXLIRSDF-UHFFFAOYSA-N	CHEMBL3187723	0.000666667
Matrigel 3D (M04-05)	FIMM023832	Dactolisib_3	IC50	16.6	2.5	40.2	0	0.1	989	2.9	-15.1	-17.2	8.7	40.2	38.4	8.6	11.5	mTOR/(PI3K) inhibitor	B. Kinase inhibitor	Investigational (Ph 2)	NVP-BEZ235			Inactive	DMSO	1000	10	JOGKUKXHTYWRGZ-UHFFFAOYSA-N	CHEMBL1879463,CHEMBL1911126	0
Matrigel 3D (M04-05)	FIMM003754	Refametinib_1	IC50	2.8	0.7	86.4	0	1	9890.1	2.2	30.3	57.1	85.9	81.4	86.4	35.1	4.2	MEK1/2 inhibitor	B. Kinase inhibitor	Investigational (Ph 2)	BAY 869766	RDEA119			DMSO	10000	8	RDSACQWTXKSHJT-NSHDSACASA-N	CHEMBL2138601	0.00866667
Matrigel 3D (M04-05)	FIMM003708	Selumetinib_2	IC50	40.1	2.5	84	0	1	9890.1	1.2	19.3	-16.2	82.2	81.6	84	24.8	13.8	MEK1/2 inhibitor	B. Kinase inhibitor	Investigational (Ph 3)	AZD6244	ARRY-142886			DMSO	10000	4	HFNKQEVNSGCOJV-HNNXBMFYSA-N	CHEMBL1789941,CHEMBL1795071	0.00233333
Matrigel 3D (M04-05)	FIMM100414	Omipalisib_3	IC50	5.7	2.5	93.9	0	0.1	989	1.9	35.1	-7.4	75.3	93	93.9	25.6	18.1	PI3K/mTOR inhibitor	B. Kinase inhibitor	Investigational (Ph 1)	GSK2126458				DMSO	1000	1	CGBJSGAELGCMKE-UHFFFAOYSA-N	CHEMBL1236962	0.002
Matrigel 3D (M04-05)	FIMM003751	Trametinib_1	IC50	1	2.5	74.5	0	0	247.3	1.3	-19.2	-5.6	69.9	74.5	57.9	22.1	13.3	MEK1/2 inhibitor	B. Kinase inhibitor	Approved	GSK1120212	JTP-74057			DMSO	250	1	IFSDAJWBUCMOAH-HNNXBMFYSA-N	CHEMBL2216870	0.133667
Matrigel 3D (M04-05)	FIMM100390	Apitolisib_1	IC50	315.4	0.5	91.5	0	1	9890.1	3.2	38	-4.7	37.9	49.3	91.5	15.2	20.9	PI3K/mTOR inhibitor	B. Kinase inhibitor	Investigational (Ph 2)	GDC-0980				DMSO	10000	5	YOVVNQKCSKSHKT-HNNXBMFYSA-N	CHEMBL1922094,CHEMBL1922106,CHEMBL1922103	0.209
Matrigel 3D (M04-05)	FIMM003755	Everolimus_2	IC50	1	1	47.9	0	0	98.9	2.6	11	47.9	8.9	44.5	16.5	10.8	28.2	binds FKBP12, causes inhibition of mTORC1	C. Rapalog	Approved	NVP-RAD001	RAD001, SDZ-RAD			DMSO	100	5	HKVAMNSJSFKALM-GKUWKFKPSA-N	CHEMBL1908360	0.997
Matrigel 3D (M04-05)	FIMM003710	Afatinib_3	IC50	11.8	2.5	81.2	0	0.1	989	0.3	-2.6	-1.3	31.8	81.2	75.8	19.2	3.1	EGFR inhibitor	B. Kinase inhibitor	Approved	BIBW2992		Irreversible		DMSO	1000	1	AHJRHEGDXFFMBM-UHFFFAOYSA-N	CHEMBL189963,CHEMBL2364621	0
Matrigel 3D (M04-05)	FIMM003786	Temsirolimus_1	IC50	8.7	2.5	14	0	0	98.9	4.9	-11.5	-18.9	-12.9	8.3	14	0.7	12.8	binds FKBP12, causes inhibition of mTORC1	C. Rapalog	Approved	CCI-779				DMSO	100	10	CBPNZQVSJQDFBE-FUXHJELOSA-N	CHEMBL1201182	0
Matrigel 3D (M04-05)	FIMM003781	Canertinib_2	IC50	66.6	2.5	99.4	0	1	9890.1	1.8	-20.2	-12.8	73.2	75.7	99.4	26.2	17	pan-HER inhibitor	B. Kinase inhibitor	Investigational (Ph 3)	CI-1033	PD 183805	Irreversible		DMSO	10000	4			0.002
Matrigel 3D (M04-05)	FIMM000183	Erlotinib_3	IC50	300.5	0.3	74	0	1	9890.1	16.6	-3.4	6.6	74	4	70.6	12.6	31.8	EGFR inhibitor	B. Kinase inhibitor	Approved	CP-358774	OSI-774			DMSO	10000	5	KTUFNOKKBVMGRW-UHFFFAOYSA-N	CHEMBL1642,CHEMBL941	0.994
Matrigel 3D (M04-05)	FIMM003729	Pimasertib_3	IC50	3.8	0.8	84.7	0	1	9890.1	1	21.1	58.7	77.3	84.7	78.9	34	3	MEK1/2 inhibitor	B. Kinase inhibitor	Investigational (Ph 2)	AS703026	MSC1936369B			DMSO	10000	3	VIUAUNHCRHHYNE-JTQLQIEISA-N	CHEMBL2107832	0.00533333
Matrigel 3D (M04-05)	FIMM100397	Ridaforolimus_3	IC50	1	1	94.7	0	0	98.9	3.1	94.7	38.3	70	0.5	89.4	21.9	66.2	binds FKBP12, causes inhibition of mTORC1	C. Rapalog	Investigational (Ph 3)	MK-8669	AP 23573, Deforolimus			DMSO	100	4		not in ChEMBL	0.996667
Matrigel 3D (M04-05)	FIMM100412	TAK-733_2	IC50	0.9	2.2	80.7	0	0.1	989	0.3	-2.4	46.3	74.8	77.1	80.7	30.6	3.6	MEK1/2 inhibitor	B. Kinase inhibitor	Investigational (Ph 1)	TAK-733				DMSO	1000	2	RCLQNICOARASSR-SECBINFHSA-N	CHEMBL1615025	0.001

## Sheet: UT-SCC-42A (M03)
Plate no	ID	DRUG_NAME	ANALYSIS_NAME	IC50	SLOPE	MAX	MIN	Min.Conc.tested	Max.Conc.tested	IC50_std_error	D1	D2	D3	D4	D5	DSS	SE_of_estimate	Mechanism/Targets	Class.explained	High.phase/Approval.status	Res..code	Alias	activity.modifier	Active/inactive.in.clinic	Solvent	High.conc.(nM)	Plate	InChI	ChEMBL.ID	Dubious
Control (M03-01)	FIMM003710	Afatinib_1	IC50	10	2.5	52.2	0	0.1	989	0.2	-2.2	-8.7	25.8	47.4	52.2	12.9	5.1	EGFR inhibitor	B. Kinase inhibitor	Approved	BIBW2992		Irreversible		DMSO	1000	1	AHJRHEGDXFFMBM-UHFFFAOYSA-N	CHEMBL189963,CHEMBL2364621	0
Control (M03-01)	FIMM000160	Gefitinib_1	IC50	149	0.5	26.6	0	1	9890.1	3.2	6.5	6.9	5	26.6	19.8	3.3	5.9	EGFR inhibitor	B. Kinase inhibitor	Approved	ZD-1839				DMSO	10000	5	ZAVGJDAFCZAWSZ-UHFFFAOYSA-N	CHEMBL1233300	0
Control (M03-01)	FIMM100407	Binimetinib_1	IC50	35.9	0.9	48.4	0	0.1	989	0.6	-8.4	4.9	11.8	33.4	48.4	7.3	4.8	MEK1/2 inhibitor	B. Kinase inhibitor	Investigational (Ph 2)	NVP-MEK162	MEK162, ARRY-438162, ARRY-162			DMSO	1000	4	ACWZRVQXLIRSDF-UHFFFAOYSA-N	CHEMBL3187723	0
Control (M03-01)	FIMM003729	Pimasertib_1	IC50	70.4	0.7	67.9	0	1	9890.1	0.3	-0.5	13.3	40.7	54.4	67.9	16.4	3.3	MEK1/2 inhibitor	B. Kinase inhibitor	Investigational (Ph 2)	AS703026	MSC1936369B			DMSO	10000	2	VIUAUNHCRHHYNE-JTQLQIEISA-N	CHEMBL2107832	0
Control (M03-01)	FIMM023832	Dactolisib_1	IC50	989	0.1	7.5	0	0.1	989	1100.7	3.6	7.5	-1.8	4.6	7.1	0	3.7	mTOR/(PI3K) inhibitor	B. Kinase inhibitor	Investigational (Ph 2)	NVP-BEZ235			Inactive	DMSO	1000	3	JOGKUKXHTYWRGZ-UHFFFAOYSA-N	CHEMBL1879463,CHEMBL1911126	0
Control (M03-01)	FIMM100414	Omipalisib_1	IC50	18.9	1.3	94	0	0.1	989	0.1	-3.7	2.4	27.9	84.6	94	18.9	1.9	PI3K/mTOR inhibitor	B. Kinase inhibitor	Investigational (Ph 1)	GSK2126458				DMSO	1000	5	CGBJSGAELGCMKE-UHFFFAOYSA-N	CHEMBL1236962	0
Control (M03-01)	FIMM100397	Ridaforolimus_1	IC50	2.2	2.5	39	0	0	98.9	1.1	4.5	3.8	4.5	39	30.5	7.7	5.2	binds FKBP12, causes inhibition of mTORC1	C. Rapalog	Investigational (Ph 3)	MK-8669	AP 23573, Deforolimus			DMSO	100	4		not in ChEMBL	0
Control (M03-01)	FIMM000160	Gefitinib_2	IC50	4717.2	2.5	26.6	0	1	9890.1	3037.2	8	0.1	16.6	-21.1	26.5	0.6	14.3	EGFR inhibitor	B. Kinase inhibitor	Approved	ZD-1839				DMSO	10000	5	ZAVGJDAFCZAWSZ-UHFFFAOYSA-N	CHEMBL1233300	1
Control (M03-01)	FIMM003754	Refametinib_2	IC50	31.7	0.6	55.2	0	1	9890.1	0.4	9.2	15.6	36.9	51.8	55.2	15.3	2.5	MEK1/2 inhibitor	B. Kinase inhibitor	Investigational (Ph 2)	BAY 869766	RDEA119			DMSO	10000	5	RDSACQWTXKSHJT-NSHDSACASA-N	CHEMBL2138601	0
Control (M03-01)	FIMM003751	Trametinib_2	IC50	4	2.4	38.4	0	0	247.3	0.7	0.9	4.3	9.1	38.4	34.1	8.2	3.1	MEK1/2 inhibitor	B. Kinase inhibitor	Approved	GSK1120212	JTP-74057			DMSO	250	1	IFSDAJWBUCMOAH-HNNXBMFYSA-N	CHEMBL2216870	0
Control (M03-01)	FIMM023832	Dactolisib_2	IC50	989	1	12.3	0	0.1	989	218.8	12	6.6	12.3	5.1	10.4	0	9.6	mTOR/(PI3K) inhibitor	B. Kinase inhibitor	Investigational (Ph 2)	NVP-BEZ235			Inactive	DMSO	1000	3	JOGKUKXHTYWRGZ-UHFFFAOYSA-N	CHEMBL1879463,CHEMBL1911126	0
Control (M03-01)	FIMM100390	Apitolisib_2	IC50	792.3	1.1	82.5	0	1	9890.1	0.4	11.4	-2	11.3	43.9	82.5	10.1	6.7	PI3K/mTOR inhibitor	B. Kinase inhibitor	Investigational (Ph 2)	GDC-0980				DMSO	10000	1	YOVVNQKCSKSHKT-HNNXBMFYSA-N	CHEMBL1922094,CHEMBL1922106,CHEMBL1922103	0
Control (M03-01)	FIMM003786	Temsirolimus_2	IC50	13.9	0.9	41.1	0	0	98.9	2.3	-9.2	0.9	13.9	10.9	41.1	3.2	8.3	binds FKBP12, causes inhibition of mTORC1	C. Rapalog	Approved	CCI-779				DMSO	100	3	CBPNZQVSJQDFBE-FUXHJELOSA-N	CHEMBL1201182	0
Control (M03-01)	FIMM003781	Canertinib_3	IC50	224.2	0.7	99.3	0	1	9890.1	0.9	-2.3	0	49.1	61	99.3	18.2	11.1	pan-HER inhibitor	B. Kinase inhibitor	Investigational (Ph 3)	CI-1033	PD 183805	Irreversible		DMSO	10000	2			0
Control (M03-01)	FIMM003754	Refametinib_3	IC50	43.1	0.5	60.4	0	1	9890.1	0.6	9	19.3	37	46.9	60.4	15.4	2.5	MEK1/2 inhibitor	B. Kinase inhibitor	Investigational (Ph 2)	BAY 869766	RDEA119			DMSO	10000	5	RDSACQWTXKSHJT-NSHDSACASA-N	CHEMBL2138601	0
Control (M03-01)	FIMM003708	Selumetinib_3	IC50	195.4	2.5	55.8	0	1	9890.1	1.5	4	-2.4	8.5	55.8	38.4	11.7	9	MEK1/2 inhibitor	B. Kinase inhibitor	Investigational (Ph 3)	AZD6244	ARRY-142886			DMSO	10000	3	HFNKQEVNSGCOJV-HNNXBMFYSA-N	CHEMBL1789941,CHEMBL1795071	0
Control (M03-01)	FIMM100412	TAK-733_3	IC50	18.2	0.6	56.8	0	0.1	989	0.6	2.7	9.7	24.7	37.1	56.8	10.3	3.4	MEK1/2 inhibitor	B. Kinase inhibitor	Investigational (Ph 1)	TAK-733				DMSO	1000	5	RCLQNICOARASSR-SECBINFHSA-N	CHEMBL1615025	0
Control (M03-01)	FIMM003735	PF-04691502_3	IC50	2340.8	2.5	72	0	1	9890.1	50.3	-1.4	5.2	14.3	6.9	72	5.1	7.7	PI3K/mTOR inhibitor	B. Kinase inhibitor	Investigational (Ph 2)	PF-04691502				DMSO	10000	2	XDLYKKIQACFMJG-WKILWMFISA-N	CHEMBL1234354	0
Control (M03-01)	FIMM003755	Everolimus_3	IC50	11.9	2.5	31.6	0	0	98.9	2.6	-7.8	-2.1	-4	12.3	31.6	3.1	4.5	binds FKBP12, causes inhibition of mTORC1	C. Rapalog	Approved	NVP-RAD001	RAD001, SDZ-RAD			DMSO	100	2	HKVAMNSJSFKALM-GKUWKFKPSA-N	CHEMBL1908360	0
Control (M03-01)	FIMM023795	Sirolimus_3	IC50	3	2.5	55.6	0	0	98.9	1.4	-6.8	9.8	1.4	55.6	35.8	10.3	11.7	binds FKBP12, causes inhibition of mTORC1	C. Rapalog	Approved		Rapamycin			DMSO	100	5	QFJCIRLUMZQUOT-HPLJOQBZSA-N	CHEMBL413	1
Control (M03-01)	FIMM000183	Erlotinib_1	IC50	882.1	2.5	23.3	0	1	9890.1	1.2	-0.1	-10.1	-5.5	13.4	23.3	2.3	5.8	EGFR inhibitor	B. Kinase inhibitor	Approved	CP-358774	OSI-774			DMSO	10000	1	KTUFNOKKBVMGRW-UHFFFAOYSA-N	CHEMBL1642,CHEMBL941	0
Control (M03-01)	FIMM003735	PF-04691502_1	IC50	1543	2.2	79.3	0	1	9890.1	5.8	5.3	-18.3	9.5	21.5	79.3	7.3	10.6	PI3K/mTOR inhibitor	B. Kinase inhibitor	Investigational (Ph 2)	PF-04691502				DMSO	10000	2	XDLYKKIQACFMJG-WKILWMFISA-N	CHEMBL1234354	0
Control (M03-01)	Erbitux_1	Erbitux_1	IC50	51.2	2.5	37.4	0	9.9	100473	48	-13.2	33	28.6	33.7	37.4	15.2	8.4										2			0
Control (M03-01)	FIMM100407	Binimetinib_2	IC50	20.5	1.2	43.1	0	0.1	989	0.3	-1.9	-4.5	14.6	35.6	43.1	8	3.2	MEK1/2 inhibitor	B. Kinase inhibitor	Investigational (Ph 2)	NVP-MEK162	MEK162, ARRY-438162, ARRY-162			DMSO	1000	4	ACWZRVQXLIRSDF-UHFFFAOYSA-N	CHEMBL3187723	0
Control (M03-01)	FIMM023795	Sirolimus_2	IC50	2.2	2.5	55.8	0	0	98.9	2.2	2.5	1.8	6.6	55.8	26.4	11.4	14.8	binds FKBP12, causes inhibition of mTORC1	C. Rapalog	Approved		Rapamycin			DMSO	100	5	QFJCIRLUMZQUOT-HPLJOQBZSA-N	CHEMBL413	1
Control (M03-01)	FIMM100390	Apitolisib_3	IC50	1271.9	1.5	79.5	0	1	9890.1	0.5	-4.7	-4.6	9.1	31.1	79.5	7.9	5.3	PI3K/mTOR inhibitor	B. Kinase inhibitor	Investigational (Ph 2)	GDC-0980				DMSO	10000	1	YOVVNQKCSKSHKT-HNNXBMFYSA-N	CHEMBL1922094,CHEMBL1922106,CHEMBL1922103	0
Control (M03-01)	FIMM003708	Selumetinib_1	IC50	343.9	2.5	42.6	0	1	9890.1	2	-15.4	-3.5	-2.4	42.6	22.7	7.4	13	MEK1/2 inhibitor	B. Kinase inhibitor	Investigational (Ph 3)	AZD6244	ARRY-142886			DMSO	10000	3	HFNKQEVNSGCOJV-HNNXBMFYSA-N	CHEMBL1789941,CHEMBL1795071	0
Control (M03-01)	FIMM100414	Omipalisib_2	IC50	9	2.5	91.4	0	0.1	989	0.7	-14.5	-25.1	51.4	85.1	91.4	22.7	15	PI3K/mTOR inhibitor	B. Kinase inhibitor	Investigational (Ph 1)	GSK2126458				DMSO	1000	5	CGBJSGAELGCMKE-UHFFFAOYSA-N	CHEMBL1236962	0
Control (M03-01)	Erbitux_2	Erbitux_2	IC50	76.3	2.5	32.7	0	9.9	100473	6.3	-11.2	21.8	28.6	32.7	27.2	12.3	6.6										2			0
Control (M03-01)	FIMM003751	Trametinib_3	IC50	1.3	0.6	34.8	0	0	247.3	1	5.6	9.9	17.5	34.8	31	7.7	3.5	MEK1/2 inhibitor	B. Kinase inhibitor	Approved	GSK1120212	JTP-74057			DMSO	250	1	IFSDAJWBUCMOAH-HNNXBMFYSA-N	CHEMBL2216870	0
Control (M03-01)	FIMM003755	Everolimus_1	IC50	32.3	2.5	31.6	0	0	98.9	299.8	-2.4	-1.4	11.9	-0.6	31.6	1.4	6.3	binds FKBP12, causes inhibition of mTORC1	C. Rapalog	Approved	NVP-RAD001	RAD001, SDZ-RAD			DMSO	100	2	HKVAMNSJSFKALM-GKUWKFKPSA-N	CHEMBL1908360	0
Control (M03-01)	FIMM003710	Afatinib_2	IC50	38.9	2.5	51.7	0	0.1	989	0.9	1.8	3.6	-10.3	51.7	47.3	8.8	7	EGFR inhibitor	B. Kinase inhibitor	Approved	BIBW2992		Irreversible		DMSO	1000	1	AHJRHEGDXFFMBM-UHFFFAOYSA-N	CHEMBL189963,CHEMBL2364621	0
Control (M03-01)	FIMM000160	Gefitinib_3	IC50	748.7	0.8	26.7	0	1	9890.1	1.9	-6.8	-6.4	10.2	11.4	26.7	2.1	6.2	EGFR inhibitor	B. Kinase inhibitor	Approved	ZD-1839				DMSO	10000	5	ZAVGJDAFCZAWSZ-UHFFFAOYSA-N	CHEMBL1233300	0
Control (M03-01)	FIMM003786	Temsirolimus_3	IC50	5.7	0.9	40.8	0	0	98.9	0.5	2.6	-4.6	9.3	23.7	40.8	5	3.7	binds FKBP12, causes inhibition of mTORC1	C. Rapalog	Approved	CCI-779				DMSO	100	3	CBPNZQVSJQDFBE-FUXHJELOSA-N	CHEMBL1201182	0
Control (M03-01)	FIMM003729	Pimasertib_2	IC50	37.5	0.6	60.1	0	1	9890.1	0.3	4.8	20.2	36.4	54.8	60.1	16.2	2	MEK1/2 inhibitor	B. Kinase inhibitor	Investigational (Ph 2)	AS703026	MSC1936369B			DMSO	10000	2	VIUAUNHCRHHYNE-JTQLQIEISA-N	CHEMBL2107832	0
Control (M03-01)	Erbitux_3	Erbitux_3	IC50	64.4	1.9	39.7	0	9.9	100473	3.2	1	27.7	39.7	29.6	38.9	15.6	5.1										5			0
Control (M03-01)	FIMM003781	Canertinib_1	IC50	208.6	0.7	100	0	1	9890.1	0.6	5.4	-1.4	45.7	67.6	100.3	18.7	8.9	pan-HER inhibitor	B. Kinase inhibitor	Investigational (Ph 3)	CI-1033	PD 183805	Irreversible		DMSO	10000	2			0
Control (M03-01)	FIMM100412	TAK-733_1	IC50	9.6	0.6	50.2	0	0.1	989	1.3	-2.8	6.3	34.2	31.1	50.2	10.7	7.4	MEK1/2 inhibitor	B. Kinase inhibitor	Investigational (Ph 1)	TAK-733				DMSO	1000	5	RCLQNICOARASSR-SECBINFHSA-N	CHEMBL1615025	0
Control (M03-01)	FIMM023795	Sirolimus_1	IC50	1.7	2.5	55.1	0	0	98.9	2.9	5.8	-4.2	10.8	55.1	24	11.9	16	binds FKBP12, causes inhibition of mTORC1	C. Rapalog	Approved		Rapamycin			DMSO	100	5	QFJCIRLUMZQUOT-HPLJOQBZSA-N	CHEMBL413	1
Control (M03-01)	FIMM000183	Erlotinib_2	IC50	9890.1	0.7	2.5	0	1	9890.1	91.8	-7.4	-4.6	2.5	0.8	1.3	0	4.5	EGFR inhibitor	B. Kinase inhibitor	Approved	CP-358774	OSI-774			DMSO	10000	1	KTUFNOKKBVMGRW-UHFFFAOYSA-N	CHEMBL1642,CHEMBL941	0
Control (M03-01)	FIMM003735	PF-04691502_2	IC50	256.6	0.7	66.3	0	1	9890.1	0.3	4.4	4.1	23.3	45.9	66.3	11.5	3.1	PI3K/mTOR inhibitor	B. Kinase inhibitor	Investigational (Ph 2)	PF-04691502				DMSO	10000	2	XDLYKKIQACFMJG-WKILWMFISA-N	CHEMBL1234354	0
Control (M03-01)	FIMM100397	Ridaforolimus_2	IC50	8.5	2.5	30	0	0	98.9	2.8	-13.8	-21.5	-9.8	18.1	30	3.4	13.7	binds FKBP12, causes inhibition of mTORC1	C. Rapalog	Investigational (Ph 3)	MK-8669	AP 23573, Deforolimus			DMSO	100	4		not in ChEMBL	0
Control (M03-01)	FIMM100407	Binimetinib_3	IC50	22.5	1	47.5	0	0.1	989	0.4	5.4	-3.3	16	37.6	47.5	8.6	3.9	MEK1/2 inhibitor	B. Kinase inhibitor	Investigational (Ph 2)	NVP-MEK162	MEK162, ARRY-438162, ARRY-162			DMSO	1000	4	ACWZRVQXLIRSDF-UHFFFAOYSA-N	CHEMBL3187723	0
Control (M03-01)	FIMM023832	Dactolisib_3	IC50	989	2.5	6.6	0	0.1	989	62065.5	1.7	6.6	2.5	-3.8	-1.6	0	4.8	mTOR/(PI3K) inhibitor	B. Kinase inhibitor	Investigational (Ph 2)	NVP-BEZ235			Inactive	DMSO	1000	3	JOGKUKXHTYWRGZ-UHFFFAOYSA-N	CHEMBL1879463,CHEMBL1911126	0
Control (M03-01)	FIMM003754	Refametinib_1	IC50	52.2	0.6	60.8	0	1	9890.1	0.4	8.6	14.6	36.9	50.2	60.8	15.2	2.5	MEK1/2 inhibitor	B. Kinase inhibitor	Investigational (Ph 2)	BAY 869766	RDEA119			DMSO	10000	5	RDSACQWTXKSHJT-NSHDSACASA-N	CHEMBL2138601	0
Control (M03-01)	FIMM003708	Selumetinib_2	IC50	60.4	0.9	52.9	0	1	9890.1	0.4	-0.3	11.2	29.9	52.9	46.1	13.3	4.1	MEK1/2 inhibitor	B. Kinase inhibitor	Investigational (Ph 3)	AZD6244	ARRY-142886			DMSO	10000	3	HFNKQEVNSGCOJV-HNNXBMFYSA-N	CHEMBL1789941,CHEMBL1795071	0
Control (M03-01)	FIMM100414	Omipalisib_3	IC50	8.9	2.5	92.6	0	0.1	989	0.3	3.9	-9.7	52.3	87.1	92.6	23.1	6	PI3K/mTOR inhibitor	B. Kinase inhibitor	Investigational (Ph 1)	GSK2126458				DMSO	1000	5	CGBJSGAELGCMKE-UHFFFAOYSA-N	CHEMBL1236962	0
Control (M03-01)	FIMM003751	Trametinib_1	IC50	184.4	0.1	30.9	0	0	247.3	2472.9	15.4	-9.4	27.4	30.9	-3.1	1.7	18.1	MEK1/2 inhibitor	B. Kinase inhibitor	Approved	GSK1120212	JTP-74057			DMSO	250	1	IFSDAJWBUCMOAH-HNNXBMFYSA-N	CHEMBL2216870	1
Control (M03-01)	FIMM100390	Apitolisib_1	IC50	1279.1	2.4	81	0	1	9890.1	1.1	-4.2	-5.3	2.2	28.3	81	8.4	3.5	PI3K/mTOR inhibitor	B. Kinase inhibitor	Investigational (Ph 2)	GDC-0980				DMSO	10000	1	YOVVNQKCSKSHKT-HNNXBMFYSA-N	CHEMBL1922094,CHEMBL1922106,CHEMBL1922103	0
Control (M03-01)	FIMM003755	Everolimus_2	IC50	7.9	0.5	26.6	0	0	98.9	4.7	2.1	7.2	7.4	7.8	26.6	1.7	4.9	binds FKBP12, causes inhibition of mTORC1	C. Rapalog	Approved	NVP-RAD001	RAD001, SDZ-RAD			DMSO	100	2	HKVAMNSJSFKALM-GKUWKFKPSA-N	CHEMBL1908360	0
Control (M03-01)	FIMM003710	Afatinib_3	IC50	17.6	0.9	48.1	0	0.1	989	0.8	-7.6	13.8	13.4	42.3	48.1	9.1	7.1	EGFR inhibitor	B. Kinase inhibitor	Approved	BIBW2992		Irreversible		DMSO	1000	1	AHJRHEGDXFFMBM-UHFFFAOYSA-N	CHEMBL189963,CHEMBL2364621	0
Control (M03-01)	FIMM003786	Temsirolimus_1	IC50	5.6	2.5	37	0	0	98.9	1.5	10.3	-5.5	-5.6	30.2	37	5.3	6.6	binds FKBP12, causes inhibition of mTORC1	C. Rapalog	Approved	CCI-779				DMSO	100	3	CBPNZQVSJQDFBE-FUXHJELOSA-N	CHEMBL1201182	0
Control (M03-01)	FIMM003781	Canertinib_2	IC50	287	0.6	98.4	0	1	9890.1	1.2	-3.9	-1.3	47.5	54.7	98.4	16.8	12.6	pan-HER inhibitor	B. Kinase inhibitor	Investigational (Ph 3)	CI-1033	PD 183805	Irreversible		DMSO	10000	2			0
Control (M03-01)	FIMM000183	Erlotinib_3	IC50	1165.1	0.8	36.1	0	1	9890.1	1.5	3.1	6.1	8.2	12.2	36.1	2.9	5.1	EGFR inhibitor	B. Kinase inhibitor	Approved	CP-358774	OSI-774			DMSO	10000	1	KTUFNOKKBVMGRW-UHFFFAOYSA-N	CHEMBL1642,CHEMBL941	0
Control (M03-01)	FIMM003729	Pimasertib_3	IC50	25.8	1.2	53.1	0	1	9890.1	0.2	2.5	12.4	45	48.4	53.1	16.4	2.2	MEK1/2 inhibitor	B. Kinase inhibitor	Investigational (Ph 2)	AS703026	MSC1936369B			DMSO	10000	2	VIUAUNHCRHHYNE-JTQLQIEISA-N	CHEMBL2107832	0
Control (M03-01)	FIMM100397	Ridaforolimus_3	IC50	5	2.3	38.3	0	0	98.9	0.3	2.4	2.8	0.9	31.5	38.3	5.7	1.8	binds FKBP12, causes inhibition of mTORC1	C. Rapalog	Investigational (Ph 3)	MK-8669	AP 23573, Deforolimus			DMSO	100	4		not in ChEMBL	0
Control (M03-01)	FIMM100412	TAK-733_2	IC50	4.5	0.7	51.1	0	0.1	989	0.7	6.8	8.6	37.3	40.5	51.1	13.2	4.6	MEK1/2 inhibitor	B. Kinase inhibitor	Investigational (Ph 1)	TAK-733				DMSO	1000	5	RCLQNICOARASSR-SECBINFHSA-N	CHEMBL1615025	0
Myogel 2D (M03-02)	FIMM003710	Afatinib_1	IC50	11.3	1.8	26.5	0	0.1	989	0.4	0.9	-5.5	12.2	22.4	26.5	5.5	3.5	EGFR inhibitor	B. Kinase inhibitor	Approved	BIBW2992		Irreversible		DMSO	1000	1	AHJRHEGDXFFMBM-UHFFFAOYSA-N	CHEMBL189963,CHEMBL2364621	0
Myogel 2D (M03-02)	FIMM000160	Gefitinib_1	IC50	23.4	0.6	19	0	1	9890.1	5.4	-10	18.1	8.7	14.6	19	3.2	8.7	EGFR inhibitor	B. Kinase inhibitor	Approved	ZD-1839				DMSO	10000	5	ZAVGJDAFCZAWSZ-UHFFFAOYSA-N	CHEMBL1233300	0
Myogel 2D (M03-02)	FIMM100407	Binimetinib_1	IC50	11.3	2.5	35	0	0.1	989	0.5	-5.6	-2.3	14.6	35	34.8	8.1	3	MEK1/2 inhibitor	B. Kinase inhibitor	Investigational (Ph 2)	NVP-MEK162	MEK162, ARRY-438162, ARRY-162			DMSO	1000	4	ACWZRVQXLIRSDF-UHFFFAOYSA-N	CHEMBL3187723	0
Myogel 2D (M03-02)	FIMM003729	Pimasertib_1	IC50	139.1	0.6	62.2	0	1	9890.1	0.5	3.3	12.5	28.7	43.1	62.2	12.3	3.2	MEK1/2 inhibitor	B. Kinase inhibitor	Investigational (Ph 2)	AS703026	MSC1936369B			DMSO	10000	2	VIUAUNHCRHHYNE-JTQLQIEISA-N	CHEMBL2107832	0
Myogel 2D (M03-02)	FIMM023832	Dactolisib_1	IC50	989	0.1	6.7	0	0.1	989	1569.1	-1.7	6.7	2.5	2	1.9	0	3	mTOR/(PI3K) inhibitor	B. Kinase inhibitor	Investigational (Ph 2)	NVP-BEZ235			Inactive	DMSO	1000	3	JOGKUKXHTYWRGZ-UHFFFAOYSA-N	CHEMBL1879463,CHEMBL1911126	0
Myogel 2D (M03-02)	FIMM100414	Omipalisib_1	IC50	20.6	1	91.7	0	0.1	989	0.1	2.4	1.5	30.5	75.1	91.7	17.6	2	PI3K/mTOR inhibitor	B. Kinase inhibitor	Investigational (Ph 1)	GSK2126458				DMSO	1000	5	CGBJSGAELGCMKE-UHFFFAOYSA-N	CHEMBL1236962	0
Myogel 2D (M03-02)	FIMM100397	Ridaforolimus_1	IC50	5.7	1.4	43.1	0	0	98.9	0.7	5.3	-15.4	4.9	29.3	43.1	5.8	8.3	binds FKBP12, causes inhibition of mTORC1	C. Rapalog	Investigational (Ph 3)	MK-8669	AP 23573, Deforolimus			DMSO	100	4		not in ChEMBL	0
Myogel 2D (M03-02)	FIMM000160	Gefitinib_2	IC50	148.8	1.2	14.2	0	1	9890.1	0.8	-5.2	0.4	5.6	12.5	14.2	1.1	2.6	EGFR inhibitor	B. Kinase inhibitor	Approved	ZD-1839				DMSO	10000	5	ZAVGJDAFCZAWSZ-UHFFFAOYSA-N	CHEMBL1233300	0
Myogel 2D (M03-02)	FIMM003754	Refametinib_2	IC50	79.5	0.6	52	0	1	9890.1	1.6	-10.3	18.7	30.5	35	52	11.5	8.8	MEK1/2 inhibitor	B. Kinase inhibitor	Investigational (Ph 2)	BAY 869766	RDEA119			DMSO	10000	5	RDSACQWTXKSHJT-NSHDSACASA-N	CHEMBL2138601	0
Myogel 2D (M03-02)	FIMM003751	Trametinib_2	IC50	4.4	2.5	37.4	0	0	247.3	0.9	-2.2	-4.7	7.3	37.4	33	7.8	3.4	MEK1/2 inhibitor	B. Kinase inhibitor	Approved	GSK1120212	JTP-74057			DMSO	250	1	IFSDAJWBUCMOAH-HNNXBMFYSA-N	CHEMBL2216870	0
Myogel 2D (M03-02)	FIMM023832	Dactolisib_2	IC50	989	2.5	1.4	0	0.1	989	43489.8	-4.1	-9.6	0.6	-3.7	1.4	0	5.6	mTOR/(PI3K) inhibitor	B. Kinase inhibitor	Investigational (Ph 2)	NVP-BEZ235			Inactive	DMSO	1000	3	JOGKUKXHTYWRGZ-UHFFFAOYSA-N	CHEMBL1879463,CHEMBL1911126	0
Myogel 2D (M03-02)	FIMM100390	Apitolisib_2	IC50	1140.6	0.9	73.8	0	1	9890.1	0.8	-2	3.6	16.5	27.6	73.8	7.5	7.5	PI3K/mTOR inhibitor	B. Kinase inhibitor	Investigational (Ph 2)	GDC-0980				DMSO	10000	1	YOVVNQKCSKSHKT-HNNXBMFYSA-N	CHEMBL1922094,CHEMBL1922106,CHEMBL1922103	0
Myogel 2D (M03-02)	FIMM003786	Temsirolimus_2	IC50	2.9	1.2	40.6	0	0	98.9	0.8	-13	-6.2	10.1	32.4	40.6	6.8	7.4	binds FKBP12, causes inhibition of mTORC1	C. Rapalog	Approved	CCI-779				DMSO	100	3	CBPNZQVSJQDFBE-FUXHJELOSA-N	CHEMBL1201182	0
Myogel 2D (M03-02)	FIMM003781	Canertinib_3	IC50	1539.8	1.6	96.1	0	1	9890.1	1.8	-2.6	-11	18.8	29.6	96.1	8.7	10.8	pan-HER inhibitor	B. Kinase inhibitor	Investigational (Ph 3)	CI-1033	PD 183805	Irreversible		DMSO	10000	2			0
Myogel 2D (M03-02)	FIMM003754	Refametinib_3	IC50	128.3	0.6	51.6	0	1	9890.1	0.8	5	4.8	28.4	35	51.6	10.2	4.5	MEK1/2 inhibitor	B. Kinase inhibitor	Investigational (Ph 2)	BAY 869766	RDEA119			DMSO	10000	5	RDSACQWTXKSHJT-NSHDSACASA-N	CHEMBL2138601	0
Myogel 2D (M03-02)	FIMM003708	Selumetinib_3	IC50	148.7	2.5	38.1	0	1	9890.1	1.6	-8.5	-1	10.1	38.1	30.1	8.3	5.9	MEK1/2 inhibitor	B. Kinase inhibitor	Investigational (Ph 3)	AZD6244	ARRY-142886			DMSO	10000	3	HFNKQEVNSGCOJV-HNNXBMFYSA-N	CHEMBL1789941,CHEMBL1795071	0
Myogel 2D (M03-02)	FIMM100412	TAK-733_3	IC50	28.1	0.6	47.1	0	0.1	989	1.1	7.9	7.4	15.2	28.9	47.1	7.2	4.4	MEK1/2 inhibitor	B. Kinase inhibitor	Investigational (Ph 1)	TAK-733				DMSO	1000	5	RCLQNICOARASSR-SECBINFHSA-N	CHEMBL1615025	0
Myogel 2D (M03-02)	FIMM003735	PF-04691502_3	IC50	2500.2	2.5	68.7	0	1	9890.1	75.7	1.4	-2.7	16.9	5.3	68.7	4.6	8.7	PI3K/mTOR inhibitor	B. Kinase inhibitor	Investigational (Ph 2)	PF-04691502				DMSO	10000	2	XDLYKKIQACFMJG-WKILWMFISA-N	CHEMBL1234354	0
Myogel 2D (M03-02)	FIMM003755	Everolimus_3	IC50	6.8	1.3	35.9	0	0	98.9	0.2	-0.9	3	2.7	22.2	35.9	4.2	1.6	binds FKBP12, causes inhibition of mTORC1	C. Rapalog	Approved	NVP-RAD001	RAD001, SDZ-RAD			DMSO	100	2	HKVAMNSJSFKALM-GKUWKFKPSA-N	CHEMBL1908360	0
Myogel 2D (M03-02)	FIMM023795	Sirolimus_3	IC50	2.4	2.5	61.2	0	0	98.9	1.7	0.4	6.7	5.4	61.2	34.6	12.1	13.7	binds FKBP12, causes inhibition of mTORC1	C. Rapalog	Approved		Rapamycin			DMSO	100	5	QFJCIRLUMZQUOT-HPLJOQBZSA-N	CHEMBL413	1
Myogel 2D (M03-02)	FIMM000183	Erlotinib_1	IC50	546.4	0.6	14.1	0	1	9890.1	2.1	-3.7	1.8	5.1	6.3	14.1	0.2	2.6	EGFR inhibitor	B. Kinase inhibitor	Approved	CP-358774	OSI-774			DMSO	10000	1	KTUFNOKKBVMGRW-UHFFFAOYSA-N	CHEMBL1642,CHEMBL941	0
Myogel 2D (M03-02)	FIMM003735	PF-04691502_1	IC50	1738.3	2	72.1	0	1	9890.1	6.9	-3.8	7.3	19.7	17	72.1	6.1	10.6	PI3K/mTOR inhibitor	B. Kinase inhibitor	Investigational (Ph 2)	PF-04691502				DMSO	10000	2	XDLYKKIQACFMJG-WKILWMFISA-N	CHEMBL1234354	1
Myogel 2D (M03-02)	Erbitux_1	Erbitux_1	IC50	96	1.8	31.4	0	9.9	100473	0.4	0.7	16.1	31.4	26	24.9	11.1	4.2										2			0
Myogel 2D (M03-02)	FIMM100407	Binimetinib_2	IC50	17.2	0.4	26.6	0	0.1	989	4.8	8.7	10.2	1.5	21.2	26.6	3	6.8	MEK1/2 inhibitor	B. Kinase inhibitor	Investigational (Ph 2)	NVP-MEK162	MEK162, ARRY-438162, ARRY-162			DMSO	1000	4	ACWZRVQXLIRSDF-UHFFFAOYSA-N	CHEMBL3187723	0
Myogel 2D (M03-02)	FIMM023795	Sirolimus_2	IC50	3.5	2.5	61	0	0	98.9	1.6	-2.5	3.7	-3.7	61	32.9	10.8	14.7	binds FKBP12, causes inhibition of mTORC1	C. Rapalog	Approved		Rapamycin			DMSO	100	5	QFJCIRLUMZQUOT-HPLJOQBZSA-N	CHEMBL413	1
Myogel 2D (M03-02)	FIMM100390	Apitolisib_3	IC50	1550.3	2.3	75.2	0	1	9890.1	3.5	-5.2	-2.1	8.5	19.8	75.2	7	5.1	PI3K/mTOR inhibitor	B. Kinase inhibitor	Investigational (Ph 2)	GDC-0980				DMSO	10000	1	YOVVNQKCSKSHKT-HNNXBMFYSA-N	CHEMBL1922094,CHEMBL1922106,CHEMBL1922103	0
Myogel 2D (M03-02)	FIMM003708	Selumetinib_1	IC50	185.4	2.5	38.1	0	1	9890.1	1.1	4.4	0	6.5	38.1	30.2	7.9	4.5	MEK1/2 inhibitor	B. Kinase inhibitor	Investigational (Ph 3)	AZD6244	ARRY-142886			DMSO	10000	3	HFNKQEVNSGCOJV-HNNXBMFYSA-N	CHEMBL1789941,CHEMBL1795071	0
Myogel 2D (M03-02)	FIMM100414	Omipalisib_2	IC50	15.4	1	90.5	0	0.1	989	0.1	1.7	1.4	36.9	76.7	90.5	18.8	2.5	PI3K/mTOR inhibitor	B. Kinase inhibitor	Investigational (Ph 1)	GSK2126458				DMSO	1000	5	CGBJSGAELGCMKE-UHFFFAOYSA-N	CHEMBL1236962	0
Myogel 2D (M03-02)	Erbitux_2	Erbitux_2	IC50	310.9	0.3	19.3	0	9.9	100473	17.3	-1.3	14.6	9.3	19.3	9.5	1.9	6.4										2			0
Myogel 2D (M03-02)	FIMM003751	Trametinib_3	IC50	1.6	2.5	25.6	0	0	247.3	2.3	-3.8	-5.3	19.5	25.6	16.6	6.2	5.6	MEK1/2 inhibitor	B. Kinase inhibitor	Approved	GSK1120212	JTP-74057			DMSO	250	1	IFSDAJWBUCMOAH-HNNXBMFYSA-N	CHEMBL2216870	0
Myogel 2D (M03-02)	FIMM003755	Everolimus_1	IC50	15.9	2.2	36.1	0	0	98.9	4	-0.4	-2	5.1	9.2	36.1	3	2.7	binds FKBP12, causes inhibition of mTORC1	C. Rapalog	Approved	NVP-RAD001	RAD001, SDZ-RAD			DMSO	100	2	HKVAMNSJSFKALM-GKUWKFKPSA-N	CHEMBL1908360	0
Myogel 2D (M03-02)	FIMM003710	Afatinib_2	IC50	30.6	2.5	27.7	0	0.1	989	1.6	-5.6	4.8	0.3	27.7	16.8	4.5	6.6	EGFR inhibitor	B. Kinase inhibitor	Approved	BIBW2992		Irreversible		DMSO	1000	1	AHJRHEGDXFFMBM-UHFFFAOYSA-N	CHEMBL189963,CHEMBL2364621	0
Myogel 2D (M03-02)	FIMM000160	Gefitinib_3	IC50	9890.1	2.5	2.8	0	1	9890.1	97522.6	-4.8	1.2	2.8	-2.5	0	0	3.2	EGFR inhibitor	B. Kinase inhibitor	Approved	ZD-1839				DMSO	10000	5	ZAVGJDAFCZAWSZ-UHFFFAOYSA-N	CHEMBL1233300	0
Myogel 2D (M03-02)	FIMM003786	Temsirolimus_3	IC50	3.6	2.5	37.2	0	0	98.9	1	6.2	8.2	-2.2	36.3	37.2	6.2	5.5	binds FKBP12, causes inhibition of mTORC1	C. Rapalog	Approved	CCI-779				DMSO	100	3	CBPNZQVSJQDFBE-FUXHJELOSA-N	CHEMBL1201182	0
Myogel 2D (M03-02)	FIMM003729	Pimasertib_2	IC50	45.5	0.5	52.4	0	1	9890.1	0.5	4.7	16.3	32.9	41.1	52.4	13.1	2.2	MEK1/2 inhibitor	B. Kinase inhibitor	Investigational (Ph 2)	AS703026	MSC1936369B			DMSO	10000	2	VIUAUNHCRHHYNE-JTQLQIEISA-N	CHEMBL2107832	0
Myogel 2D (M03-02)	Erbitux_3	Erbitux_3	IC50	91.4	2.5	26.5	0	9.9	100473	0.7	-2.3	14.6	24.7	21.6	26.5	9.2	2.9										5			0
Myogel 2D (M03-02)	FIMM003781	Canertinib_1	IC50	1234.5	1	100	0	1	9890.1	1.2	11.5	-5.6	26.6	34.1	100.4	10.1	13.9	pan-HER inhibitor	B. Kinase inhibitor	Investigational (Ph 3)	CI-1033	PD 183805	Irreversible		DMSO	10000	2			1
Myogel 2D (M03-02)	FIMM100412	TAK-733_1	IC50	7.8	0.9	42.6	0	0.1	989	0.3	1.7	3.6	25.9	34.8	42.6	9.7	2.5	MEK1/2 inhibitor	B. Kinase inhibitor	Investigational (Ph 1)	TAK-733				DMSO	1000	5	RCLQNICOARASSR-SECBINFHSA-N	CHEMBL1615025	0
Myogel 2D (M03-02)	FIMM023795	Sirolimus_1	IC50	1.5	2.5	61.8	0	0	98.9	7.2	-78.8	2.6	16.2	61.8	28.9	13.9	42.7	binds FKBP12, causes inhibition of mTORC1	C. Rapalog	Approved		Rapamycin			DMSO	100	5	QFJCIRLUMZQUOT-HPLJOQBZSA-N	CHEMBL413	1
Myogel 2D (M03-02)	FIMM000183	Erlotinib_2	IC50	9890.1	2.5	9.9	0	1	9890.1	645.4	0.3	-2.6	-3.5	-1.6	9.9	0	2.4	EGFR inhibitor	B. Kinase inhibitor	Approved	CP-358774	OSI-774			DMSO	10000	1	KTUFNOKKBVMGRW-UHFFFAOYSA-N	CHEMBL1642,CHEMBL941	0
Myogel 2D (M03-02)	FIMM003735	PF-04691502_2	IC50	175.1	0.7	49.2	0	1	9890.1	0.7	-6.1	1.9	24.2	33.9	49.2	9.1	5.3	PI3K/mTOR inhibitor	B. Kinase inhibitor	Investigational (Ph 2)	PF-04691502				DMSO	10000	2	XDLYKKIQACFMJG-WKILWMFISA-N	CHEMBL1234354	0
Myogel 2D (M03-02)	FIMM100397	Ridaforolimus_2	IC50	9.8	1.4	37.3	0	0	98.9	0.2	-4.1	-1	3.2	18.3	37.3	3.7	2.4	binds FKBP12, causes inhibition of mTORC1	C. Rapalog	Investigational (Ph 3)	MK-8669	AP 23573, Deforolimus			DMSO	100	4		not in ChEMBL	0
Myogel 2D (M03-02)	FIMM100407	Binimetinib_3	IC50	17.1	1.7	24.2	0	0.1	989	1.8	-17.5	6.8	6.4	24.2	19.6	4.2	9.7	MEK1/2 inhibitor	B. Kinase inhibitor	Investigational (Ph 2)	NVP-MEK162	MEK162, ARRY-438162, ARRY-162			DMSO	1000	4	ACWZRVQXLIRSDF-UHFFFAOYSA-N	CHEMBL3187723	0
Myogel 2D (M03-02)	FIMM023832	Dactolisib_3	IC50	989	0.6	5	0	0.1	989	200	3.5	-4.7	-3.2	5	-9.8	0	7.3	mTOR/(PI3K) inhibitor	B. Kinase inhibitor	Investigational (Ph 2)	NVP-BEZ235			Inactive	DMSO	1000	3	JOGKUKXHTYWRGZ-UHFFFAOYSA-N	CHEMBL1879463,CHEMBL1911126	0
Myogel 2D (M03-02)	FIMM003754	Refametinib_1	IC50	15.9	0.6	42.8	0	1	9890.1	0.5	4.8	20.1	31.4	38.8	42.8	12.9	1.5	MEK1/2 inhibitor	B. Kinase inhibitor	Investigational (Ph 2)	BAY 869766	RDEA119			DMSO	10000	5	RDSACQWTXKSHJT-NSHDSACASA-N	CHEMBL2138601	0
Myogel 2D (M03-02)	FIMM003708	Selumetinib_2	IC50	49.9	0.7	46	0	1	9890.1	0.2	4.6	10.3	28.4	41.4	46	11.5	1.2	MEK1/2 inhibitor	B. Kinase inhibitor	Investigational (Ph 3)	AZD6244	ARRY-142886			DMSO	10000	3	HFNKQEVNSGCOJV-HNNXBMFYSA-N	CHEMBL1789941,CHEMBL1795071	0
Myogel 2D (M03-02)	FIMM100414	Omipalisib_3	IC50	14	1.2	90.3	0	0.1	989	0.2	-8.9	-0.7	38.2	78.7	90.3	19.5	5.5	PI3K/mTOR inhibitor	B. Kinase inhibitor	Investigational (Ph 1)	GSK2126458				DMSO	1000	5	CGBJSGAELGCMKE-UHFFFAOYSA-N	CHEMBL1236962	0
Myogel 2D (M03-02)	FIMM003751	Trametinib_1	IC50	0.8	2.5	25.2	0	0	247.3	3.5	-3.4	-0.4	25.2	24.3	-1.3	6.9	13.4	MEK1/2 inhibitor	B. Kinase inhibitor	Approved	GSK1120212	JTP-74057			DMSO	250	1	IFSDAJWBUCMOAH-HNNXBMFYSA-N	CHEMBL2216870	1
Myogel 2D (M03-02)	FIMM100390	Apitolisib_1	IC50	1598.9	1.4	76.7	0	1	9890.1	1.9	7.5	3.2	20.9	22.5	76.7	6.7	11	PI3K/mTOR inhibitor	B. Kinase inhibitor	Investigational (Ph 2)	GDC-0980				DMSO	10000	1	YOVVNQKCSKSHKT-HNNXBMFYSA-N	CHEMBL1922094,CHEMBL1922106,CHEMBL1922103	1
Myogel 2D (M03-02)	FIMM003755	Everolimus_2	IC50	10.8	2.5	27.3	0	0	98.9	0.4	1.6	-2.4	0.2	12.1	27.3	2.6	1.4	binds FKBP12, causes inhibition of mTORC1	C. Rapalog	Approved	NVP-RAD001	RAD001, SDZ-RAD			DMSO	100	2	HKVAMNSJSFKALM-GKUWKFKPSA-N	CHEMBL1908360	0
Myogel 2D (M03-02)	FIMM003710	Afatinib_3	IC50	27.6	0.7	25.6	0	0.1	989	1.1	6.9	-0.3	9.1	17.2	25.6	3	3.6	EGFR inhibitor	B. Kinase inhibitor	Approved	BIBW2992		Irreversible		DMSO	1000	1	AHJRHEGDXFFMBM-UHFFFAOYSA-N	CHEMBL189963,CHEMBL2364621	0
Myogel 2D (M03-02)	FIMM003786	Temsirolimus_1	IC50	1.1	0.6	34.4	0	0	98.9	1	8.2	6.7	12.9	30.1	34.4	6.2	4.1	binds FKBP12, causes inhibition of mTORC1	C. Rapalog	Approved	CCI-779				DMSO	100	3	CBPNZQVSJQDFBE-FUXHJELOSA-N	CHEMBL1201182	0
Myogel 2D (M03-02)	FIMM003781	Canertinib_2	IC50	1065.6	0.8	97.9	0	1	9890.1	1.5	1	4	28.9	32.4	97.9	10.6	13.1	pan-HER inhibitor	B. Kinase inhibitor	Investigational (Ph 3)	CI-1033	PD 183805	Irreversible		DMSO	10000	2			0
Myogel 2D (M03-02)	FIMM000183	Erlotinib_3	IC50	177.6	0.3	13.7	0	1	9890.1	8	6.7	3.2	1.8	9.4	13.7	0.1	3.5	EGFR inhibitor	B. Kinase inhibitor	Approved	CP-358774	OSI-774			DMSO	10000	1	KTUFNOKKBVMGRW-UHFFFAOYSA-N	CHEMBL1642,CHEMBL941	0
Myogel 2D (M03-02)	FIMM003729	Pimasertib_3	IC50	42.2	0.5	52.4	0	1	9890.1	0.9	11.9	13.4	32.1	43.2	52.4	13.1	3.5	MEK1/2 inhibitor	B. Kinase inhibitor	Investigational (Ph 2)	AS703026	MSC1936369B			DMSO	10000	2	VIUAUNHCRHHYNE-JTQLQIEISA-N	CHEMBL2107832	0
Myogel 2D (M03-02)	FIMM100397	Ridaforolimus_3	IC50	1.9	2.5	30.9	0	0	98.9	0.8	1.5	5.2	5	30.9	30.7	6.1	2.7	binds FKBP12, causes inhibition of mTORC1	C. Rapalog	Investigational (Ph 3)	MK-8669	AP 23573, Deforolimus			DMSO	100	4		not in ChEMBL	0
Myogel 2D (M03-02)	FIMM100412	TAK-733_2	IC50	0.6	0.5	36.5	0	0.1	989	2.5	12.5	17.2	32.1	33.4	36.5	12	2.4	MEK1/2 inhibitor	B. Kinase inhibitor	Investigational (Ph 1)	TAK-733				DMSO	1000	5	RCLQNICOARASSR-SECBINFHSA-N	CHEMBL1615025	0
Myogel 3D (M03-03)	FIMM003710	Afatinib_1	IC50	37.3	0.7	24.5	0	0.1	989	1.1	3.8	5.6	4.6	16.1	24.5	2.3	3	EGFR inhibitor	B. Kinase inhibitor	Approved	BIBW2992		Irreversible		DMSO	1000	1	AHJRHEGDXFFMBM-UHFFFAOYSA-N	CHEMBL189963,CHEMBL2364621	0
Myogel 3D (M03-03)	FIMM000160	Gefitinib_1	IC50	9890.1	2.5	8.4	0	1	9890.1	51087.2	-7.2	6.9	0.8	-0.2	4.2	0	5	EGFR inhibitor	B. Kinase inhibitor	Approved	ZD-1839				DMSO	10000	5	ZAVGJDAFCZAWSZ-UHFFFAOYSA-N	CHEMBL1233300	0
Myogel 3D (M03-03)	FIMM100407	Binimetinib_1	IC50	4.1	2.5	28.5	0	0.1	989	2.6	-16.2	-8.6	28.5	27.5	24.3	7.8	9.7	MEK1/2 inhibitor	B. Kinase inhibitor	Investigational (Ph 2)	NVP-MEK162	MEK162, ARRY-438162, ARRY-162			DMSO	1000	4	ACWZRVQXLIRSDF-UHFFFAOYSA-N	CHEMBL3187723	0
Myogel 3D (M03-03)	FIMM003729	Pimasertib_1	IC50	203.4	0.8	58.6	0	1	9890.1	0.6	-8.6	0.5	25	42.2	58.6	10.9	5.9	MEK1/2 inhibitor	B. Kinase inhibitor	Investigational (Ph 2)	AS703026	MSC1936369B			DMSO	10000	2	VIUAUNHCRHHYNE-JTQLQIEISA-N	CHEMBL2107832	0
Myogel 3D (M03-03)	FIMM023832	Dactolisib_1	IC50	989	2.5	11.3	0	0.1	989	140541	-7.4	11.3	9.5	-19.7	-21	0	18.5	mTOR/(PI3K) inhibitor	B. Kinase inhibitor	Investigational (Ph 2)	NVP-BEZ235			Inactive	DMSO	1000	3	JOGKUKXHTYWRGZ-UHFFFAOYSA-N	CHEMBL1879463,CHEMBL1911126	0
Myogel 3D (M03-03)	FIMM100414	Omipalisib_1	IC50	21.6	1.3	89.3	0	0.1	989	0.5	-1	-16.1	28	74.5	89.3	17.3	9.3	PI3K/mTOR inhibitor	B. Kinase inhibitor	Investigational (Ph 1)	GSK2126458				DMSO	1000	5	CGBJSGAELGCMKE-UHFFFAOYSA-N	CHEMBL1236962	0
Myogel 3D (M03-03)	FIMM100397	Ridaforolimus_1	IC50	9.5	2.5	48.3	0	0	98.9	0.7	-12.4	-25.8	-8.7	25.4	48.3	5.7	15	binds FKBP12, causes inhibition of mTORC1	C. Rapalog	Investigational (Ph 3)	MK-8669	AP 23573, Deforolimus			DMSO	100	4		not in ChEMBL	0
Myogel 3D (M03-03)	FIMM000160	Gefitinib_2	IC50	9890.1	2.5	5.9	0	1	9890.1	16.8	-7.9	-17.1	5.9	1.1	3.4	0	9.8	EGFR inhibitor	B. Kinase inhibitor	Approved	ZD-1839				DMSO	10000	5	ZAVGJDAFCZAWSZ-UHFFFAOYSA-N	CHEMBL1233300	0
Myogel 3D (M03-03)	FIMM003754	Refametinib_2	IC50	44.8	1.1	39.1	0	1	9890.1	0.1	-0.6	6.9	27.1	38.2	39.1	10.3	0.7	MEK1/2 inhibitor	B. Kinase inhibitor	Investigational (Ph 2)	BAY 869766	RDEA119			DMSO	10000	5	RDSACQWTXKSHJT-NSHDSACASA-N	CHEMBL2138601	0
Myogel 3D (M03-03)	FIMM003751	Trametinib_2	IC50	2.8	2.5	25.9	0	0	247.3	2.7	1.2	-24.9	11.3	25.9	25.7	5.5	12.5	MEK1/2 inhibitor	B. Kinase inhibitor	Approved	GSK1120212	JTP-74057			DMSO	250	1	IFSDAJWBUCMOAH-HNNXBMFYSA-N	CHEMBL2216870	1
Myogel 3D (M03-03)	FIMM023832	Dactolisib_2	IC50	989	0.7	6.8	0	0.1	989	260.8	-12.6	6.5	-10.6	6.8	-13	0	12.4	mTOR/(PI3K) inhibitor	B. Kinase inhibitor	Investigational (Ph 2)	NVP-BEZ235			Inactive	DMSO	1000	3	JOGKUKXHTYWRGZ-UHFFFAOYSA-N	CHEMBL1879463,CHEMBL1911126	0
Myogel 3D (M03-03)	FIMM100390	Apitolisib_2	IC50	798.3	1.4	75.7	0	1	9890.1	0.3	3.2	-11.4	6.5	42.7	75.7	9.3	6.2	PI3K/mTOR inhibitor	B. Kinase inhibitor	Investigational (Ph 2)	GDC-0980				DMSO	10000	1	YOVVNQKCSKSHKT-HNNXBMFYSA-N	CHEMBL1922094,CHEMBL1922106,CHEMBL1922103	0
Myogel 3D (M03-03)	FIMM003786	Temsirolimus_2	IC50	4.2	1.7	44.4	0	0	98.9	1.3	-17	-20.7	4.2	36	44.4	7	13.4	binds FKBP12, causes inhibition of mTORC1	C. Rapalog	Approved	CCI-779				DMSO	100	3	CBPNZQVSJQDFBE-FUXHJELOSA-N	CHEMBL1201182	1
Myogel 3D (M03-03)	FIMM003781	Canertinib_3	IC50	1618.7	2.5	93.7	0	1	9890.1	11.6	-10.6	-16.3	12.2	21.4	93.7	8.5	11.5	pan-HER inhibitor	B. Kinase inhibitor	Investigational (Ph 3)	CI-1033	PD 183805	Irreversible		DMSO	10000	2			0
Myogel 3D (M03-03)	FIMM003754	Refametinib_3	IC50	188.5	0.6	50.4	0	1	9890.1	2.1	0.6	-6.6	35.4	25.4	50.4	8.9	11.9	MEK1/2 inhibitor	B. Kinase inhibitor	Investigational (Ph 2)	BAY 869766	RDEA119			DMSO	10000	5	RDSACQWTXKSHJT-NSHDSACASA-N	CHEMBL2138601	0
Myogel 3D (M03-03)	FIMM003708	Selumetinib_3	IC50	350.9	1.4	20.4	0	1	9890.1	0.7	-3.6	-5.8	3.8	16.1	20.4	2.3	3.5	MEK1/2 inhibitor	B. Kinase inhibitor	Investigational (Ph 3)	AZD6244	ARRY-142886			DMSO	10000	3	HFNKQEVNSGCOJV-HNNXBMFYSA-N	CHEMBL1789941,CHEMBL1795071	0
Myogel 3D (M03-03)	FIMM100412	TAK-733_3	IC50	7.8	2.5	29.2	0	0.1	989	2.6	-15.3	-0.9	18.8	29.2	21.8	7	8.5	MEK1/2 inhibitor	B. Kinase inhibitor	Investigational (Ph 1)	TAK-733				DMSO	1000	5	RCLQNICOARASSR-SECBINFHSA-N	CHEMBL1615025	0
Myogel 3D (M03-03)	FIMM003735	PF-04691502_3	IC50	3134.5	2.5	62.2	0	1	9890.1	140.4	-7	3.5	9.1	-0.1	62.2	3.4	6.5	PI3K/mTOR inhibitor	B. Kinase inhibitor	Investigational (Ph 2)	PF-04691502				DMSO	10000	2	XDLYKKIQACFMJG-WKILWMFISA-N	CHEMBL1234354	0
Myogel 3D (M03-03)	FIMM003755	Everolimus_3	IC50	5.8	0.8	30.4	0	0	98.9	1.1	-2.2	7.9	5	16.9	30.4	3	4	binds FKBP12, causes inhibition of mTORC1	C. Rapalog	Approved	NVP-RAD001	RAD001, SDZ-RAD			DMSO	100	2	HKVAMNSJSFKALM-GKUWKFKPSA-N	CHEMBL1908360	0
Myogel 3D (M03-03)	FIMM023795	Sirolimus_3	IC50	2.5	2.5	53.8	0	0	98.9	1.5	7.4	3.1	4	53.8	32.3	10.5	11.5	binds FKBP12, causes inhibition of mTORC1	C. Rapalog	Approved		Rapamycin			DMSO	100	5	QFJCIRLUMZQUOT-HPLJOQBZSA-N	CHEMBL413	1
Myogel 3D (M03-03)	FIMM000183	Erlotinib_1	IC50	4464.9	2.5	13	0	1	9890.1	2124.5	-4.5	2.1	-7.6	-7.2	13	0	5.9	EGFR inhibitor	B. Kinase inhibitor	Approved	CP-358774	OSI-774			DMSO	10000	1	KTUFNOKKBVMGRW-UHFFFAOYSA-N	CHEMBL1642,CHEMBL941	0
Myogel 3D (M03-03)	FIMM003735	PF-04691502_1	IC50	1926.3	2.5	74.3	0	1	9890.1	42.1	-2.9	-25.1	12.7	11.6	74.3	6.1	14.1	PI3K/mTOR inhibitor	B. Kinase inhibitor	Investigational (Ph 2)	PF-04691502				DMSO	10000	2	XDLYKKIQACFMJG-WKILWMFISA-N	CHEMBL1234354	0
Myogel 3D (M03-03)	Erbitux_1	Erbitux_1	IC50	100473	0.2	17.8	0	9.9	100473	763.4	-10.4	17.8	7.9	8.1	4.1	0	9.9										2			0
Myogel 3D (M03-03)	FIMM100407	Binimetinib_2	IC50	14.2	2.5	25.6	0	0.1	989	3.2	-8.2	-13.7	7.5	25.3	25.6	5.1	8	MEK1/2 inhibitor	B. Kinase inhibitor	Investigational (Ph 2)	NVP-MEK162	MEK162, ARRY-438162, ARRY-162			DMSO	1000	4	ACWZRVQXLIRSDF-UHFFFAOYSA-N	CHEMBL3187723	0
Myogel 3D (M03-03)	FIMM023795	Sirolimus_2	IC50	3.6	2.5	50	0	0	98.9	1.8	-3	13.4	-5.4	50	26.6	8.7	14.2	binds FKBP12, causes inhibition of mTORC1	C. Rapalog	Approved		Rapamycin			DMSO	100	5	QFJCIRLUMZQUOT-HPLJOQBZSA-N	CHEMBL413	1
Myogel 3D (M03-03)	FIMM100390	Apitolisib_3	IC50	1621.1	2.5	74.1	0	1	9890.1	12.5	-0.7	-15.5	8	16.6	74.1	6.7	8.7	PI3K/mTOR inhibitor	B. Kinase inhibitor	Investigational (Ph 2)	GDC-0980				DMSO	10000	1	YOVVNQKCSKSHKT-HNNXBMFYSA-N	CHEMBL1922094,CHEMBL1922106,CHEMBL1922103	0
Myogel 3D (M03-03)	FIMM003708	Selumetinib_1	IC50	451.3	2.5	14.4	0	1	9890.1	2.7	-2.3	-1.1	-8.5	14.4	9.2	1	5.3	MEK1/2 inhibitor	B. Kinase inhibitor	Investigational (Ph 3)	AZD6244	ARRY-142886			DMSO	10000	3	HFNKQEVNSGCOJV-HNNXBMFYSA-N	CHEMBL1789941,CHEMBL1795071	0
Myogel 3D (M03-03)	FIMM100414	Omipalisib_2	IC50	16.5	1.2	88.2	0	0.1	989	0.4	-14.4	0.3	32.6	76.6	88.2	18.2	7.5	PI3K/mTOR inhibitor	B. Kinase inhibitor	Investigational (Ph 1)	GSK2126458				DMSO	1000	5	CGBJSGAELGCMKE-UHFFFAOYSA-N	CHEMBL1236962	0
Myogel 3D (M03-03)	Erbitux_2	Erbitux_2	IC50	154.9	2.5	12.7	0	9.9	100473	5.9	-15.4	3.2	12.7	12.3	5.9	1.6	8.4										2			0
Myogel 3D (M03-03)	FIMM003751	Trametinib_3	IC50	28.2	2.5	24.5	0	0	247.3	8.9	-17.9	-32.2	-2.4	10.3	24.5	2.2	18.5	MEK1/2 inhibitor	B. Kinase inhibitor	Approved	GSK1120212	JTP-74057			DMSO	250	1	IFSDAJWBUCMOAH-HNNXBMFYSA-N	CHEMBL2216870	0
Myogel 3D (M03-03)	FIMM003755	Everolimus_1	IC50	7.2	1.8	35	0	0	98.9	0.8	-12	-7.9	1.3	22.4	35	4.2	7.2	binds FKBP12, causes inhibition of mTORC1	C. Rapalog	Approved	NVP-RAD001	RAD001, SDZ-RAD			DMSO	100	2	HKVAMNSJSFKALM-GKUWKFKPSA-N	CHEMBL1908360	0
Myogel 3D (M03-03)	FIMM003710	Afatinib_2	IC50	989	2.5	7.9	0	0.1	989	952.1	-10.2	-18.1	0.4	0.5	7.9	0	10.4	EGFR inhibitor	B. Kinase inhibitor	Approved	BIBW2992		Irreversible		DMSO	1000	1	AHJRHEGDXFFMBM-UHFFFAOYSA-N	CHEMBL189963,CHEMBL2364621	0
Myogel 3D (M03-03)	FIMM000160	Gefitinib_3	IC50	4895.5	2.5	11.8	0	1	9890.1	6501.1	-15.4	-12.9	3.8	-12.1	11.8	0	12	EGFR inhibitor	B. Kinase inhibitor	Approved	ZD-1839				DMSO	10000	5	ZAVGJDAFCZAWSZ-UHFFFAOYSA-N	CHEMBL1233300	0
Myogel 3D (M03-03)	FIMM003786	Temsirolimus_3	IC50	39.4	2.5	37.6	0	0	98.9	1252	-12	-24.3	12	-8.4	37.6	1.4	15.7	binds FKBP12, causes inhibition of mTORC1	C. Rapalog	Approved	CCI-779				DMSO	100	3	CBPNZQVSJQDFBE-FUXHJELOSA-N	CHEMBL1201182	0
Myogel 3D (M03-03)	FIMM003729	Pimasertib_2	IC50	175.1	0.7	49.5	0	1	9890.1	0.8	-2.1	13.8	14.7	40.1	49.5	9.1	5.3	MEK1/2 inhibitor	B. Kinase inhibitor	Investigational (Ph 2)	AS703026	MSC1936369B			DMSO	10000	2	VIUAUNHCRHHYNE-JTQLQIEISA-N	CHEMBL2107832	0
Myogel 3D (M03-03)	Erbitux_3	Erbitux_3	IC50	28.1	2.5	18.4	0	9.9	100473	524.7	0.8	18.4	17.3	16.9	8.8	6.1	4.9										5			0
Myogel 3D (M03-03)	FIMM003781	Canertinib_1	IC50	2748.5	2.5	99.4	0	1	9890.1	120.8	-4.8	-17.5	21.3	4.9	99.4	6.2	14.2	pan-HER inhibitor	B. Kinase inhibitor	Investigational (Ph 3)	CI-1033	PD 183805	Irreversible		DMSO	10000	2			1
Myogel 3D (M03-03)	FIMM100412	TAK-733_1	IC50	18.8	0.5	22.5	0	0.1	989	3	4.4	-3.5	16.4	10.7	22.5	2.3	6.1	MEK1/2 inhibitor	B. Kinase inhibitor	Investigational (Ph 1)	TAK-733				DMSO	1000	5	RCLQNICOARASSR-SECBINFHSA-N	CHEMBL1615025	0
Myogel 3D (M03-03)	FIMM023795	Sirolimus_1	IC50	3.7	2.5	53.6	0	0	98.9	2.1	-21.4	-3.1	-6.3	53.6	27.4	9.3	17.6	binds FKBP12, causes inhibition of mTORC1	C. Rapalog	Approved		Rapamycin			DMSO	100	5	QFJCIRLUMZQUOT-HPLJOQBZSA-N	CHEMBL413	1
Myogel 3D (M03-03)	FIMM000183	Erlotinib_2	IC50	9890.1	2.5	4.1	0	1	9890.1	26.6	-9.4	-12.4	-2.6	1.7	4.1	0	7.9	EGFR inhibitor	B. Kinase inhibitor	Approved	CP-358774	OSI-774			DMSO	10000	1	KTUFNOKKBVMGRW-UHFFFAOYSA-N	CHEMBL1642,CHEMBL941	0
Myogel 3D (M03-03)	FIMM003735	PF-04691502_2	IC50	409.5	1.1	50.9	0	1	9890.1	0.9	-9	-15.6	13.4	34.8	50.9	7.7	9.7	PI3K/mTOR inhibitor	B. Kinase inhibitor	Investigational (Ph 2)	PF-04691502				DMSO	10000	2	XDLYKKIQACFMJG-WKILWMFISA-N	CHEMBL1234354	0
Myogel 3D (M03-03)	FIMM100397	Ridaforolimus_2	IC50	8.8	1.6	41.4	0	0	98.9	0.7	-16	-15.8	2.6	22.4	41.4	4.6	11.3	binds FKBP12, causes inhibition of mTORC1	C. Rapalog	Investigational (Ph 3)	MK-8669	AP 23573, Deforolimus			DMSO	100	4		not in ChEMBL	0
Myogel 3D (M03-03)	FIMM100407	Binimetinib_3	IC50	26.5	2.5	19.5	0	0.1	989	1.8	-9.4	1.4	1.2	19.5	16.7	2.7	5	MEK1/2 inhibitor	B. Kinase inhibitor	Investigational (Ph 2)	NVP-MEK162	MEK162, ARRY-438162, ARRY-162			DMSO	1000	4	ACWZRVQXLIRSDF-UHFFFAOYSA-N	CHEMBL3187723	0
Myogel 3D (M03-03)	FIMM023832	Dactolisib_3	IC50	989	0.1	0	0	0.1	989	353.1	0	0	0	0	0	0	0	mTOR/(PI3K) inhibitor	B. Kinase inhibitor	Investigational (Ph 2)	NVP-BEZ235			Inactive	DMSO	1000	3	JOGKUKXHTYWRGZ-UHFFFAOYSA-N	CHEMBL1879463,CHEMBL1911126	0
Myogel 3D (M03-03)	FIMM003754	Refametinib_1	IC50	98.7	0.5	37.8	0	1	9890.1	3.3	-6.7	21.5	18.1	19.7	37.8	6.9	9.3	MEK1/2 inhibitor	B. Kinase inhibitor	Investigational (Ph 2)	BAY 869766	RDEA119			DMSO	10000	5	RDSACQWTXKSHJT-NSHDSACASA-N	CHEMBL2138601	0
Myogel 3D (M03-03)	FIMM003708	Selumetinib_2	IC50	114.7	2.5	39.9	0	1	9890.1	1.2	-1.5	-14.2	16.5	36.2	39.9	9.4	7.4	MEK1/2 inhibitor	B. Kinase inhibitor	Investigational (Ph 3)	AZD6244	ARRY-142886			DMSO	10000	3	HFNKQEVNSGCOJV-HNNXBMFYSA-N	CHEMBL1789941,CHEMBL1795071	0
Myogel 3D (M03-03)	FIMM100414	Omipalisib_3	IC50	12.9	1.2	86	0	0.1	989	0.3	-7.3	-3.6	38.8	74.5	86	19	5.9	PI3K/mTOR inhibitor	B. Kinase inhibitor	Investigational (Ph 1)	GSK2126458				DMSO	1000	5	CGBJSGAELGCMKE-UHFFFAOYSA-N	CHEMBL1236962	0
Myogel 3D (M03-03)	FIMM003751	Trametinib_1	IC50	247.3	0.3	16	0	0	247.3	281.3	-12	-4.3	14.1	16	-6.2	0	12.6	MEK1/2 inhibitor	B. Kinase inhibitor	Approved	GSK1120212	JTP-74057			DMSO	250	1	IFSDAJWBUCMOAH-HNNXBMFYSA-N	CHEMBL2216870	1
Myogel 3D (M03-03)	FIMM100390	Apitolisib_1	IC50	1066.7	0.7	77.6	0	1	9890.1	2.9	3.5	-5.7	31.8	20.4	77.6	8.3	15.4	PI3K/mTOR inhibitor	B. Kinase inhibitor	Investigational (Ph 2)	GDC-0980				DMSO	10000	1	YOVVNQKCSKSHKT-HNNXBMFYSA-N	CHEMBL1922094,CHEMBL1922106,CHEMBL1922103	1
Myogel 3D (M03-03)	FIMM003755	Everolimus_2	IC50	5.1	2.5	31.1	0	0	98.9	3.5	-9.8	-13.3	-20.4	28.6	31.1	4.4	13.4	binds FKBP12, causes inhibition of mTORC1	C. Rapalog	Approved	NVP-RAD001	RAD001, SDZ-RAD			DMSO	100	2	HKVAMNSJSFKALM-GKUWKFKPSA-N	CHEMBL1908360	1
Myogel 3D (M03-03)	FIMM003710	Afatinib_3	IC50	989	0.6	7.8	0	0.1	989	154.8	1.6	-9.8	-6.4	7.8	-6.9	0	8.7	EGFR inhibitor	B. Kinase inhibitor	Approved	BIBW2992		Irreversible		DMSO	1000	1	AHJRHEGDXFFMBM-UHFFFAOYSA-N	CHEMBL189963,CHEMBL2364621	0
Myogel 3D (M03-03)	FIMM003786	Temsirolimus_1	IC50	1.7	2.5	35.3	0	0	98.9	1.7	7.6	-9.5	6.9	35.3	34.6	7.3	6.1	binds FKBP12, causes inhibition of mTORC1	C. Rapalog	Approved	CCI-779				DMSO	100	3	CBPNZQVSJQDFBE-FUXHJELOSA-N	CHEMBL1201182	0
Myogel 3D (M03-03)	FIMM003781	Canertinib_2	IC50	1839.2	2.5	99.1	0	1	9890.1	22.9	-14.3	-3.8	19.9	17.1	99.1	8.3	12.4	pan-HER inhibitor	B. Kinase inhibitor	Investigational (Ph 3)	CI-1033	PD 183805	Irreversible		DMSO	10000	2			1
Myogel 3D (M03-03)	FIMM000183	Erlotinib_3	IC50	4498.9	2.5	12	0	1	9890.1	5667.8	11.4	-24	-7.1	-7	12	0	14.2	EGFR inhibitor	B. Kinase inhibitor	Approved	CP-358774	OSI-774			DMSO	10000	1	KTUFNOKKBVMGRW-UHFFFAOYSA-N	CHEMBL1642,CHEMBL941	0
Myogel 3D (M03-03)	FIMM003729	Pimasertib_3	IC50	171.7	0.7	45.7	0	1	9890.1	0.9	8.6	-1.5	22.6	32	45.7	8.3	5.9	MEK1/2 inhibitor	B. Kinase inhibitor	Investigational (Ph 2)	AS703026	MSC1936369B			DMSO	10000	2	VIUAUNHCRHHYNE-JTQLQIEISA-N	CHEMBL2107832	0
Myogel 3D (M03-03)	FIMM100397	Ridaforolimus_3	IC50	3	2.5	38.5	0	0	98.9	1.3	0.1	13.6	0.9	38.5	31.3	6.9	7.8	binds FKBP12, causes inhibition of mTORC1	C. Rapalog	Investigational (Ph 3)	MK-8669	AP 23573, Deforolimus			DMSO	100	4		not in ChEMBL	0
Myogel 3D (M03-03)	FIMM100412	TAK-733_2	IC50	9.9	1	72.8	0	0.1	989	2.8	3.9	72.8	24.9	14.5	37.1	16.9	45.9	MEK1/2 inhibitor	B. Kinase inhibitor	Investigational (Ph 1)	TAK-733				DMSO	1000	5	RCLQNICOARASSR-SECBINFHSA-N	CHEMBL1615025	1
Matrigel 2D (M03-04)	FIMM003710	Afatinib_1	IC50	9	2.5	56.2	0	0.1	989	0.6	-5.2	-13.9	31.5	51.5	56.2	14.2	7.9	EGFR inhibitor	B. Kinase inhibitor	Approved	BIBW2992		Irreversible		DMSO	1000	1	AHJRHEGDXFFMBM-UHFFFAOYSA-N	CHEMBL189963,CHEMBL2364621	0
Matrigel 2D (M03-04)	FIMM000160	Gefitinib_1	IC50	896.9	1.2	21.5	0	1	9890.1	0.9	-6.4	-6.6	3.1	10.9	21.5	1.5	4.7	EGFR inhibitor	B. Kinase inhibitor	Approved	ZD-1839				DMSO	10000	5	ZAVGJDAFCZAWSZ-UHFFFAOYSA-N	CHEMBL1233300	0
Matrigel 2D (M03-04)	FIMM100407	Binimetinib_1	IC50	10.1	2.5	57.4	0	0.1	989	0.5	-10.6	-23.5	28.4	42.1	57.4	14.2	15	MEK1/2 inhibitor	B. Kinase inhibitor	Investigational (Ph 2)	NVP-MEK162	MEK162, ARRY-438162, ARRY-162			DMSO	1000	4	ACWZRVQXLIRSDF-UHFFFAOYSA-N	CHEMBL3187723	1
Matrigel 2D (M03-04)	FIMM003729	Pimasertib_1	IC50	29.4	1	62.6	0	1	9890.1	0.1	1.1	16.4	47.9	59.9	62.6	18.7	0.7	MEK1/2 inhibitor	B. Kinase inhibitor	Investigational (Ph 2)	AS703026	MSC1936369B			DMSO	10000	2	VIUAUNHCRHHYNE-JTQLQIEISA-N	CHEMBL2107832	0
Matrigel 2D (M03-04)	FIMM023832	Dactolisib_1	IC50	989	0.4	9.2	0	0.1	989	304	-20.8	-0.4	9.2	7.4	-9.5	0	13.5	mTOR/(PI3K) inhibitor	B. Kinase inhibitor	Investigational (Ph 2)	NVP-BEZ235			Inactive	DMSO	1000	3	JOGKUKXHTYWRGZ-UHFFFAOYSA-N	CHEMBL1879463,CHEMBL1911126	0
Matrigel 2D (M03-04)	FIMM100414	Omipalisib_1	IC50	21.9	1.2	96.9	0	0.1	989	0	1.6	3.1	26.3	83.9	96.9	18.6	1	PI3K/mTOR inhibitor	B. Kinase inhibitor	Investigational (Ph 1)	GSK2126458				DMSO	1000	5	CGBJSGAELGCMKE-UHFFFAOYSA-N	CHEMBL1236962	0
Matrigel 2D (M03-04)	FIMM100397	Ridaforolimus_1	IC50	2.9	2.5	32.7	0	0	98.9	1.5	-6.3	10.2	1.2	32.7	25.3	5.8	7.1	binds FKBP12, causes inhibition of mTORC1	C. Rapalog	Investigational (Ph 3)	MK-8669	AP 23573, Deforolimus			DMSO	100	4		not in ChEMBL	0
Matrigel 2D (M03-04)	FIMM000160	Gefitinib_2	IC50	825.3	2.5	35	0	1	9890.1	1.2	7	-9.8	-0.2	21.4	35	4.2	6	EGFR inhibitor	B. Kinase inhibitor	Approved	ZD-1839				DMSO	10000	5	ZAVGJDAFCZAWSZ-UHFFFAOYSA-N	CHEMBL1233300	0
Matrigel 2D (M03-04)	FIMM003754	Refametinib_2	IC50	24.6	1.1	61.6	0	1	9890.1	0.4	-7.8	19.6	48.9	57.8	61.6	19.1	5.3	MEK1/2 inhibitor	B. Kinase inhibitor	Investigational (Ph 2)	BAY 869766	RDEA119			DMSO	10000	5	RDSACQWTXKSHJT-NSHDSACASA-N	CHEMBL2138601	0
Matrigel 2D (M03-04)	FIMM003751	Trametinib_2	IC50	4.7	1.5	51.8	0	0	247.3	0.5	-5.1	-8.8	15.2	46.3	51.8	10.5	5.4	MEK1/2 inhibitor	B. Kinase inhibitor	Approved	GSK1120212	JTP-74057			DMSO	250	1	IFSDAJWBUCMOAH-HNNXBMFYSA-N	CHEMBL2216870	0
Matrigel 2D (M03-04)	FIMM023832	Dactolisib_2	IC50	989	2.5	4.9	0	0.1	989	81770.1	4.9	3.8	3.7	-1.8	-3.2	0	4.7	mTOR/(PI3K) inhibitor	B. Kinase inhibitor	Investigational (Ph 2)	NVP-BEZ235			Inactive	DMSO	1000	3	JOGKUKXHTYWRGZ-UHFFFAOYSA-N	CHEMBL1879463,CHEMBL1911126	0
Matrigel 2D (M03-04)	FIMM100390	Apitolisib_2	IC50	983	2.5	80.5	0	1	9890.1	0.1	-4.1	-4.9	-3.5	40.6	80.5	9.5	3.7	PI3K/mTOR inhibitor	B. Kinase inhibitor	Investigational (Ph 2)	GDC-0980				DMSO	10000	1	YOVVNQKCSKSHKT-HNNXBMFYSA-N	CHEMBL1922094,CHEMBL1922106,CHEMBL1922103	0
Matrigel 2D (M03-04)	FIMM003786	Temsirolimus_2	IC50	6.6	0.8	42.6	0	0	98.9	0.8	6.4	-0.2	10.6	21.4	42.6	4.8	4.5	binds FKBP12, causes inhibition of mTORC1	C. Rapalog	Approved	CCI-779				DMSO	100	3	CBPNZQVSJQDFBE-FUXHJELOSA-N	CHEMBL1201182	0
Matrigel 2D (M03-04)	FIMM003781	Canertinib_3	IC50	249.9	0.7	96.6	0	1	9890.1	1.1	-7.3	-7.9	49.1	57.6	96.6	17.2	14.4	pan-HER inhibitor	B. Kinase inhibitor	Investigational (Ph 3)	CI-1033	PD 183805	Irreversible		DMSO	10000	2			0
Matrigel 2D (M03-04)	FIMM003754	Refametinib_3	IC50	12.7	0.5	63	0	1	9890.1	3.5	22.6	18.7	52.1	54.8	63	20	7.7	MEK1/2 inhibitor	B. Kinase inhibitor	Investigational (Ph 2)	BAY 869766	RDEA119			DMSO	10000	5	RDSACQWTXKSHJT-NSHDSACASA-N	CHEMBL2138601	0
Matrigel 2D (M03-04)	FIMM003708	Selumetinib_3	IC50	34.9	2.5	56.2	0	1	9890.1	0.9	-10	-3.9	56.2	49.9	52	17.3	7.3	MEK1/2 inhibitor	B. Kinase inhibitor	Investigational (Ph 3)	AZD6244	ARRY-142886			DMSO	10000	3	HFNKQEVNSGCOJV-HNNXBMFYSA-N	CHEMBL1789941,CHEMBL1795071	0
Matrigel 2D (M03-04)	FIMM100412	TAK-733_3	IC50	3.3	0.6	59.3	0	0.1	989	1	-1.4	26	37.3	49	59.3	16.2	5.6	MEK1/2 inhibitor	B. Kinase inhibitor	Investigational (Ph 1)	TAK-733				DMSO	1000	5	RCLQNICOARASSR-SECBINFHSA-N	CHEMBL1615025	0
Matrigel 2D (M03-04)	FIMM003735	PF-04691502_3	IC50	3481.6	2.5	71.3	0	1	9890.1	308.4	-8.1	7.3	17.3	-5	71.3	3.5	11.2	PI3K/mTOR inhibitor	B. Kinase inhibitor	Investigational (Ph 2)	PF-04691502				DMSO	10000	2	XDLYKKIQACFMJG-WKILWMFISA-N	CHEMBL1234354	0
Matrigel 2D (M03-04)	FIMM003755	Everolimus_3	IC50	24.1	2.5	41.1	0	0	98.9	95.1	4.8	-8.8	-11.1	3.7	41.1	2.6	7.5	binds FKBP12, causes inhibition of mTORC1	C. Rapalog	Approved	NVP-RAD001	RAD001, SDZ-RAD			DMSO	100	2	HKVAMNSJSFKALM-GKUWKFKPSA-N	CHEMBL1908360	0
Matrigel 2D (M03-04)	FIMM023795	Sirolimus_3	IC50	3.7	2.5	63.5	0	0	98.9	2	-9.9	-12.5	-7.1	63.5	30.1	11.1	19.2	binds FKBP12, causes inhibition of mTORC1	C. Rapalog	Approved		Rapamycin			DMSO	100	5	QFJCIRLUMZQUOT-HPLJOQBZSA-N	CHEMBL413	1
Matrigel 2D (M03-04)	FIMM000183	Erlotinib_1	IC50	3508.9	2.5	18.3	0	1	9890.1	1094.1	0.2	-19.6	2.4	-1.4	18.3	0.4	10	EGFR inhibitor	B. Kinase inhibitor	Approved	CP-358774	OSI-774			DMSO	10000	1	KTUFNOKKBVMGRW-UHFFFAOYSA-N	CHEMBL1642,CHEMBL941	0
Matrigel 2D (M03-04)	FIMM003735	PF-04691502_1	IC50	1554.6	1.4	79.8	0	1	9890.1	1.5	-2.1	-1.4	19.4	24.5	79.8	7.1	9.5	PI3K/mTOR inhibitor	B. Kinase inhibitor	Investigational (Ph 2)	PF-04691502				DMSO	10000	2	XDLYKKIQACFMJG-WKILWMFISA-N	CHEMBL1234354	0
Matrigel 2D (M03-04)	Erbitux_1	Erbitux_1	IC50	277	1.2	42	0	9.9	100473	1.1	-18.3	13.1	33.1	35.9	42	12.6	10.1										2			0
Matrigel 2D (M03-04)	FIMM100407	Binimetinib_2	IC50	8.3	0.8	45.9	0	0.1	989	0.6	6.6	9	20.7	45.9	44.2	10.4	4.4	MEK1/2 inhibitor	B. Kinase inhibitor	Investigational (Ph 2)	NVP-MEK162	MEK162, ARRY-438162, ARRY-162			DMSO	1000	4	ACWZRVQXLIRSDF-UHFFFAOYSA-N	CHEMBL3187723	0
Matrigel 2D (M03-04)	FIMM023795	Sirolimus_2	IC50	2	2.5	65.7	0	0	98.9	2.4	-12.8	-0.4	9.7	65.7	33.7	13.7	17.2	binds FKBP12, causes inhibition of mTORC1	C. Rapalog	Approved		Rapamycin			DMSO	100	5	QFJCIRLUMZQUOT-HPLJOQBZSA-N	CHEMBL413	1
Matrigel 2D (M03-04)	FIMM100390	Apitolisib_3	IC50	1657.8	2.5	77.7	0	1	9890.1	2.9	3.6	0.1	-0.9	16.7	77.7	7	1.9	PI3K/mTOR inhibitor	B. Kinase inhibitor	Investigational (Ph 2)	GDC-0980				DMSO	10000	1	YOVVNQKCSKSHKT-HNNXBMFYSA-N	CHEMBL1922094,CHEMBL1922106,CHEMBL1922103	0
Matrigel 2D (M03-04)	FIMM003708	Selumetinib_1	IC50	292.7	2.5	46.5	0	1	9890.1	0.2	0.3	-1.8	1.7	46	46.5	8.6	1.4	MEK1/2 inhibitor	B. Kinase inhibitor	Investigational (Ph 3)	AZD6244	ARRY-142886			DMSO	10000	3	HFNKQEVNSGCOJV-HNNXBMFYSA-N	CHEMBL1789941,CHEMBL1795071	0
Matrigel 2D (M03-04)	FIMM100414	Omipalisib_2	IC50	9.9	1.1	95.2	0	0.1	989	0.1	3.1	5.6	48	87.6	95.2	22.2	1.5	PI3K/mTOR inhibitor	B. Kinase inhibitor	Investigational (Ph 1)	GSK2126458				DMSO	1000	5	CGBJSGAELGCMKE-UHFFFAOYSA-N	CHEMBL1236962	0
Matrigel 2D (M03-04)	Erbitux_2	Erbitux_2	IC50	76.4	2.5	39	0	9.9	100473	5.3	-11.7	25.9	36.7	33.2	39	15.1	6.7										2			0
Matrigel 2D (M03-04)	FIMM003751	Trametinib_3	IC50	4.3	0.3	53.4	0	0	247.3	11	12	10	20.6	53.4	25.8	9.6	13.1	MEK1/2 inhibitor	B. Kinase inhibitor	Approved	GSK1120212	JTP-74057			DMSO	250	1	IFSDAJWBUCMOAH-HNNXBMFYSA-N	CHEMBL2216870	1
Matrigel 2D (M03-04)	FIMM003755	Everolimus_1	IC50	12.1	2.5	31.7	0	0	98.9	4.4	8.5	9.6	-0.7	11.9	31.7	3	6.4	binds FKBP12, causes inhibition of mTORC1	C. Rapalog	Approved	NVP-RAD001	RAD001, SDZ-RAD			DMSO	100	2	HKVAMNSJSFKALM-GKUWKFKPSA-N	CHEMBL1908360	0
Matrigel 2D (M03-04)	FIMM003710	Afatinib_2	IC50	14.1	1.7	51.9	0	0.1	989	0.4	7.9	5.8	17.7	51.9	51.3	11.5	4.8	EGFR inhibitor	B. Kinase inhibitor	Approved	BIBW2992		Irreversible		DMSO	1000	1	AHJRHEGDXFFMBM-UHFFFAOYSA-N	CHEMBL189963,CHEMBL2364621	0
Matrigel 2D (M03-04)	FIMM000160	Gefitinib_3	IC50	38.9	2.5	32.4	0	1	9890.1	2	-2.5	-6.4	32.4	17.6	28.2	9.3	8.7	EGFR inhibitor	B. Kinase inhibitor	Approved	ZD-1839				DMSO	10000	5	ZAVGJDAFCZAWSZ-UHFFFAOYSA-N	CHEMBL1233300	0
Matrigel 2D (M03-04)	FIMM003786	Temsirolimus_3	IC50	6	1.2	42.1	0	0	98.9	0.6	-8.2	8.7	3.8	26.8	42.1	5.3	5.9	binds FKBP12, causes inhibition of mTORC1	C. Rapalog	Approved	CCI-779				DMSO	100	3	CBPNZQVSJQDFBE-FUXHJELOSA-N	CHEMBL1201182	0
Matrigel 2D (M03-04)	FIMM003729	Pimasertib_2	IC50	11.8	0.7	64.3	0	1	9890.1	0.9	13.4	26.6	54.7	64.3	57.2	21.8	4.5	MEK1/2 inhibitor	B. Kinase inhibitor	Investigational (Ph 2)	AS703026	MSC1936369B			DMSO	10000	2	VIUAUNHCRHHYNE-JTQLQIEISA-N	CHEMBL2107832	0
Matrigel 2D (M03-04)	Erbitux_3	Erbitux_3	IC50	87.1	2.5	45.7	0	9.9	100473	2.7	-13.6	26.8	35.4	45.7	32.7	17.6	10.8										5			0
Matrigel 2D (M03-04)	FIMM003781	Canertinib_1	IC50	212.8	0.7	100	0	1	9890.1	1.2	-3.2	-1.4	54.2	58.8	100	18.6	13.7	pan-HER inhibitor	B. Kinase inhibitor	Investigational (Ph 3)	CI-1033	PD 183805	Irreversible		DMSO	10000	2			0
Matrigel 2D (M03-04)	FIMM100412	TAK-733_1	IC50	7	2.5	55.1	0	0.1	989	0.6	4.3	-0.9	38.8	49.7	55.1	14.7	3.5	MEK1/2 inhibitor	B. Kinase inhibitor	Investigational (Ph 1)	TAK-733				DMSO	1000	5	RCLQNICOARASSR-SECBINFHSA-N	CHEMBL1615025	0
Matrigel 2D (M03-04)	FIMM023795	Sirolimus_1	IC50	1.8	2.5	64.8	0	0	98.9	1.5	-0.2	0	12.3	64.8	44.8	14	10	binds FKBP12, causes inhibition of mTORC1	C. Rapalog	Approved		Rapamycin			DMSO	100	5	QFJCIRLUMZQUOT-HPLJOQBZSA-N	CHEMBL413	0
Matrigel 2D (M03-04)	FIMM000183	Erlotinib_2	IC50	397.9	0.4	25.4	0	1	9890.1	6	9.3	3.5	7.8	11	25.4	1.9	5	EGFR inhibitor	B. Kinase inhibitor	Approved	CP-358774	OSI-774			DMSO	10000	1	KTUFNOKKBVMGRW-UHFFFAOYSA-N	CHEMBL1642,CHEMBL941	0
Matrigel 2D (M03-04)	FIMM003735	PF-04691502_2	IC50	196	0.8	65.3	0	1	9890.1	0.4	-0.5	2.5	27.7	47.1	65.3	12.3	3.5	PI3K/mTOR inhibitor	B. Kinase inhibitor	Investigational (Ph 2)	PF-04691502				DMSO	10000	2	XDLYKKIQACFMJG-WKILWMFISA-N	CHEMBL1234354	0
Matrigel 2D (M03-04)	FIMM100397	Ridaforolimus_2	IC50	1.1	0.7	31	0	0	98.9	1.2	5.8	8.4	9.2	31	28.9	5.5	5	binds FKBP12, causes inhibition of mTORC1	C. Rapalog	Investigational (Ph 3)	MK-8669	AP 23573, Deforolimus			DMSO	100	4		not in ChEMBL	0
Matrigel 2D (M03-04)	FIMM100407	Binimetinib_3	IC50	8	2.5	53.2	0	0.1	989	1.3	13.8	-2.1	33.5	53.2	45.3	13.8	8	MEK1/2 inhibitor	B. Kinase inhibitor	Investigational (Ph 2)	NVP-MEK162	MEK162, ARRY-438162, ARRY-162			DMSO	1000	4	ACWZRVQXLIRSDF-UHFFFAOYSA-N	CHEMBL3187723	0
Matrigel 2D (M03-04)	FIMM023832	Dactolisib_3	IC50	989	2.5	14.6	0	0.1	989	73996.3	14.6	-12.3	-13	-3.6	-2.1	0	12.6	mTOR/(PI3K) inhibitor	B. Kinase inhibitor	Investigational (Ph 2)	NVP-BEZ235			Inactive	DMSO	1000	3	JOGKUKXHTYWRGZ-UHFFFAOYSA-N	CHEMBL1879463,CHEMBL1911126	0
Matrigel 2D (M03-04)	FIMM003754	Refametinib_1	IC50	29	1.1	61.2	0	1	9890.1	0.7	-15	19.5	46.1	56.9	61.2	18.4	8.8	MEK1/2 inhibitor	B. Kinase inhibitor	Investigational (Ph 2)	BAY 869766	RDEA119			DMSO	10000	5	RDSACQWTXKSHJT-NSHDSACASA-N	CHEMBL2138601	0
Matrigel 2D (M03-04)	FIMM003708	Selumetinib_2	IC50	61.4	2.5	62.6	0	1	9890.1	0.5	-4.7	-2.2	48.2	62.6	59.3	17.2	3.2	MEK1/2 inhibitor	B. Kinase inhibitor	Investigational (Ph 3)	AZD6244	ARRY-142886			DMSO	10000	3	HFNKQEVNSGCOJV-HNNXBMFYSA-N	CHEMBL1789941,CHEMBL1795071	0
Matrigel 2D (M03-04)	FIMM100414	Omipalisib_3	IC50	10.7	1.6	96.3	0	0.1	989	0.1	-3.9	-3.7	46	89.3	96.3	22.6	4.1	PI3K/mTOR inhibitor	B. Kinase inhibitor	Investigational (Ph 1)	GSK2126458				DMSO	1000	5	CGBJSGAELGCMKE-UHFFFAOYSA-N	CHEMBL1236962	0
Matrigel 2D (M03-04)	FIMM003751	Trametinib_1	IC50	2.4	2.5	45.7	0	0	247.3	1.1	-2.1	-1.7	24.3	45.7	11.4	11.4	17.2	MEK1/2 inhibitor	B. Kinase inhibitor	Approved	GSK1120212	JTP-74057			DMSO	250	1	IFSDAJWBUCMOAH-HNNXBMFYSA-N	CHEMBL2216870	1
Matrigel 2D (M03-04)	FIMM100390	Apitolisib_1	IC50	1420.8	1.3	82.2	0	1	9890.1	1	2.3	-6.1	18.2	27.8	82.2	7.6	9.3	PI3K/mTOR inhibitor	B. Kinase inhibitor	Investigational (Ph 2)	GDC-0980				DMSO	10000	1	YOVVNQKCSKSHKT-HNNXBMFYSA-N	CHEMBL1922094,CHEMBL1922106,CHEMBL1922103	0
Matrigel 2D (M03-04)	FIMM003755	Everolimus_2	IC50	11.5	1	30	0	0	98.9	1.7	-5.8	12.7	3.6	12	30	2.2	7.1	binds FKBP12, causes inhibition of mTORC1	C. Rapalog	Approved	NVP-RAD001	RAD001, SDZ-RAD			DMSO	100	2	HKVAMNSJSFKALM-GKUWKFKPSA-N	CHEMBL1908360	0
Matrigel 2D (M03-04)	FIMM003710	Afatinib_3	IC50	11.6	1.5	53.8	0	0.1	989	0.1	0.3	4.7	23.1	53.8	52.1	12.3	2.2	EGFR inhibitor	B. Kinase inhibitor	Approved	BIBW2992		Irreversible		DMSO	1000	1	AHJRHEGDXFFMBM-UHFFFAOYSA-N	CHEMBL189963,CHEMBL2364621	0
Matrigel 2D (M03-04)	FIMM003786	Temsirolimus_1	IC50	0.8	0.5	38.2	0	0	98.9	1.2	2	14.4	14.9	31.7	38.2	7.5	4	binds FKBP12, causes inhibition of mTORC1	C. Rapalog	Approved	CCI-779				DMSO	100	3	CBPNZQVSJQDFBE-FUXHJELOSA-N	CHEMBL1201182	0
Matrigel 2D (M03-04)	FIMM003781	Canertinib_2	IC50	161	0.5	98.2	0	1	9890.1	1.3	0.9	11.5	56.5	56.1	98.2	19.5	12.1	pan-HER inhibitor	B. Kinase inhibitor	Investigational (Ph 3)	CI-1033	PD 183805	Irreversible		DMSO	10000	2			0
Matrigel 2D (M03-04)	FIMM000183	Erlotinib_3	IC50	1087.7	2.5	52.7	0	1	9890.1	1	10	4.1	-7.1	23.3	52.7	5.9	6.5	EGFR inhibitor	B. Kinase inhibitor	Approved	CP-358774	OSI-774			DMSO	10000	1	KTUFNOKKBVMGRW-UHFFFAOYSA-N	CHEMBL1642,CHEMBL941	0
Matrigel 2D (M03-04)	FIMM003729	Pimasertib_3	IC50	15.6	1	62.7	0	1	9890.1	0.4	-3.9	28.3	50	62.7	59.5	21	5	MEK1/2 inhibitor	B. Kinase inhibitor	Investigational (Ph 2)	AS703026	MSC1936369B			DMSO	10000	2	VIUAUNHCRHHYNE-JTQLQIEISA-N	CHEMBL2107832	0
Matrigel 2D (M03-04)	FIMM100397	Ridaforolimus_3	IC50	1.4	2.3	36.2	0	0	98.9	0.2	-0.6	1.7	11.5	36.2	36.1	8	0.9	binds FKBP12, causes inhibition of mTORC1	C. Rapalog	Investigational (Ph 3)	MK-8669	AP 23573, Deforolimus			DMSO	100	4		not in ChEMBL	0
Matrigel 2D (M03-04)	FIMM100412	TAK-733_2	IC50	4.4	0.6	65.4	0	0.1	989	0.6	8.3	14.6	45.7	51.7	65.4	17.2	4.5	MEK1/2 inhibitor	B. Kinase inhibitor	Investigational (Ph 1)	TAK-733				DMSO	1000	5	RCLQNICOARASSR-SECBINFHSA-N	CHEMBL1615025	0
Matrigel 3D (M03-05)	FIMM003710	Afatinib_1	IC50	12	2.4	56.2	0	0.1	989	0.8	-7.6	-9.9	21.8	51.9	56.2	13.3	6.6	EGFR inhibitor	B. Kinase inhibitor	Approved	BIBW2992		Irreversible		DMSO	1000	1	AHJRHEGDXFFMBM-UHFFFAOYSA-N	CHEMBL189963,CHEMBL2364621	0
Matrigel 3D (M03-05)	FIMM000160	Gefitinib_1	IC50	237.3	0.9	28.5	0	1	9890.1	1.6	-13.2	8	7.7	22.2	28.5	4	7.5	EGFR inhibitor	B. Kinase inhibitor	Approved	ZD-1839				DMSO	10000	5	ZAVGJDAFCZAWSZ-UHFFFAOYSA-N	CHEMBL1233300	0
Matrigel 3D (M03-05)	FIMM100407	Binimetinib_1	IC50	8.4	2.5	50.5	0	0.1	989	1.4	-14.2	-9.9	30.5	39.2	50.5	13	10.4	MEK1/2 inhibitor	B. Kinase inhibitor	Investigational (Ph 2)	NVP-MEK162	MEK162, ARRY-438162, ARRY-162			DMSO	1000	4	ACWZRVQXLIRSDF-UHFFFAOYSA-N	CHEMBL3187723	0
Matrigel 3D (M03-05)	FIMM003729	Pimasertib_1	IC50	11.3	2.5	56.6	0	1	9890.1	1.5	-27.8	24	47.1	56.6	54.9	21	14.7	MEK1/2 inhibitor	B. Kinase inhibitor	Investigational (Ph 2)	AS703026	MSC1936369B			DMSO	10000	2	VIUAUNHCRHHYNE-JTQLQIEISA-N	CHEMBL2107832	0
Matrigel 3D (M03-05)	FIMM023832	Dactolisib_1	IC50	989	0.1	0	0	0.1	989	313.1	0	0	0	0	0	0	0	mTOR/(PI3K) inhibitor	B. Kinase inhibitor	Investigational (Ph 2)	NVP-BEZ235			Inactive	DMSO	1000	3	JOGKUKXHTYWRGZ-UHFFFAOYSA-N	CHEMBL1879463,CHEMBL1911126	0
Matrigel 3D (M03-05)	FIMM100414	Omipalisib_1	IC50	31.2	1.7	97.5	0	0.1	989	0.9	-30.3	-21.7	13.9	84.3	97.5	17.2	18.7	PI3K/mTOR inhibitor	B. Kinase inhibitor	Investigational (Ph 1)	GSK2126458				DMSO	1000	5	CGBJSGAELGCMKE-UHFFFAOYSA-N	CHEMBL1236962	0
Matrigel 3D (M03-05)	FIMM100397	Ridaforolimus_1	IC50	4.9	2.5	22.3	0	0	98.9	7.7	-18.3	-32.7	-22.5	22.2	22.3	2.8	22	binds FKBP12, causes inhibition of mTORC1	C. Rapalog	Investigational (Ph 3)	MK-8669	AP 23573, Deforolimus			DMSO	100	4		not in ChEMBL	0
Matrigel 3D (M03-05)	FIMM000160	Gefitinib_2	IC50	767.4	2.5	17	0	1	9890.1	8.6	-31.6	-17	-7.2	11.3	17	1.3	18.3	EGFR inhibitor	B. Kinase inhibitor	Approved	ZD-1839				DMSO	10000	5	ZAVGJDAFCZAWSZ-UHFFFAOYSA-N	CHEMBL1233300	0
Matrigel 3D (M03-05)	FIMM003754	Refametinib_2	IC50	38.5	1.8	60.8	0	1	9890.1	0.3	-4.6	4.7	51.7	54.9	60.8	18	3.7	MEK1/2 inhibitor	B. Kinase inhibitor	Investigational (Ph 2)	BAY 869766	RDEA119			DMSO	10000	5	RDSACQWTXKSHJT-NSHDSACASA-N	CHEMBL2138601	0
Matrigel 3D (M03-05)	FIMM003751	Trametinib_2	IC50	5.8	1.4	46.1	0	0	247.3	1.1	-22.8	-0.6	11.5	40	46.1	8.6	11.4	MEK1/2 inhibitor	B. Kinase inhibitor	Approved	GSK1120212	JTP-74057			DMSO	250	1	IFSDAJWBUCMOAH-HNNXBMFYSA-N	CHEMBL2216870	1
Matrigel 3D (M03-05)	FIMM023832	Dactolisib_2	IC50	989	0.1	0	0	0.1	989	353.1	0	0	0	0	0	0	0	mTOR/(PI3K) inhibitor	B. Kinase inhibitor	Investigational (Ph 2)	NVP-BEZ235			Inactive	DMSO	1000	3	JOGKUKXHTYWRGZ-UHFFFAOYSA-N	CHEMBL1879463,CHEMBL1911126	0
Matrigel 3D (M03-05)	FIMM100390	Apitolisib_2	IC50	1408.4	1.6	83	0	1	9890.1	2.4	-14.7	-29.9	12.4	28.7	83	7.9	17.7	PI3K/mTOR inhibitor	B. Kinase inhibitor	Investigational (Ph 2)	GDC-0980				DMSO	10000	1	YOVVNQKCSKSHKT-HNNXBMFYSA-N	CHEMBL1922094,CHEMBL1922106,CHEMBL1922103	0
Matrigel 3D (M03-05)	FIMM003786	Temsirolimus_2	IC50	6.5	1.1	42.5	0	0	98.9	0.6	-9.4	-5.4	6.7	25.3	42.5	5.2	5.7	binds FKBP12, causes inhibition of mTORC1	C. Rapalog	Approved	CCI-779				DMSO	100	3	CBPNZQVSJQDFBE-FUXHJELOSA-N	CHEMBL1201182	0
Matrigel 3D (M03-05)	FIMM003781	Canertinib_3	IC50	195.1	0.7	92.1	0	1	9890.1	1.6	3.2	-12.1	57.9	51.8	92.1	17.5	18.4	pan-HER inhibitor	B. Kinase inhibitor	Investigational (Ph 3)	CI-1033	PD 183805	Irreversible		DMSO	10000	2			1
Matrigel 3D (M03-05)	FIMM003754	Refametinib_3	IC50	51.1	1.8	60.3	0	1	9890.1	0.5	4.3	1.6	46.8	47.3	60.3	16.9	6.7	MEK1/2 inhibitor	B. Kinase inhibitor	Investigational (Ph 2)	BAY 869766	RDEA119			DMSO	10000	5	RDSACQWTXKSHJT-NSHDSACASA-N	CHEMBL2138601	0
Matrigel 3D (M03-05)	FIMM003708	Selumetinib_3	IC50	381.3	1.9	57.2	0	1	9890.1	0.7	12.1	-12.2	4.5	49	57.2	9.6	8.6	MEK1/2 inhibitor	B. Kinase inhibitor	Investigational (Ph 3)	AZD6244	ARRY-142886			DMSO	10000	3	HFNKQEVNSGCOJV-HNNXBMFYSA-N	CHEMBL1789941,CHEMBL1795071	0
Matrigel 3D (M03-05)	FIMM100412	TAK-733_3	IC50	7.1	2.5	60.6	0	0.1	989	1.1	9.3	-4.8	42.6	52.1	60.6	16.2	6.8	MEK1/2 inhibitor	B. Kinase inhibitor	Investigational (Ph 1)	TAK-733				DMSO	1000	5	RCLQNICOARASSR-SECBINFHSA-N	CHEMBL1615025	0
Matrigel 3D (M03-05)	FIMM003735	PF-04691502_3	IC50	3692.3	2.5	75.2	0	1	9890.1	389.4	10.4	14.9	8.7	-9.7	75.2	3.5	12.2	PI3K/mTOR inhibitor	B. Kinase inhibitor	Investigational (Ph 2)	PF-04691502				DMSO	10000	2	XDLYKKIQACFMJG-WKILWMFISA-N	CHEMBL1234354	0
Matrigel 3D (M03-05)	FIMM003755	Everolimus_3	IC50	1.5	0.4	16.3	0	0	98.9	2.7	3	5.2	6.6	8.9	16.3	0.6	1.9	binds FKBP12, causes inhibition of mTORC1	C. Rapalog	Approved	NVP-RAD001	RAD001, SDZ-RAD			DMSO	100	2	HKVAMNSJSFKALM-GKUWKFKPSA-N	CHEMBL1908360	0
Matrigel 3D (M03-05)	FIMM023795	Sirolimus_3	IC50	3.6	2.5	76.4	0	0	98.9	2.2	-1.2	5.7	-6.8	76.4	26.8	13.4	25.6	binds FKBP12, causes inhibition of mTORC1	C. Rapalog	Approved		Rapamycin			DMSO	100	5	QFJCIRLUMZQUOT-HPLJOQBZSA-N	CHEMBL413	1
Matrigel 3D (M03-05)	FIMM000183	Erlotinib_1	IC50	4256.6	2.5	25.7	0	1	9890.1	1769.6	-13.7	-11.3	-9.6	-10.2	25.7	0.6	11.5	EGFR inhibitor	B. Kinase inhibitor	Approved	CP-358774	OSI-774			DMSO	10000	1	KTUFNOKKBVMGRW-UHFFFAOYSA-N	CHEMBL1642,CHEMBL941	0
Matrigel 3D (M03-05)	FIMM003735	PF-04691502_1	IC50	1882.3	2.5	78.7	0	1	9890.1	38.7	-25.6	-15.9	-2.6	13	78.7	6.5	15.1	PI3K/mTOR inhibitor	B. Kinase inhibitor	Investigational (Ph 2)	PF-04691502				DMSO	10000	2	XDLYKKIQACFMJG-WKILWMFISA-N	CHEMBL1234354	0
Matrigel 3D (M03-05)	Erbitux_1	Erbitux_1	IC50	553.5	2.5	42.2	0	9.9	100473	2.1	-11.3	-12.4	35.3	42.2	37.4	11.7	8.9										2			0
Matrigel 3D (M03-05)	FIMM100407	Binimetinib_2	IC50	12.7	2.5	47.4	0	0.1	989	3.3	-12.3	-31.6	16.9	44.7	47.4	11	17	MEK1/2 inhibitor	B. Kinase inhibitor	Investigational (Ph 2)	NVP-MEK162	MEK162, ARRY-438162, ARRY-162			DMSO	1000	4	ACWZRVQXLIRSDF-UHFFFAOYSA-N	CHEMBL3187723	0
Matrigel 3D (M03-05)	FIMM023795	Sirolimus_2	IC50	2.2	2.5	64.9	0	0	98.9	2.3	-8.2	-2.4	7.7	64.9	29.7	13.2	18.1	binds FKBP12, causes inhibition of mTORC1	C. Rapalog	Approved		Rapamycin			DMSO	100	5	QFJCIRLUMZQUOT-HPLJOQBZSA-N	CHEMBL413	1
Matrigel 3D (M03-05)	FIMM100390	Apitolisib_3	IC50	1515.3	1.8	80.9	0	1	9890.1	1.5	-3.3	4.5	12.6	25	80.9	7.4	6.8	PI3K/mTOR inhibitor	B. Kinase inhibitor	Investigational (Ph 2)	GDC-0980				DMSO	10000	1	YOVVNQKCSKSHKT-HNNXBMFYSA-N	CHEMBL1922094,CHEMBL1922106,CHEMBL1922103	0
Matrigel 3D (M03-05)	FIMM003708	Selumetinib_1	IC50	525.1	2.5	45.3	0	1	9890.1	2.9	-20.5	-11.9	-20.3	39.8	45.3	6.9	15.9	MEK1/2 inhibitor	B. Kinase inhibitor	Investigational (Ph 3)	AZD6244	ARRY-142886			DMSO	10000	3	HFNKQEVNSGCOJV-HNNXBMFYSA-N	CHEMBL1789941,CHEMBL1795071	0
Matrigel 3D (M03-05)	FIMM100414	Omipalisib_2	IC50	11.5	2.5	96.6	0	0.1	989	1.5	-16.2	-38.8	39.6	86.4	96.6	22.6	21.7	PI3K/mTOR inhibitor	B. Kinase inhibitor	Investigational (Ph 1)	GSK2126458				DMSO	1000	5	CGBJSGAELGCMKE-UHFFFAOYSA-N	CHEMBL1236962	0
Matrigel 3D (M03-05)	Erbitux_2	Erbitux_2	IC50	243.8	2.1	30.5	0	9.9	100473	1.7	-19.5	4.5	28.5	25	30.5	9.3	10.2										2			0
Matrigel 3D (M03-05)	FIMM003751	Trametinib_3	IC50	0.5	0.4	45.2	0	0	247.3	6.1	20.8	5.2	34.3	45.2	37.3	12.4	10.1	MEK1/2 inhibitor	B. Kinase inhibitor	Approved	GSK1120212	JTP-74057			DMSO	250	1	IFSDAJWBUCMOAH-HNNXBMFYSA-N	CHEMBL2216870	0
Matrigel 3D (M03-05)	FIMM003755	Everolimus_1	IC50	98.9	2.5	8.6	0	0	98.9	11911.1	-15.1	-0.6	-37.7	-0.9	7.7	0	20.3	binds FKBP12, causes inhibition of mTORC1	C. Rapalog	Approved	NVP-RAD001	RAD001, SDZ-RAD			DMSO	100	2	HKVAMNSJSFKALM-GKUWKFKPSA-N	CHEMBL1908360	0
Matrigel 3D (M03-05)	FIMM003710	Afatinib_2	IC50	39.2	2.5	49.3	0	0.1	989	2.8	-37.7	-8.8	-10.5	49.3	43.9	8.3	20.6	EGFR inhibitor	B. Kinase inhibitor	Approved	BIBW2992		Irreversible		DMSO	1000	1	AHJRHEGDXFFMBM-UHFFFAOYSA-N	CHEMBL189963,CHEMBL2364621	0
Matrigel 3D (M03-05)	FIMM000160	Gefitinib_3	IC50	19.1	1.4	33.7	0	1	9890.1	1	-13.3	11.9	28.7	24.2	33.7	10.5	8.5	EGFR inhibitor	B. Kinase inhibitor	Approved	ZD-1839				DMSO	10000	5	ZAVGJDAFCZAWSZ-UHFFFAOYSA-N	CHEMBL1233300	0
Matrigel 3D (M03-05)	FIMM003786	Temsirolimus_3	IC50	2.9	1.9	33	0	0	98.9	0.4	3.6	-4.7	3.8	30.1	33	5.6	3	binds FKBP12, causes inhibition of mTORC1	C. Rapalog	Approved	CCI-779				DMSO	100	3	CBPNZQVSJQDFBE-FUXHJELOSA-N	CHEMBL1201182	0
Matrigel 3D (M03-05)	FIMM003729	Pimasertib_2	IC50	11	1.1	57.3	0	1	9890.1	0.3	-0.2	28.8	50.4	51.5	57.3	20.4	3.6	MEK1/2 inhibitor	B. Kinase inhibitor	Investigational (Ph 2)	AS703026	MSC1936369B			DMSO	10000	2	VIUAUNHCRHHYNE-JTQLQIEISA-N	CHEMBL2107832	0
Matrigel 3D (M03-05)	Erbitux_3	Erbitux_3	IC50	272	1.7	45.8	0	9.9	100473	0.7	13.9	6.2	41.9	41.3	45.8	14.3	7.2										5			0
Matrigel 3D (M03-05)	FIMM003781	Canertinib_1	IC50	300.5	0.7	100	0	1	9890.1	1.2	-11.2	-5	47.4	56.7	100	16.9	14.4	pan-HER inhibitor	B. Kinase inhibitor	Investigational (Ph 3)	CI-1033	PD 183805	Irreversible		DMSO	10000	2			0
Matrigel 3D (M03-05)	FIMM100412	TAK-733_1	IC50	6.4	1.3	57.5	0	0.1	989	0.8	-19.1	2.2	39.3	43.7	57.5	15.1	11.6	MEK1/2 inhibitor	B. Kinase inhibitor	Investigational (Ph 1)	TAK-733				DMSO	1000	5	RCLQNICOARASSR-SECBINFHSA-N	CHEMBL1615025	0
Matrigel 3D (M03-05)	FIMM023795	Sirolimus_1	IC50	18.1	0.4	59.2	0	0	98.9	27.6	-15.2	-3.7	10.2	59.2	14.7	5.3	23.2	binds FKBP12, causes inhibition of mTORC1	C. Rapalog	Approved		Rapamycin			DMSO	100	5	QFJCIRLUMZQUOT-HPLJOQBZSA-N	CHEMBL413	1
Matrigel 3D (M03-05)	FIMM000183	Erlotinib_2	IC50	9890.1	0.1	0	0	1	9890.1	353.1	0	0	0	0	0	0	0	EGFR inhibitor	B. Kinase inhibitor	Approved	CP-358774	OSI-774			DMSO	10000	1	KTUFNOKKBVMGRW-UHFFFAOYSA-N	CHEMBL1642,CHEMBL941	0
Matrigel 3D (M03-05)	FIMM003735	PF-04691502_2	IC50	857.6	2.5	60.4	0	1	9890.1	1.1	-18.2	-9.2	-9.3	35.7	60.4	7.6	11.3	PI3K/mTOR inhibitor	B. Kinase inhibitor	Investigational (Ph 2)	PF-04691502				DMSO	10000	2	XDLYKKIQACFMJG-WKILWMFISA-N	CHEMBL1234354	0
Matrigel 3D (M03-05)	FIMM100397	Ridaforolimus_2	IC50	9.1	2.5	33.1	0	0	98.9	1.5	-7.2	-21.7	-13	18.4	33.1	3.7	13.2	binds FKBP12, causes inhibition of mTORC1	C. Rapalog	Investigational (Ph 3)	MK-8669	AP 23573, Deforolimus			DMSO	100	4		not in ChEMBL	0
Matrigel 3D (M03-05)	FIMM100407	Binimetinib_3	IC50	24.6	2.5	48.9	0	0.1	989	1.5	-15.4	-8.3	4.1	48.9	38.8	9.6	10.1	MEK1/2 inhibitor	B. Kinase inhibitor	Investigational (Ph 2)	NVP-MEK162	MEK162, ARRY-438162, ARRY-162			DMSO	1000	4	ACWZRVQXLIRSDF-UHFFFAOYSA-N	CHEMBL3187723	0
Matrigel 3D (M03-05)	FIMM023832	Dactolisib_3	IC50	989	1.4	2.3	0	0.1	989	7476	-17.4	2.3	-17.5	1.6	-20.6	0	16.5	mTOR/(PI3K) inhibitor	B. Kinase inhibitor	Investigational (Ph 2)	NVP-BEZ235			Inactive	DMSO	1000	3	JOGKUKXHTYWRGZ-UHFFFAOYSA-N	CHEMBL1879463,CHEMBL1911126	0
Matrigel 3D (M03-05)	FIMM003754	Refametinib_1	IC50	24.4	0.9	62.6	0	1	9890.1	0.8	-12.3	24.9	47.4	53.3	62.6	19.2	9.1	MEK1/2 inhibitor	B. Kinase inhibitor	Investigational (Ph 2)	BAY 869766	RDEA119			DMSO	10000	5	RDSACQWTXKSHJT-NSHDSACASA-N	CHEMBL2138601	0
Matrigel 3D (M03-05)	FIMM003708	Selumetinib_2	IC50	67.2	2.5	60	0	1	9890.1	2.3	-22.9	-12.4	44	60	53.4	16.2	13.6	MEK1/2 inhibitor	B. Kinase inhibitor	Investigational (Ph 3)	AZD6244	ARRY-142886			DMSO	10000	3	HFNKQEVNSGCOJV-HNNXBMFYSA-N	CHEMBL1789941,CHEMBL1795071	0
Matrigel 3D (M03-05)	FIMM100414	Omipalisib_3	IC50	10.5	1.1	97.7	0	0.1	989	0.2	-8.5	5.7	48.1	88.8	97.7	22.5	4.6	PI3K/mTOR inhibitor	B. Kinase inhibitor	Investigational (Ph 1)	GSK2126458				DMSO	1000	5	CGBJSGAELGCMKE-UHFFFAOYSA-N	CHEMBL1236962	0
Matrigel 3D (M03-05)	FIMM003751	Trametinib_1	IC50	247.3	0.3	44.8	0	0	247.3	172.6	-18.3	-17.7	24.9	44.8	-3.5	1.8	26.3	MEK1/2 inhibitor	B. Kinase inhibitor	Approved	GSK1120212	JTP-74057			DMSO	250	1	IFSDAJWBUCMOAH-HNNXBMFYSA-N	CHEMBL2216870	1
Matrigel 3D (M03-05)	FIMM100390	Apitolisib_1	IC50	1602.9	2.5	75.9	0	1	9890.1	28.6	-18.2	-36.6	-13.5	17.5	75.9	7	21.5	PI3K/mTOR inhibitor	B. Kinase inhibitor	Investigational (Ph 2)	GDC-0980				DMSO	10000	1	YOVVNQKCSKSHKT-HNNXBMFYSA-N	CHEMBL1922094,CHEMBL1922106,CHEMBL1922103	0
Matrigel 3D (M03-05)	FIMM003755	Everolimus_2	IC50	14	2.5	26.9	0	0	98.9	16.4	-14.7	4	-7.8	8	26.9	2.2	8.6	binds FKBP12, causes inhibition of mTORC1	C. Rapalog	Approved	NVP-RAD001	RAD001, SDZ-RAD			DMSO	100	2	HKVAMNSJSFKALM-GKUWKFKPSA-N	CHEMBL1908360	0
Matrigel 3D (M03-05)	FIMM003710	Afatinib_3	IC50	51.4	2.5	49.3	0	0.1	989	2	-24.3	-0.7	-1.1	41.5	49.3	7.6	12.2	EGFR inhibitor	B. Kinase inhibitor	Approved	BIBW2992		Irreversible		DMSO	1000	1	AHJRHEGDXFFMBM-UHFFFAOYSA-N	CHEMBL189963,CHEMBL2364621	0
Matrigel 3D (M03-05)	FIMM003786	Temsirolimus_1	IC50	8.8	2.5	29.4	0	0	98.9	2.4	-22.9	-15.4	-0.7	16.8	29.4	3.2	13.8	binds FKBP12, causes inhibition of mTORC1	C. Rapalog	Approved	CCI-779				DMSO	100	3	CBPNZQVSJQDFBE-FUXHJELOSA-N	CHEMBL1201182	0
Matrigel 3D (M03-05)	FIMM003781	Canertinib_2	IC50	276.8	0.7	98.7	0	1	9890.1	1.2	0.9	-7.9	49	56.5	98.7	17	14.1	pan-HER inhibitor	B. Kinase inhibitor	Investigational (Ph 3)	CI-1033	PD 183805	Irreversible		DMSO	10000	2			0
Matrigel 3D (M03-05)	FIMM000183	Erlotinib_3	IC50	1757.6	2.5	46.1	0	1	9890.1	37.8	0	9	-21.2	8.9	46.1	3.8	11.5	EGFR inhibitor	B. Kinase inhibitor	Approved	CP-358774	OSI-774			DMSO	10000	1	KTUFNOKKBVMGRW-UHFFFAOYSA-N	CHEMBL1642,CHEMBL941	0
Matrigel 3D (M03-05)	FIMM003729	Pimasertib_3	IC50	23.2	0.8	69.9	0	1	9890.1	0.5	0.6	26.7	50.4	69.9	63.4	21.4	4.6	MEK1/2 inhibitor	B. Kinase inhibitor	Investigational (Ph 2)	AS703026	MSC1936369B			DMSO	10000	2	VIUAUNHCRHHYNE-JTQLQIEISA-N	CHEMBL2107832	0
Matrigel 3D (M03-05)	FIMM100397	Ridaforolimus_3	IC50	6	1.1	33	0	0	98.9	0.7	8.7	-3.2	5.2	20.2	33	3.8	4.8	binds FKBP12, causes inhibition of mTORC1	C. Rapalog	Investigational (Ph 3)	MK-8669	AP 23573, Deforolimus			DMSO	100	4		not in ChEMBL	0
Matrigel 3D (M03-05)	FIMM100412	TAK-733_2	IC50	1.7	1.6	55.5	0	0.1	989	0	1.9	16.7	52.4	55.5	55.5	18.9	0.7	MEK1/2 inhibitor	B. Kinase inhibitor	Investigational (Ph 1)	TAK-733				DMSO	1000	5	RCLQNICOARASSR-SECBINFHSA-N	CHEMBL1615025	0

## Sheet: UT-SCC-42B (M04)
Plate no	ID	DRUG_NAME	ANALYSIS_NAME	IC50	SLOPE	MAX	MIN	Min.Conc.tested	Max.Conc.tested	IC50_std_error	D1	D2	D3	D4	D5	DSS	SE_of_estimate	Mechanism/Targets	Class.explained	High.phase/Approval.status	Res..code	Alias	activity.modifier	Active/inactive.in.clinic	Solvent	High.conc.(nM)	Plate	InChI	ChEMBL.ID	Dubious
Control (M04-01)	FIMM003710	Afatinib_1	IC50	19.7	1.3	39.2	0	0.1	989	0.2	-2.2	-1.4	11.8	34.4	39.2	7.4	1.6	EGFR inhibitor	B. Kinase inhibitor	Approved	BIBW2992		Irreversible		DMSO	1000	7	AHJRHEGDXFFMBM-UHFFFAOYSA-N	CHEMBL189963,CHEMBL2364621	0
Control (M04-01)	FIMM000160	Gefitinib_1	IC50	9890.1	0.5	3.1	0	1	9890.1	236.5	-9.4	-2.3	0.7	3.1	-1.4	0	5.2	EGFR inhibitor	B. Kinase inhibitor	Approved	ZD-1839				DMSO	10000	9	ZAVGJDAFCZAWSZ-UHFFFAOYSA-N	CHEMBL1233300	0
Control (M04-01)	FIMM100407	Binimetinib_1	IC50	82.2	0.8	37.7	0	0.1	989	0.9	-0.8	-2	10.5	16.3	37.7	3.7	4.1	MEK1/2 inhibitor	B. Kinase inhibitor	Investigational (Ph 2)	NVP-MEK162	MEK162, ARRY-438162, ARRY-162			DMSO	1000	1	ACWZRVQXLIRSDF-UHFFFAOYSA-N	CHEMBL3187723	0
Control (M04-01)	FIMM003729	Pimasertib_1	IC50	176	1	53.5	0	1	9890.1	0.5	-10.1	5.2	19.7	44.2	53.5	10.4	5.4	MEK1/2 inhibitor	B. Kinase inhibitor	Investigational (Ph 2)	AS703026	MSC1936369B			DMSO	10000	9	VIUAUNHCRHHYNE-JTQLQIEISA-N	CHEMBL2107832	0
Control (M04-01)	FIMM023832	Dactolisib_1	IC50	989	2.5	1.2	0	0.1	989	223181	1.2	-3.3	-1.4	-1.3	-4.2	0	3.1	mTOR/(PI3K) inhibitor	B. Kinase inhibitor	Investigational (Ph 2)	NVP-BEZ235			Inactive	DMSO	1000	12	JOGKUKXHTYWRGZ-UHFFFAOYSA-N	CHEMBL1879463,CHEMBL1911126	0
Control (M04-01)	FIMM100414	Omipalisib_1	IC50	33.6	1.8	85.9	0	0.1	989	0.1	-4	-1.7	8.3	75.5	85.9	15	2.2	PI3K/mTOR inhibitor	B. Kinase inhibitor	Investigational (Ph 1)	GSK2126458				DMSO	1000	7	CGBJSGAELGCMKE-UHFFFAOYSA-N	CHEMBL1236962	0
Control (M04-01)	FIMM100397	Ridaforolimus_1	IC50	5.8	2.5	14	0	0	98.9	2.9	-7.9	-4.3	-2.2	11.2	14	0.8	4.7	binds FKBP12, causes inhibition of mTORC1	C. Rapalog	Investigational (Ph 3)	MK-8669	AP 23573, Deforolimus			DMSO	100	7		not in ChEMBL	0
Control (M04-01)	FIMM000160	Gefitinib_2	IC50	341.7	1.9	11	0	1	9890.1	0.9	-0.8	4.1	0.8	9.8	11	0.2	2.1	EGFR inhibitor	B. Kinase inhibitor	Approved	ZD-1839				DMSO	10000	9	ZAVGJDAFCZAWSZ-UHFFFAOYSA-N	CHEMBL1233300	0
Control (M04-01)	FIMM003754	Refametinib_2	IC50	297.4	0.8	45.2	0	1	9890.1	0.7	-6	-0.3	17.5	28.9	45.2	7	4.7	MEK1/2 inhibitor	B. Kinase inhibitor	Investigational (Ph 2)	BAY 869766	RDEA119			DMSO	10000	3	RDSACQWTXKSHJT-NSHDSACASA-N	CHEMBL2138601	0
Control (M04-01)	FIMM003751	Trametinib_2	IC50	3.8	2.5	26.4	0	0	247.3	1.9	0.7	-4.6	6.6	26.4	17.9	5.2	4.9	MEK1/2 inhibitor	B. Kinase inhibitor	Approved	GSK1120212	JTP-74057			DMSO	250	9	IFSDAJWBUCMOAH-HNNXBMFYSA-N	CHEMBL2216870	0
Control (M04-01)	FIMM023832	Dactolisib_2	IC50	989	1.8	2.3	0	0.1	989	11966.5	-2.5	2.3	-10.9	0.4	-1.5	0	5.9	mTOR/(PI3K) inhibitor	B. Kinase inhibitor	Investigational (Ph 2)	NVP-BEZ235			Inactive	DMSO	1000	12	JOGKUKXHTYWRGZ-UHFFFAOYSA-N	CHEMBL1879463,CHEMBL1911126	0
Control (M04-01)	FIMM100390	Apitolisib_2	IC50	1728.2	2.5	63.4	0	1	9890.1	8.3	-4.6	2.1	5.5	12.5	63.4	5.5	3.7	PI3K/mTOR inhibitor	B. Kinase inhibitor	Investigational (Ph 2)	GDC-0980				DMSO	10000	2	YOVVNQKCSKSHKT-HNNXBMFYSA-N	CHEMBL1922094,CHEMBL1922106,CHEMBL1922103	0
Control (M04-01)	FIMM003786	Temsirolimus_2	IC50	6.7	2.5	19.4	0	0	98.9	2.1	-7.7	-4.7	-1	14.2	19.4	1.9	4.5	binds FKBP12, causes inhibition of mTORC1	C. Rapalog	Approved	CCI-779				DMSO	100	7	CBPNZQVSJQDFBE-FUXHJELOSA-N	CHEMBL1201182	0
Control (M04-01)	FIMM003781	Canertinib_3	IC50	826.4	0.7	98.6	0	1	9890.1	1.1	1	3	27.9	40.1	98.6	11.8	10.7	pan-HER inhibitor	B. Kinase inhibitor	Investigational (Ph 3)	CI-1033	PD 183805	Irreversible		DMSO	10000	3			0
Control (M04-01)	FIMM003754	Refametinib_3	IC50	265.5	0.9	50.3	0	1	9890.1	0.4	-6.2	1.6	15.3	37.8	50.3	8.6	3.4	MEK1/2 inhibitor	B. Kinase inhibitor	Investigational (Ph 2)	BAY 869766	RDEA119			DMSO	10000	3	RDSACQWTXKSHJT-NSHDSACASA-N	CHEMBL2138601	0
Control (M04-01)	FIMM003708	Selumetinib_3	IC50	182.2	2.5	21.9	0	1	9890.1	2	3.3	-4.4	3.9	21.9	14.4	3.7	4.7	MEK1/2 inhibitor	B. Kinase inhibitor	Investigational (Ph 3)	AZD6244	ARRY-142886			DMSO	10000	3	HFNKQEVNSGCOJV-HNNXBMFYSA-N	CHEMBL1789941,CHEMBL1795071	0
Control (M04-01)	FIMM100412	TAK-733_3	IC50	75.8	0.7	44.4	0	0.1	989	1.6	-2.5	-3.4	16.3	17.5	44.4	4.7	6.8	MEK1/2 inhibitor	B. Kinase inhibitor	Investigational (Ph 1)	TAK-733				DMSO	1000	7	RCLQNICOARASSR-SECBINFHSA-N	CHEMBL1615025	0
Control (M04-01)	FIMM003735	PF-04691502_3	IC50	557.6	0.4	16.5	0	1	9890.1	11.7	-0.6	7.7	-2.4	16.5	9	0.3	6.2	PI3K/mTOR inhibitor	B. Kinase inhibitor	Investigational (Ph 2)	PF-04691502				DMSO	10000	8	XDLYKKIQACFMJG-WKILWMFISA-N	CHEMBL1234354	0
Control (M04-01)	FIMM003755	Everolimus_3	IC50	8.6	2.5	11.6	0	0	98.9	1.3	-1.4	-2.3	-4.2	6.9	11.6	0.2	2.5	binds FKBP12, causes inhibition of mTORC1	C. Rapalog	Approved	NVP-RAD001	RAD001, SDZ-RAD			DMSO	100	3	HKVAMNSJSFKALM-GKUWKFKPSA-N	CHEMBL1908360	0
Control (M04-01)	FIMM023795	Sirolimus_3	IC50	31.9	0.4	76.8	0	0	98.9	45	-3	-6.2	2.7	76.8	18.3	6.6	29.1	binds FKBP12, causes inhibition of mTORC1	C. Rapalog	Approved		Rapamycin			DMSO	100	1	QFJCIRLUMZQUOT-HPLJOQBZSA-N	CHEMBL413	0.986333
Control (M04-01)	FIMM000183	Erlotinib_1	IC50	9890.1	1.4	3.7	0	1	9890.1	10.9	-1.8	-5.8	1.4	1.1	3.7	0	3.1	EGFR inhibitor	B. Kinase inhibitor	Approved	CP-358774	OSI-774			DMSO	10000	1	KTUFNOKKBVMGRW-UHFFFAOYSA-N	CHEMBL1642,CHEMBL941	0
Control (M04-01)	FIMM003735	PF-04691502_1	IC50	3917.8	2.5	35.1	0	1	9890.1	499.5	-2.1	-7.2	1	-7.5	35.1	1.3	5.9	PI3K/mTOR inhibitor	B. Kinase inhibitor	Investigational (Ph 2)	PF-04691502				DMSO	10000	8	XDLYKKIQACFMJG-WKILWMFISA-N	CHEMBL1234354	0
Control (M04-01)	Erbitux_1	Erbitux_1	IC50	161	2.5	15.2	0	9.9	100473	1.8	-6.1	3.5	15.2	15.2	14.9	3	3.1										3			0
Control (M04-01)	FIMM100407	Binimetinib_2	IC50	21.6	1.6	21.5	0	0.1	989	0.5	-3	-3.6	5.2	19.3	21.5	3.1	2.4	MEK1/2 inhibitor	B. Kinase inhibitor	Investigational (Ph 2)	NVP-MEK162	MEK162, ARRY-438162, ARRY-162			DMSO	1000	1	ACWZRVQXLIRSDF-UHFFFAOYSA-N	CHEMBL3187723	0
Control (M04-01)	FIMM023795	Sirolimus_2	IC50	78.7	0.3	74	0	0	98.9	92.7	-4.8	0.9	-8.6	74	13.5	4.8	30.3	binds FKBP12, causes inhibition of mTORC1	C. Rapalog	Approved		Rapamycin			DMSO	100	1	QFJCIRLUMZQUOT-HPLJOQBZSA-N	CHEMBL413	0.998667
Control (M04-01)	FIMM100390	Apitolisib_3	IC50	2983.5	2.5	66.6	0	1	9890.1	53.5	-4.5	0.6	-1.4	1.4	66.6	3.8	3.1	PI3K/mTOR inhibitor	B. Kinase inhibitor	Investigational (Ph 2)	GDC-0980				DMSO	10000	2	YOVVNQKCSKSHKT-HNNXBMFYSA-N	CHEMBL1922094,CHEMBL1922106,CHEMBL1922103	0
Control (M04-01)	FIMM003708	Selumetinib_1	IC50	165.9	2.5	20	0	1	9890.1	1.5	-1.2	-1.8	4.3	20	14.6	3.3	2.9	MEK1/2 inhibitor	B. Kinase inhibitor	Investigational (Ph 3)	AZD6244	ARRY-142886			DMSO	10000	3	HFNKQEVNSGCOJV-HNNXBMFYSA-N	CHEMBL1789941,CHEMBL1795071	0
Control (M04-01)	FIMM100414	Omipalisib_2	IC50	34.1	1.5	88	0	0.1	989	0.2	-6.9	-5.1	13	72.3	88	15	4.5	PI3K/mTOR inhibitor	B. Kinase inhibitor	Investigational (Ph 1)	GSK2126458				DMSO	1000	7	CGBJSGAELGCMKE-UHFFFAOYSA-N	CHEMBL1236962	0
Control (M04-01)	Erbitux_2	Erbitux_2	IC50	357.4	2.5	13.4	0	9.9	100473	2.1	-4.9	-1.2	13.4	9	8.6	1.7	4.2										10			0
Control (M04-01)	FIMM003751	Trametinib_3	IC50	45.9	0.2	22.3	0	0	247.3	142.5	3.4	-0.7	10.5	22.3	4	0.4	8.2	MEK1/2 inhibitor	B. Kinase inhibitor	Approved	GSK1120212	JTP-74057			DMSO	250	9	IFSDAJWBUCMOAH-HNNXBMFYSA-N	CHEMBL2216870	0.0133333
Control (M04-01)	FIMM003755	Everolimus_1	IC50	38.7	2.5	16	0	0	98.9	597.3	0.9	-4.4	-3.2	-3.1	16	0.2	3.4	binds FKBP12, causes inhibition of mTORC1	C. Rapalog	Approved	NVP-RAD001	RAD001, SDZ-RAD			DMSO	100	3	HKVAMNSJSFKALM-GKUWKFKPSA-N	CHEMBL1908360	0
Control (M04-01)	FIMM003710	Afatinib_2	IC50	43	1.7	41.4	0	0.1	989	0.4	2.4	-6.4	3.4	33.3	41.4	6.4	3.5	EGFR inhibitor	B. Kinase inhibitor	Approved	BIBW2992		Irreversible		DMSO	1000	7	AHJRHEGDXFFMBM-UHFFFAOYSA-N	CHEMBL189963,CHEMBL2364621	0
Control (M04-01)	FIMM000160	Gefitinib_3	IC50	82.3	2.5	17.5	0	1	9890.1	3.2	-0.2	-3.2	10.8	17.5	3.3	3	7.3	EGFR inhibitor	B. Kinase inhibitor	Approved	ZD-1839				DMSO	10000	9	ZAVGJDAFCZAWSZ-UHFFFAOYSA-N	CHEMBL1233300	0.000333333
Control (M04-01)	FIMM003786	Temsirolimus_3	IC50	8.7	2.5	13.1	0	0	98.9	0.9	1.4	-4	-0.8	7.6	13.1	0.5	2.2	binds FKBP12, causes inhibition of mTORC1	C. Rapalog	Approved	CCI-779				DMSO	100	7	CBPNZQVSJQDFBE-FUXHJELOSA-N	CHEMBL1201182	0
Control (M04-01)	FIMM003729	Pimasertib_2	IC50	78.7	0.7	46.7	0	1	9890.1	0.7	4	13.1	19.1	46	46.7	10.5	5	MEK1/2 inhibitor	B. Kinase inhibitor	Investigational (Ph 2)	AS703026	MSC1936369B			DMSO	10000	9	VIUAUNHCRHHYNE-JTQLQIEISA-N	CHEMBL2107832	0
Control (M04-01)	Erbitux_3	Erbitux_3	IC50	835.6	0.4	12.2	0	9.9	100473	10.7	-10.9	12.2	7.4	8.1	6.4	0.1	8										8			0
Control (M04-01)	FIMM003781	Canertinib_1	IC50	1035.7	0.8	100	0	1	9890.1	1.3	2.3	-2.4	29.6	35.1	101	10.9	13.4	pan-HER inhibitor	B. Kinase inhibitor	Investigational (Ph 3)	CI-1033	PD 183805	Irreversible		DMSO	10000	3			0.00166667
Control (M04-01)	FIMM100412	TAK-733_1	IC50	14.7	1.8	32.8	0	0.1	989	0.7	5.4	-7.5	11.4	29.8	32.8	6.7	4.8	MEK1/2 inhibitor	B. Kinase inhibitor	Investigational (Ph 1)	TAK-733				DMSO	1000	7	RCLQNICOARASSR-SECBINFHSA-N	CHEMBL1615025	0
Control (M04-01)	FIMM023795	Sirolimus_1	IC50	98.9	0.2	71.5	0	0	98.9	215.1	4.9	4.9	5.3	71.5	10.1	0	27	binds FKBP12, causes inhibition of mTORC1	C. Rapalog	Approved		Rapamycin			DMSO	100	1	QFJCIRLUMZQUOT-HPLJOQBZSA-N	CHEMBL413	0.999333
Control (M04-01)	FIMM000183	Erlotinib_2	IC50	9890.1	2.5	4.2	0	1	9890.1	121.4	-3.5	4	4	1.9	4.2	0	2.1	EGFR inhibitor	B. Kinase inhibitor	Approved	CP-358774	OSI-774			DMSO	10000	1	KTUFNOKKBVMGRW-UHFFFAOYSA-N	CHEMBL1642,CHEMBL941	0
Control (M04-01)	FIMM003735	PF-04691502_2	IC50	35.8	1.4	13.1	0	1	9890.1	0.6	-2.8	2	10.7	10.8	13.1	1.3	1.8	PI3K/mTOR inhibitor	B. Kinase inhibitor	Investigational (Ph 2)	PF-04691502				DMSO	10000	8	XDLYKKIQACFMJG-WKILWMFISA-N	CHEMBL1234354	0
Control (M04-01)	FIMM100397	Ridaforolimus_2	IC50	27.2	2.5	13	0	0	98.9	202.1	-5.1	0.7	-3.9	0.7	13	0.1	3.2	binds FKBP12, causes inhibition of mTORC1	C. Rapalog	Investigational (Ph 3)	MK-8669	AP 23573, Deforolimus			DMSO	100	7		not in ChEMBL	0
Control (M04-01)	FIMM100407	Binimetinib_3	IC50	90.3	1.5	34.7	0	0.1	989	0.2	-1.2	-3.2	2.2	18.3	34.7	3.6	1.9	MEK1/2 inhibitor	B. Kinase inhibitor	Investigational (Ph 2)	NVP-MEK162	MEK162, ARRY-438162, ARRY-162			DMSO	1000	1	ACWZRVQXLIRSDF-UHFFFAOYSA-N	CHEMBL3187723	0
Control (M04-01)	FIMM023832	Dactolisib_3	IC50	989	2.5	1.5	0	0.1	989	42584.1	1.4	-9.7	-2.8	-4.3	1.5	0	5.5	mTOR/(PI3K) inhibitor	B. Kinase inhibitor	Investigational (Ph 2)	NVP-BEZ235			Inactive	DMSO	1000	12	JOGKUKXHTYWRGZ-UHFFFAOYSA-N	CHEMBL1879463,CHEMBL1911126	0
Control (M04-01)	FIMM003754	Refametinib_1	IC50	132.1	0.7	47.1	0	1	9890.1	0.5	2.6	5.1	24	33.9	47.1	9.2	2.7	MEK1/2 inhibitor	B. Kinase inhibitor	Investigational (Ph 2)	BAY 869766	RDEA119			DMSO	10000	3	RDSACQWTXKSHJT-NSHDSACASA-N	CHEMBL2138601	0
Control (M04-01)	FIMM003708	Selumetinib_2	IC50	9890.1	1	34.8	0	1	9890.1	153.8	1.7	8.5	9.9	34.8	0.2	0	19.1	MEK1/2 inhibitor	B. Kinase inhibitor	Investigational (Ph 3)	AZD6244	ARRY-142886			DMSO	10000	3	HFNKQEVNSGCOJV-HNNXBMFYSA-N	CHEMBL1789941,CHEMBL1795071	0.952667
Control (M04-01)	FIMM100414	Omipalisib_3	IC50	27	1.3	86.2	0	0.1	989	0.3	-7.3	-5.2	19	72.4	86.2	15.7	4.9	PI3K/mTOR inhibitor	B. Kinase inhibitor	Investigational (Ph 1)	GSK2126458				DMSO	1000	7	CGBJSGAELGCMKE-UHFFFAOYSA-N	CHEMBL1236962	0
Control (M04-01)	FIMM003751	Trametinib_1	IC50	6	0.6	37.8	0	0	247.3	0.9	3.8	1	17.3	22.9	37.8	5.7	3.8	MEK1/2 inhibitor	B. Kinase inhibitor	Approved	GSK1120212	JTP-74057			DMSO	250	9	IFSDAJWBUCMOAH-HNNXBMFYSA-N	CHEMBL2216870	0
Control (M04-01)	FIMM100390	Apitolisib_1	IC50	2647.6	2.5	63.6	0	1	9890.1	60.7	7.9	4.9	4	3.9	63.6	4	5.2	PI3K/mTOR inhibitor	B. Kinase inhibitor	Investigational (Ph 2)	GDC-0980				DMSO	10000	2	YOVVNQKCSKSHKT-HNNXBMFYSA-N	CHEMBL1922094,CHEMBL1922106,CHEMBL1922103	0
Control (M04-01)	FIMM003755	Everolimus_2	IC50	26.9	2.5	10.1	0	0	98.9	264.4	1.2	0	-6.7	0.6	10.1	0	3.4	binds FKBP12, causes inhibition of mTORC1	C. Rapalog	Approved	NVP-RAD001	RAD001, SDZ-RAD			DMSO	100	3	HKVAMNSJSFKALM-GKUWKFKPSA-N	CHEMBL1908360	0
Control (M04-01)	FIMM003710	Afatinib_3	IC50	24.6	2.5	32.7	0	0.1	989	0.6	4.5	-1.4	2.7	32.7	32.2	6	2.4	EGFR inhibitor	B. Kinase inhibitor	Approved	BIBW2992		Irreversible		DMSO	1000	7	AHJRHEGDXFFMBM-UHFFFAOYSA-N	CHEMBL189963,CHEMBL2364621	0
Control (M04-01)	FIMM003786	Temsirolimus_1	IC50	0.6	0.5	13.3	0	0	98.9	1.8	1.4	4.6	5.4	13.3	10.5	0.4	1.9	binds FKBP12, causes inhibition of mTORC1	C. Rapalog	Approved	CCI-779				DMSO	100	7	CBPNZQVSJQDFBE-FUXHJELOSA-N	CHEMBL1201182	0
Control (M04-01)	FIMM003781	Canertinib_2	IC50	615.7	0.7	98.9	0	1	9890.1	1.2	0	5.1	32.6	43.7	98.9	13.3	10.8	pan-HER inhibitor	B. Kinase inhibitor	Investigational (Ph 3)	CI-1033	PD 183805	Irreversible		DMSO	10000	3			0
Control (M04-01)	FIMM000183	Erlotinib_3	IC50	9890.1	2.5	5.6	0	1	9890.1	9.4	5.6	-7.5	4.5	3.6	2.4	0	5.1	EGFR inhibitor	B. Kinase inhibitor	Approved	CP-358774	OSI-774			DMSO	10000	1	KTUFNOKKBVMGRW-UHFFFAOYSA-N	CHEMBL1642,CHEMBL941	0
Control (M04-01)	FIMM003729	Pimasertib_3	IC50	133.5	0.8	47.3	0	1	9890.1	0.1	0.9	5.7	20.4	39.5	47.3	9.5	0.8	MEK1/2 inhibitor	B. Kinase inhibitor	Investigational (Ph 2)	AS703026	MSC1936369B			DMSO	10000	9	VIUAUNHCRHHYNE-JTQLQIEISA-N	CHEMBL2107832	0
Control (M04-01)	FIMM100397	Ridaforolimus_3	IC50	1.5	0.3	16.6	0	0	98.9	18.1	6.5	6	0.3	16.6	11.3	0.3	5.2	binds FKBP12, causes inhibition of mTORC1	C. Rapalog	Investigational (Ph 3)	MK-8669	AP 23573, Deforolimus			DMSO	100	7		not in ChEMBL	0
Control (M04-01)	FIMM100412	TAK-733_2	IC50	9.6	0.6	37.9	0	0.1	989	0.6	2.1	10.2	20.8	26.3	37.9	7.4	2.8	MEK1/2 inhibitor	B. Kinase inhibitor	Investigational (Ph 1)	TAK-733				DMSO	1000	7	RCLQNICOARASSR-SECBINFHSA-N	CHEMBL1615025	0
Myogel 2D (M04-02)	FIMM003710	Afatinib_1	IC50	11.5	0.4	10	0	0.1	989	5.3	0.3	3.4	4.1	10	5.2	0	2.3	EGFR inhibitor	B. Kinase inhibitor	Approved	BIBW2992		Irreversible		DMSO	1000	7	AHJRHEGDXFFMBM-UHFFFAOYSA-N	CHEMBL189963,CHEMBL2364621	0
Myogel 2D (M04-02)	FIMM000160	Gefitinib_1	IC50	9890.1	2.5	5.3	0	1	9890.1	93.9	-17.8	-2.8	-6.2	1.6	5.3	0	9.5	EGFR inhibitor	B. Kinase inhibitor	Approved	ZD-1839				DMSO	10000	9	ZAVGJDAFCZAWSZ-UHFFFAOYSA-N	CHEMBL1233300	0
Myogel 2D (M04-02)	FIMM100407	Binimetinib_1	IC50	152.1	1.7	29.6	0	0.1	989	2.5	-4.6	-5.7	5.3	9.2	29.6	2.2	4.5	MEK1/2 inhibitor	B. Kinase inhibitor	Investigational (Ph 2)	NVP-MEK162	MEK162, ARRY-438162, ARRY-162			DMSO	1000	1	ACWZRVQXLIRSDF-UHFFFAOYSA-N	CHEMBL3187723	0
Myogel 2D (M04-02)	FIMM003729	Pimasertib_1	IC50	371.2	1.3	54.8	0	1	9890.1	0.2	-5.1	3.3	8	42.9	54.8	8.9	3	MEK1/2 inhibitor	B. Kinase inhibitor	Investigational (Ph 2)	AS703026	MSC1936369B			DMSO	10000	9	VIUAUNHCRHHYNE-JTQLQIEISA-N	CHEMBL2107832	0
Myogel 2D (M04-02)	FIMM023832	Dactolisib_1	IC50	989	2.5	7.1	0	0.1	989	84146.1	-11	7.1	-0.3	-1.4	-1	0	7	mTOR/(PI3K) inhibitor	B. Kinase inhibitor	Investigational (Ph 2)	NVP-BEZ235			Inactive	DMSO	1000	12	JOGKUKXHTYWRGZ-UHFFFAOYSA-N	CHEMBL1879463,CHEMBL1911126	0
Myogel 2D (M04-02)	FIMM100414	Omipalisib_1	IC50	38.6	1.4	85.1	0	0.1	989	0.1	1.6	-4.4	11.2	67.2	85.1	13.9	2.6	PI3K/mTOR inhibitor	B. Kinase inhibitor	Investigational (Ph 1)	GSK2126458				DMSO	1000	7	CGBJSGAELGCMKE-UHFFFAOYSA-N	CHEMBL1236962	0
Myogel 2D (M04-02)	FIMM100397	Ridaforolimus_1	IC50	9	1.3	13.3	0	0	98.9	0.7	-5.2	-1	1.2	6.9	13.3	0.3	2.7	binds FKBP12, causes inhibition of mTORC1	C. Rapalog	Investigational (Ph 3)	MK-8669	AP 23573, Deforolimus			DMSO	100	7		not in ChEMBL	0
Myogel 2D (M04-02)	FIMM000160	Gefitinib_2	IC50	9890.1	2.5	4.5	0	1	9890.1	3169.6	0.2	-3.8	1.4	-3.3	4.5	0	2.7	EGFR inhibitor	B. Kinase inhibitor	Approved	ZD-1839				DMSO	10000	9	ZAVGJDAFCZAWSZ-UHFFFAOYSA-N	CHEMBL1233300	0
Myogel 2D (M04-02)	FIMM003754	Refametinib_2	IC50	524.4	0.8	45.1	0	1	9890.1	0.4	1.6	3	10	26.3	45.1	5.8	2.3	MEK1/2 inhibitor	B. Kinase inhibitor	Investigational (Ph 2)	BAY 869766	RDEA119			DMSO	10000	3	RDSACQWTXKSHJT-NSHDSACASA-N	CHEMBL2138601	0
Myogel 2D (M04-02)	FIMM003751	Trametinib_2	IC50	11.1	2.5	13.9	0	0	247.3	3.1	-4	1.1	-7.3	13.9	6	0.9	5.9	MEK1/2 inhibitor	B. Kinase inhibitor	Approved	GSK1120212	JTP-74057			DMSO	250	9	IFSDAJWBUCMOAH-HNNXBMFYSA-N	CHEMBL2216870	0
Myogel 2D (M04-02)	FIMM023832	Dactolisib_2	IC50	989	0.3	4.1	0	0.1	989	278.4	4.1	-2.6	-0.2	2.8	-6.9	0	5.2	mTOR/(PI3K) inhibitor	B. Kinase inhibitor	Investigational (Ph 2)	NVP-BEZ235			Inactive	DMSO	1000	12	JOGKUKXHTYWRGZ-UHFFFAOYSA-N	CHEMBL1879463,CHEMBL1911126	0
Myogel 2D (M04-02)	FIMM100390	Apitolisib_2	IC50	1946.6	2.5	60.7	0	1	9890.1	20.5	-9	-5.8	0.7	9.3	60.7	4.9	5.4	PI3K/mTOR inhibitor	B. Kinase inhibitor	Investigational (Ph 2)	GDC-0980				DMSO	10000	2	YOVVNQKCSKSHKT-HNNXBMFYSA-N	CHEMBL1922094,CHEMBL1922106,CHEMBL1922103	0
Myogel 2D (M04-02)	FIMM003786	Temsirolimus_2	IC50	98.9	2.2	7.3	0	0	98.9	4.2	-9.4	2.3	1	7.1	7.3	0	4.8	binds FKBP12, causes inhibition of mTORC1	C. Rapalog	Approved	CCI-779				DMSO	100	7	CBPNZQVSJQDFBE-FUXHJELOSA-N	CHEMBL1201182	0
Myogel 2D (M04-02)	FIMM003781	Canertinib_3	IC50	2638.3	2.5	100	0	1	9890.1	30.9	-6.5	-0.3	3.6	6.2	100.1	6.5	4.2	pan-HER inhibitor	B. Kinase inhibitor	Investigational (Ph 3)	CI-1033	PD 183805	Irreversible		DMSO	10000	3			0
Myogel 2D (M04-02)	FIMM003754	Refametinib_3	IC50	917.6	1	46.2	0	1	9890.1	0.5	2.9	4.1	7.7	21.2	46.2	4.8	3.7	MEK1/2 inhibitor	B. Kinase inhibitor	Investigational (Ph 2)	BAY 869766	RDEA119			DMSO	10000	3	RDSACQWTXKSHJT-NSHDSACASA-N	CHEMBL2138601	0
Myogel 2D (M04-02)	FIMM003708	Selumetinib_3	IC50	303.6	2.5	18.4	0	1	9890.1	2.2	-4.8	-5.4	0.3	18.4	8.7	2.3	6.1	MEK1/2 inhibitor	B. Kinase inhibitor	Investigational (Ph 3)	AZD6244	ARRY-142886			DMSO	10000	3	HFNKQEVNSGCOJV-HNNXBMFYSA-N	CHEMBL1789941,CHEMBL1795071	0
Myogel 2D (M04-02)	FIMM100412	TAK-733_3	IC50	158	2	34.6	0	0.1	989	3.7	2.7	5.6	5.5	9.6	34.6	2.7	4.1	MEK1/2 inhibitor	B. Kinase inhibitor	Investigational (Ph 1)	TAK-733				DMSO	1000	7	RCLQNICOARASSR-SECBINFHSA-N	CHEMBL1615025	0
Myogel 2D (M04-02)	FIMM003735	PF-04691502_3	IC50	22.4	2.5	10.1	0	1	9890.1	1.1	2	1.1	10.1	8.3	8.7	0	1.5	PI3K/mTOR inhibitor	B. Kinase inhibitor	Investigational (Ph 2)	PF-04691502				DMSO	10000	8	XDLYKKIQACFMJG-WKILWMFISA-N	CHEMBL1234354	0
Myogel 2D (M04-02)	FIMM003755	Everolimus_3	IC50	2.7	2.5	12	0	0	98.9	2.1	4.3	-2.3	0.7	12	6.7	0.6	3.6	binds FKBP12, causes inhibition of mTORC1	C. Rapalog	Approved	NVP-RAD001	RAD001, SDZ-RAD			DMSO	100	3	HKVAMNSJSFKALM-GKUWKFKPSA-N	CHEMBL1908360	0
Myogel 2D (M04-02)	FIMM023795	Sirolimus_3	IC50	98.9	0.3	78.2	0	0	98.9	155.2	-0.2	0.3	1.6	78.2	4.2	0	32.4	binds FKBP12, causes inhibition of mTORC1	C. Rapalog	Approved		Rapamycin			DMSO	100	1	QFJCIRLUMZQUOT-HPLJOQBZSA-N	CHEMBL413	0.999333
Myogel 2D (M04-02)	FIMM000183	Erlotinib_1	IC50	9890.1	1.7	0.2	0	1	9890.1	88558.2	-6	-6	-4.7	0.2	-6.4	0	5.8	EGFR inhibitor	B. Kinase inhibitor	Approved	CP-358774	OSI-774			DMSO	10000	1	KTUFNOKKBVMGRW-UHFFFAOYSA-N	CHEMBL1642,CHEMBL941	0
Myogel 2D (M04-02)	FIMM003735	PF-04691502_1	IC50	3086.5	2.5	33.3	0	1	9890.1	137.7	-3.1	-5.4	2.6	0.2	33.3	1.6	3.6	PI3K/mTOR inhibitor	B. Kinase inhibitor	Investigational (Ph 2)	PF-04691502				DMSO	10000	8	XDLYKKIQACFMJG-WKILWMFISA-N	CHEMBL1234354	0
Myogel 2D (M04-02)	Erbitux_1	Erbitux_1	IC50	100473	0.9	9.3	0	9.9	100473	2.1	-6.7	3.7	4.3	8.3	9.3	0	3.7										3			0
Myogel 2D (M04-02)	FIMM100407	Binimetinib_2	IC50	11.1	0.5	16.8	0	0.1	989	2.9	0	0.7	14	7.5	16.8	1.2	4.3	MEK1/2 inhibitor	B. Kinase inhibitor	Investigational (Ph 2)	NVP-MEK162	MEK162, ARRY-438162, ARRY-162			DMSO	1000	1	ACWZRVQXLIRSDF-UHFFFAOYSA-N	CHEMBL3187723	0
Myogel 2D (M04-02)	FIMM023795	Sirolimus_2	IC50	98.9	0.3	76	0	0	98.9	169	-2.8	3.6	4.2	76	4.3	0	31	binds FKBP12, causes inhibition of mTORC1	C. Rapalog	Approved		Rapamycin			DMSO	100	1	QFJCIRLUMZQUOT-HPLJOQBZSA-N	CHEMBL413	0.999667
Myogel 2D (M04-02)	FIMM100390	Apitolisib_3	IC50	1716.1	2.5	58.5	0	1	9890.1	7.6	-3.8	1.2	5.2	11.7	58.5	5.1	3.3	PI3K/mTOR inhibitor	B. Kinase inhibitor	Investigational (Ph 2)	GDC-0980				DMSO	10000	2	YOVVNQKCSKSHKT-HNNXBMFYSA-N	CHEMBL1922094,CHEMBL1922106,CHEMBL1922103	0
Myogel 2D (M04-02)	FIMM003708	Selumetinib_1	IC50	404.4	2.5	15.3	0	1	9890.1	3.9	-6.3	-9.8	-4	15.3	2.9	1.3	8.8	MEK1/2 inhibitor	B. Kinase inhibitor	Investigational (Ph 3)	AZD6244	ARRY-142886			DMSO	10000	3	HFNKQEVNSGCOJV-HNNXBMFYSA-N	CHEMBL1789941,CHEMBL1795071	0
Myogel 2D (M04-02)	FIMM100414	Omipalisib_2	IC50	47.2	2	82.7	0	0.1	989	0.3	-4.6	-7.7	3.6	67.4	82.7	13	4.5	PI3K/mTOR inhibitor	B. Kinase inhibitor	Investigational (Ph 1)	GSK2126458				DMSO	1000	7	CGBJSGAELGCMKE-UHFFFAOYSA-N	CHEMBL1236962	0
Myogel 2D (M04-02)	Erbitux_2	Erbitux_2	IC50	100473	2.3	7.9	0	9.9	100473	2086.9	-3.2	2.7	0.2	0.1	5.9	0	2.1										10			0
Myogel 2D (M04-02)	FIMM003751	Trametinib_3	IC50	13.5	0.2	19.2	0	0	247.3	60.8	-0.7	6.3	8.6	19.2	4.6	0.3	6.4	MEK1/2 inhibitor	B. Kinase inhibitor	Approved	GSK1120212	JTP-74057			DMSO	250	9	IFSDAJWBUCMOAH-HNNXBMFYSA-N	CHEMBL2216870	0.000666667
Myogel 2D (M04-02)	FIMM003755	Everolimus_1	IC50	98.9	1	8.1	0	0	98.9	130.9	5.3	2.4	0.3	3.4	8.1	0	3.8	binds FKBP12, causes inhibition of mTORC1	C. Rapalog	Approved	NVP-RAD001	RAD001, SDZ-RAD			DMSO	100	3	HKVAMNSJSFKALM-GKUWKFKPSA-N	CHEMBL1908360	0
Myogel 2D (M04-02)	FIMM003710	Afatinib_2	IC50	989	2.5	9.5	0	0.1	989	2.1	-2.6	-1.7	2.1	9.5	7	0	2	EGFR inhibitor	B. Kinase inhibitor	Approved	BIBW2992		Irreversible		DMSO	1000	7	AHJRHEGDXFFMBM-UHFFFAOYSA-N	CHEMBL189963,CHEMBL2364621	0
Myogel 2D (M04-02)	FIMM000160	Gefitinib_3	IC50	9890.1	2.5	8.9	0	1	9890.1	4.1	-0.3	-8.3	3.4	8.9	5.8	0	4.4	EGFR inhibitor	B. Kinase inhibitor	Approved	ZD-1839				DMSO	10000	9	ZAVGJDAFCZAWSZ-UHFFFAOYSA-N	CHEMBL1233300	0
Myogel 2D (M04-02)	FIMM003786	Temsirolimus_3	IC50	98.9	2.5	7.7	0	0	98.9	2.5	5.4	0.1	0.5	7.7	6.9	0	2.7	binds FKBP12, causes inhibition of mTORC1	C. Rapalog	Approved	CCI-779				DMSO	100	7	CBPNZQVSJQDFBE-FUXHJELOSA-N	CHEMBL1201182	0
Myogel 2D (M04-02)	FIMM003729	Pimasertib_2	IC50	233.3	0.9	54.2	0	1	9890.1	0.5	3.9	10.9	13.4	44.2	54.2	9.6	4.9	MEK1/2 inhibitor	B. Kinase inhibitor	Investigational (Ph 2)	AS703026	MSC1936369B			DMSO	10000	9	VIUAUNHCRHHYNE-JTQLQIEISA-N	CHEMBL2107832	0
Myogel 2D (M04-02)	Erbitux_3	Erbitux_3	IC50	100473	2.5	8	0	9.9	100473	71684.5	8	1.1	2.9	-9	4	0	6.2										8			0
Myogel 2D (M04-02)	FIMM003781	Canertinib_1	IC50	2316.9	2.5	100	0	1	9890.1	25.1	-1.1	1.4	10.4	9.7	100.8	7.2	5.5	pan-HER inhibitor	B. Kinase inhibitor	Investigational (Ph 3)	CI-1033	PD 183805	Irreversible		DMSO	10000	3			0
Myogel 2D (M04-02)	FIMM100412	TAK-733_1	IC50	58	0.8	27.6	0	0.1	989	1.2	1.6	-5.1	9.7	13.8	27.6	2.6	4.3	MEK1/2 inhibitor	B. Kinase inhibitor	Investigational (Ph 1)	TAK-733				DMSO	1000	7	RCLQNICOARASSR-SECBINFHSA-N	CHEMBL1615025	0
Myogel 2D (M04-02)	FIMM023795	Sirolimus_1	IC50	98.9	0.2	75.2	0	0	98.9	193.6	8.3	5.5	-4.1	75.2	5.3	0	31.2	binds FKBP12, causes inhibition of mTORC1	C. Rapalog	Approved		Rapamycin			DMSO	100	1	QFJCIRLUMZQUOT-HPLJOQBZSA-N	CHEMBL413	0.999667
Myogel 2D (M04-02)	FIMM000183	Erlotinib_2	IC50	9890.1	2.5	2.7	0	1	9890.1	4646.4	1.7	-3.9	0.9	-1.9	2.7	0	2.4	EGFR inhibitor	B. Kinase inhibitor	Approved	CP-358774	OSI-774			DMSO	10000	1	KTUFNOKKBVMGRW-UHFFFAOYSA-N	CHEMBL1642,CHEMBL941	0
Myogel 2D (M04-02)	FIMM003735	PF-04691502_2	IC50	13.4	2.5	12.2	0	1	9890.1	0.8	-1.5	3.9	12.2	12	10.4	1.4	1.2	PI3K/mTOR inhibitor	B. Kinase inhibitor	Investigational (Ph 2)	PF-04691502				DMSO	10000	8	XDLYKKIQACFMJG-WKILWMFISA-N	CHEMBL1234354	0
Myogel 2D (M04-02)	FIMM100397	Ridaforolimus_2	IC50	34	2.5	11.6	0	0	98.9	488.5	1.8	3.4	4.8	-0.6	11.6	0	3.1	binds FKBP12, causes inhibition of mTORC1	C. Rapalog	Investigational (Ph 3)	MK-8669	AP 23573, Deforolimus			DMSO	100	7		not in ChEMBL	0
Myogel 2D (M04-02)	FIMM100407	Binimetinib_3	IC50	95.3	0.7	28.1	0	0.1	989	2.6	8.1	-0.2	8.6	9.5	28.1	1.9	5.5	MEK1/2 inhibitor	B. Kinase inhibitor	Investigational (Ph 2)	NVP-MEK162	MEK162, ARRY-438162, ARRY-162			DMSO	1000	1	ACWZRVQXLIRSDF-UHFFFAOYSA-N	CHEMBL3187723	0
Myogel 2D (M04-02)	FIMM023832	Dactolisib_3	IC50	989	2.5	7.2	0	0.1	989	43288.1	7.2	-0.4	0	-0.2	2.7	0	3.6	mTOR/(PI3K) inhibitor	B. Kinase inhibitor	Investigational (Ph 2)	NVP-BEZ235			Inactive	DMSO	1000	12	JOGKUKXHTYWRGZ-UHFFFAOYSA-N	CHEMBL1879463,CHEMBL1911126	0
Myogel 2D (M04-02)	FIMM003754	Refametinib_1	IC50	899.9	1.1	48.1	0	1	9890.1	0.5	-6.1	7.5	5	24.1	48.1	5.2	5	MEK1/2 inhibitor	B. Kinase inhibitor	Investigational (Ph 2)	BAY 869766	RDEA119			DMSO	10000	3	RDSACQWTXKSHJT-NSHDSACASA-N	CHEMBL2138601	0
Myogel 2D (M04-02)	FIMM003708	Selumetinib_2	IC50	156.1	2.5	18.2	0	1	9890.1	2.6	-2.5	0	4.4	18.2	9.2	2.8	4.7	MEK1/2 inhibitor	B. Kinase inhibitor	Investigational (Ph 3)	AZD6244	ARRY-142886			DMSO	10000	3	HFNKQEVNSGCOJV-HNNXBMFYSA-N	CHEMBL1789941,CHEMBL1795071	0
Myogel 2D (M04-02)	FIMM100414	Omipalisib_3	IC50	27	1.3	84.2	0	0.1	989	0.3	11.8	0.9	18.5	70.4	84.2	15.3	5.9	PI3K/mTOR inhibitor	B. Kinase inhibitor	Investigational (Ph 1)	GSK2126458				DMSO	1000	7	CGBJSGAELGCMKE-UHFFFAOYSA-N	CHEMBL1236962	0
Myogel 2D (M04-02)	FIMM003751	Trametinib_1	IC50	12.9	0.8	29.2	0	0	247.3	0.8	1.8	-1.6	9.2	15.6	29.2	3	2.9	MEK1/2 inhibitor	B. Kinase inhibitor	Approved	GSK1120212	JTP-74057			DMSO	250	9	IFSDAJWBUCMOAH-HNNXBMFYSA-N	CHEMBL2216870	0
Myogel 2D (M04-02)	FIMM100390	Apitolisib_1	IC50	3019.8	2.5	56.6	0	1	9890.1	83.2	5.7	-4.1	0.6	0.9	56.6	3.2	4	PI3K/mTOR inhibitor	B. Kinase inhibitor	Investigational (Ph 2)	GDC-0980				DMSO	10000	2	YOVVNQKCSKSHKT-HNNXBMFYSA-N	CHEMBL1922094,CHEMBL1922106,CHEMBL1922103	0
Myogel 2D (M04-02)	FIMM003755	Everolimus_2	IC50	2.9	2.5	12.6	0	0	98.9	1.2	-2.7	0.1	0.4	12.6	8.8	0.7	2.4	binds FKBP12, causes inhibition of mTORC1	C. Rapalog	Approved	NVP-RAD001	RAD001, SDZ-RAD			DMSO	100	3	HKVAMNSJSFKALM-GKUWKFKPSA-N	CHEMBL1908360	0
Myogel 2D (M04-02)	FIMM003710	Afatinib_3	IC50	989	0.4	9.1	0	0.1	989	29.6	-6.8	9.1	2.9	2.7	7.6	0	5.5	EGFR inhibitor	B. Kinase inhibitor	Approved	BIBW2992		Irreversible		DMSO	1000	7	AHJRHEGDXFFMBM-UHFFFAOYSA-N	CHEMBL189963,CHEMBL2364621	0
Myogel 2D (M04-02)	FIMM003786	Temsirolimus_1	IC50	98.9	1	14.6	0	0	98.9	179.9	14.6	3.5	3	11.6	10.9	0	9.4	binds FKBP12, causes inhibition of mTORC1	C. Rapalog	Approved	CCI-779				DMSO	100	7	CBPNZQVSJQDFBE-FUXHJELOSA-N	CHEMBL1201182	0
Myogel 2D (M04-02)	FIMM003781	Canertinib_2	IC50	2475.5	2.5	99.3	0	1	9890.1	37.2	4.5	8.1	8.2	8	99.3	6.8	6.4	pan-HER inhibitor	B. Kinase inhibitor	Investigational (Ph 3)	CI-1033	PD 183805	Irreversible		DMSO	10000	3			0
Myogel 2D (M04-02)	FIMM000183	Erlotinib_3	IC50	9890.1	2.5	9.3	0	1	9890.1	50381	9.3	-0.1	2.6	-2.5	0.2	0	5.5	EGFR inhibitor	B. Kinase inhibitor	Approved	CP-358774	OSI-774			DMSO	10000	1	KTUFNOKKBVMGRW-UHFFFAOYSA-N	CHEMBL1642,CHEMBL941	0
Myogel 2D (M04-02)	FIMM003729	Pimasertib_3	IC50	124.2	1.1	49.9	0	1	9890.1	0.4	-2.3	10.1	18.8	49	49.9	10.8	4.5	MEK1/2 inhibitor	B. Kinase inhibitor	Investigational (Ph 2)	AS703026	MSC1936369B			DMSO	10000	9	VIUAUNHCRHHYNE-JTQLQIEISA-N	CHEMBL2107832	0
Myogel 2D (M04-02)	FIMM100397	Ridaforolimus_3	IC50	17.2	2.5	17.6	0	0	98.9	12.7	1.6	2.1	-1.8	3.5	17.6	0.8	1.6	binds FKBP12, causes inhibition of mTORC1	C. Rapalog	Investigational (Ph 3)	MK-8669	AP 23573, Deforolimus			DMSO	100	7		not in ChEMBL	0
Myogel 2D (M04-02)	FIMM100412	TAK-733_2	IC50	57.6	0.6	28.3	0	0.1	989	1.4	1.2	2.8	9.2	12.5	28.3	2.5	3.1	MEK1/2 inhibitor	B. Kinase inhibitor	Investigational (Ph 1)	TAK-733				DMSO	1000	7	RCLQNICOARASSR-SECBINFHSA-N	CHEMBL1615025	0
Myogel 3D (M04-03)	FIMM003710	Afatinib_1	EC50	989	-2.5	100	81	0.1	989	664.6	95.5	93.4	94.6	102.6	81	0.4	5.1	EGFR inhibitor	B. Kinase inhibitor	Approved	BIBW2992		Irreversible		DMSO	1000	7	AHJRHEGDXFFMBM-UHFFFAOYSA-N	CHEMBL189963,CHEMBL2364621
Myogel 3D (M04-03)	FIMM000160	Gefitinib_1	EC50	9890.1	-0.1	100	93.1	1	9890.1	3012.9	93.1	94.4	100.9	95.6	102.4	0	4.6	EGFR inhibitor	B. Kinase inhibitor	Approved	ZD-1839				DMSO	10000	9	ZAVGJDAFCZAWSZ-UHFFFAOYSA-N	CHEMBL1233300
Myogel 3D (M04-03)	FIMM100407	Binimetinib_1	EC50	4.1	-0.4	100	62.6	0.1	989	3.9	100	76.2	86.9	67.7	62.6	8.3	7.9	MEK1/2 inhibitor	B. Kinase inhibitor	Investigational (Ph 2)	NVP-MEK162	MEK162, ARRY-438162, ARRY-162			DMSO	1000	1	ACWZRVQXLIRSDF-UHFFFAOYSA-N	CHEMBL3187723
Myogel 3D (M04-03)	FIMM003729	Pimasertib_1	EC50	147.3	-1.4	100	34.1	1	9890.1	0.1	102	95.3	76.6	37.3	34.1	14.3	2	MEK1/2 inhibitor	B. Kinase inhibitor	Investigational (Ph 2)	AS703026	MSC1936369B			DMSO	10000	9	VIUAUNHCRHHYNE-JTQLQIEISA-N	CHEMBL2107832
Myogel 3D (M04-03)	FIMM023832	Dactolisib_1	EC50	989	-0.1	100	96.3	0.1	989	6820.2	97.2	96.3	103.9	97.2	107.5	0	5.6	mTOR/(PI3K) inhibitor	B. Kinase inhibitor	Investigational (Ph 2)	NVP-BEZ235			Inactive	DMSO	1000	12	JOGKUKXHTYWRGZ-UHFFFAOYSA-N	CHEMBL1879463,CHEMBL1911126
Myogel 3D (M04-03)	FIMM100414	Omipalisib_1	EC50	26.5	-1.2	100	9.4	0.1	989	0.5	101.8	77.7	82.7	22.8	9.4	16.4	10.6	PI3K/mTOR inhibitor	B. Kinase inhibitor	Investigational (Ph 1)	GSK2126458				DMSO	1000	7	CGBJSGAELGCMKE-UHFFFAOYSA-N	CHEMBL1236962
Myogel 3D (M04-03)	FIMM100397	Ridaforolimus_1	EC50	59.6	-1.5	100	73.8	0	98.9	217.4	101.9	75.5	99.2	98.5	82.1	0.3	12.3	binds FKBP12, causes inhibition of mTORC1	C. Rapalog	Investigational (Ph 3)	MK-8669	AP 23573, Deforolimus			DMSO	100	7		not in ChEMBL
Myogel 3D (M04-03)	FIMM000160	Gefitinib_2	EC50	9890.1	-2.5	100	91.7	1	9890.1	149106	106.7	91.7	121.8	115.1	99.8	0	14.4	EGFR inhibitor	B. Kinase inhibitor	Approved	ZD-1839				DMSO	10000	9	ZAVGJDAFCZAWSZ-UHFFFAOYSA-N	CHEMBL1233300
Myogel 3D (M04-03)	FIMM003754	Refametinib_2	EC50	192.1	-0.9	100	39.6	1	9890.1	0.2	98.3	98.1	77.3	52.3	39.6	11.5	1.7	MEK1/2 inhibitor	B. Kinase inhibitor	Investigational (Ph 2)	BAY 869766	RDEA119			DMSO	10000	3	RDSACQWTXKSHJT-NSHDSACASA-N	CHEMBL2138601
Myogel 3D (M04-03)	FIMM003751	Trametinib_2	EC50	4.6	-0.2	100	56.6	0	247.3	30.4	80	81.1	108.9	56.6	67.5	6.9	17.8	MEK1/2 inhibitor	B. Kinase inhibitor	Approved	GSK1120212	JTP-74057			DMSO	250	9	IFSDAJWBUCMOAH-HNNXBMFYSA-N	CHEMBL2216870
Myogel 3D (M04-03)	FIMM023832	Dactolisib_2	EC50	989	-2.5	100	81.5	0.1	989	50159.3	107.3	81.5	99.7	105.3	97.4	0	10.8	mTOR/(PI3K) inhibitor	B. Kinase inhibitor	Investigational (Ph 2)	NVP-BEZ235			Inactive	DMSO	1000	12	JOGKUKXHTYWRGZ-UHFFFAOYSA-N	CHEMBL1879463,CHEMBL1911126
Myogel 3D (M04-03)	FIMM100390	Apitolisib_2	EC50	1613.4	-2.5	100	27.5	1	9890.1	11.7	95.9	90.2	112.4	83.5	27.5	6.6	8.2	PI3K/mTOR inhibitor	B. Kinase inhibitor	Investigational (Ph 2)	GDC-0980				DMSO	10000	2	YOVVNQKCSKSHKT-HNNXBMFYSA-N	CHEMBL1922094,CHEMBL1922106,CHEMBL1922103
Myogel 3D (M04-03)	FIMM003786	Temsirolimus_2	EC50	4.1	-2.5	100	67.5	0	98.9	1.8	95.7	94.4	109.4	67.5	78.2	5.1	8.4	binds FKBP12, causes inhibition of mTORC1	C. Rapalog	Approved	CCI-779				DMSO	100	7	CBPNZQVSJQDFBE-FUXHJELOSA-N	CHEMBL1201182
Myogel 3D (M04-03)	FIMM003781	Canertinib_3	EC50	1628.2	-2.3	100	1.9	1	9890.1	5.8	93.3	97.3	85.2	76.6	1.9	8.8	8.2	pan-HER inhibitor	B. Kinase inhibitor	Investigational (Ph 3)	CI-1033	PD 183805	Irreversible		DMSO	10000	3
Myogel 3D (M04-03)	FIMM003754	Refametinib_3	EC50	98.8	-0.9	100	31.2	1	9890.1	0.4	99.1	97.7	60.1	46.4	31.2	15.7	5.4	MEK1/2 inhibitor	B. Kinase inhibitor	Investigational (Ph 2)	BAY 869766	RDEA119			DMSO	10000	3	RDSACQWTXKSHJT-NSHDSACASA-N	CHEMBL2138601
Myogel 3D (M04-03)	FIMM003708	Selumetinib_3	EC50	84.5	-2.5	100	60.7	1	9890.1	2.2	103.5	107.4	76.4	60.7	84.8	9.9	12.8	MEK1/2 inhibitor	B. Kinase inhibitor	Investigational (Ph 3)	AZD6244	ARRY-142886			DMSO	10000	3	HFNKQEVNSGCOJV-HNNXBMFYSA-N	CHEMBL1789941,CHEMBL1795071
Myogel 3D (M04-03)	FIMM100412	TAK-733_3	EC50	1.9	-0.5	100	54.9	0.1	989	2.7	84.8	88.2	67.2	54.9	60.5	12.8	6	MEK1/2 inhibitor	B. Kinase inhibitor	Investigational (Ph 1)	TAK-733				DMSO	1000	7	RCLQNICOARASSR-SECBINFHSA-N	CHEMBL1615025
Myogel 3D (M04-03)	FIMM003735	PF-04691502_3	EC50	9890.1	-0.2	100	68.7	1	9890.1	302.7	89	98	105	68.7	94.4	0	13.5	PI3K/mTOR inhibitor	B. Kinase inhibitor	Investigational (Ph 2)	PF-04691502				DMSO	10000	8	XDLYKKIQACFMJG-WKILWMFISA-N	CHEMBL1234354
Myogel 3D (M04-03)	FIMM003755	Everolimus_3	EC50	98.9	-1	100	75.4	0	98.9	151.8	75.4	90.3	96.4	97.1	88.7	0	13.3	binds FKBP12, causes inhibition of mTORC1	C. Rapalog	Approved	NVP-RAD001	RAD001, SDZ-RAD			DMSO	100	3	HKVAMNSJSFKALM-GKUWKFKPSA-N	CHEMBL1908360
Myogel 3D (M04-03)	FIMM023795	Sirolimus_3	EC50	24.5	-0.2	100	8.6	0	98.9	152.6	103.6	76.2	72.8	8.6	84	12.6	32.3	binds FKBP12, causes inhibition of mTORC1	C. Rapalog	Approved		Rapamycin			DMSO	100	1	QFJCIRLUMZQUOT-HPLJOQBZSA-N	CHEMBL413
Myogel 3D (M04-03)	FIMM000183	Erlotinib_1	EC50	9890.1	-0.1	100	85.4	1	9890.1	2913.5	93.7	98.9	85.4	98.8	107.7	0	9.4	EGFR inhibitor	B. Kinase inhibitor	Approved	CP-358774	OSI-774			DMSO	10000	1	KTUFNOKKBVMGRW-UHFFFAOYSA-N	CHEMBL1642,CHEMBL941
Myogel 3D (M04-03)	FIMM003735	PF-04691502_1	EC50	2357	-2.5	100	38.4	1	9890.1	32.5	99.5	99.8	91.9	94.2	38.4	4.3	4.1	PI3K/mTOR inhibitor	B. Kinase inhibitor	Investigational (Ph 2)	PF-04691502				DMSO	10000	8	XDLYKKIQACFMJG-WKILWMFISA-N	CHEMBL1234354
Myogel 3D (M04-03)	Erbitux_1	Erbitux_1	EC50	100473	-1.7	100	83.7	9.9	100473	0.8	105.8	98.2	98.6	86.7	83.7	1.4	3										3
Myogel 3D (M04-03)	FIMM100407	Binimetinib_2	EC50	54	-2.5	100	67.1	0.1	989	1.6	87.9	102.6	101	72.9	67.1	4.7	6.2	MEK1/2 inhibitor	B. Kinase inhibitor	Investigational (Ph 2)	NVP-MEK162	MEK162, ARRY-438162, ARRY-162			DMSO	1000	1	ACWZRVQXLIRSDF-UHFFFAOYSA-N	CHEMBL3187723
Myogel 3D (M04-03)	FIMM023795	Sirolimus_2	EC50	29.7	-0.3	100	10.4	0	98.9	58.9	99.3	95.6	95.1	10.4	77.8	9.2	32.2	binds FKBP12, causes inhibition of mTORC1	C. Rapalog	Approved		Rapamycin			DMSO	100	1	QFJCIRLUMZQUOT-HPLJOQBZSA-N	CHEMBL413
Myogel 3D (M04-03)	FIMM100390	Apitolisib_3	EC50	2620.1	-2.5	100	19.5	1	9890.1	130.6	91	101	72.1	94.9	19.5	5.2	14.7	PI3K/mTOR inhibitor	B. Kinase inhibitor	Investigational (Ph 2)	GDC-0980				DMSO	10000	2	YOVVNQKCSKSHKT-HNNXBMFYSA-N	CHEMBL1922094,CHEMBL1922106,CHEMBL1922103
Myogel 3D (M04-03)	FIMM003708	Selumetinib_1	EC50	154.1	-2.3	100	56.5	1	9890.1	2.1	95.7	97.2	88.7	56.5	77.6	9.5	10.9	MEK1/2 inhibitor	B. Kinase inhibitor	Investigational (Ph 3)	AZD6244	ARRY-142886			DMSO	10000	3	HFNKQEVNSGCOJV-HNNXBMFYSA-N	CHEMBL1789941,CHEMBL1795071
Myogel 3D (M04-03)	FIMM100414	Omipalisib_2	EC50	17.3	-1.3	100	9.8	0.1	989	0.1	104.8	97.7	70.2	18.9	9.8	18.5	2.5	PI3K/mTOR inhibitor	B. Kinase inhibitor	Investigational (Ph 1)	GSK2126458				DMSO	1000	7	CGBJSGAELGCMKE-UHFFFAOYSA-N	CHEMBL1236962
Myogel 3D (M04-03)	Erbitux_2	Erbitux_2	EC50	100473	-2.5	100	77.6	9.9	100473	2	103.5	105.1	77.6	87.3	80.2	5.6	6.1										10
Myogel 3D (M04-03)	FIMM003751	Trametinib_3	EC50	2	-2.5	100	53.8	0	247.3	3.5	108.9	99.9	70.9	53.8	92	11.9	19.6	MEK1/2 inhibitor	B. Kinase inhibitor	Approved	GSK1120212	JTP-74057			DMSO	250	9	IFSDAJWBUCMOAH-HNNXBMFYSA-N	CHEMBL2216870
Myogel 3D (M04-03)	FIMM003755	Everolimus_1	EC50	98.9	-0.5	100	79.5	0	98.9	6.5	111.1	89.1	92.7	91.8	79.5	1.2	7.8	binds FKBP12, causes inhibition of mTORC1	C. Rapalog	Approved	NVP-RAD001	RAD001, SDZ-RAD			DMSO	100	3	HKVAMNSJSFKALM-GKUWKFKPSA-N	CHEMBL1908360
Myogel 3D (M04-03)	FIMM003710	Afatinib_2	EC50	28.4	-2.5	100	68.9	0.1	989	2.4	103.1	113.7	98.7	68.9	86.4	5.4	11.2	EGFR inhibitor	B. Kinase inhibitor	Approved	BIBW2992		Irreversible		DMSO	1000	7	AHJRHEGDXFFMBM-UHFFFAOYSA-N	CHEMBL189963,CHEMBL2364621
Myogel 3D (M04-03)	FIMM000160	Gefitinib_3	EC50	9890.1	-0.2	100	83.7	1	9890.1	497.5	102.5	92.3	99.6	83.7	106.1	0	9.5	EGFR inhibitor	B. Kinase inhibitor	Approved	ZD-1839				DMSO	10000	9	ZAVGJDAFCZAWSZ-UHFFFAOYSA-N	CHEMBL1233300
Myogel 3D (M04-03)	FIMM003786	Temsirolimus_3	EC50	3.6	-2.5	100	69.2	0	98.9	1.3	101.7	91.1	103.2	69.2	76.5	4.9	6.3	binds FKBP12, causes inhibition of mTORC1	C. Rapalog	Approved	CCI-779				DMSO	100	7	CBPNZQVSJQDFBE-FUXHJELOSA-N	CHEMBL1201182
Myogel 3D (M04-03)	FIMM003729	Pimasertib_2	EC50	164.7	-1.8	100	27.6	1	9890.1	0.3	108.4	102.4	79	31	27.6	15.5	4.5	MEK1/2 inhibitor	B. Kinase inhibitor	Investigational (Ph 2)	AS703026	MSC1936369B			DMSO	10000	9	VIUAUNHCRHHYNE-JTQLQIEISA-N	CHEMBL2107832
Myogel 3D (M04-03)	Erbitux_3	Erbitux_3	EC50	357.7	-2.5	100	64	9.9	100473	1.6	100.4	103.3	64	75.2	75.3	10.7	8.4										8
Myogel 3D (M04-03)	FIMM003781	Canertinib_1	EC50	2489	-2.5	100	0	1	9890.1	30.6	97.7	98.2	90.6	92.1	0	6.8	5.2	pan-HER inhibitor	B. Kinase inhibitor	Investigational (Ph 3)	CI-1033	PD 183805	Irreversible		DMSO	10000	3
Myogel 3D (M04-03)	FIMM100412	TAK-733_1	EC50	35.7	-0.7	100	50.8	0.1	989	1.7	101.5	107.8	74.5	75.2	50.8	7.2	9.4	MEK1/2 inhibitor	B. Kinase inhibitor	Investigational (Ph 1)	TAK-733				DMSO	1000	7	RCLQNICOARASSR-SECBINFHSA-N	CHEMBL1615025
Myogel 3D (M04-03)	FIMM023795	Sirolimus_1	EC50	48.4	-0.3	100	9.4	0	98.9	115.3	97.8	100.1	83.9	9.4	84.3	9.3	33.4	binds FKBP12, causes inhibition of mTORC1	C. Rapalog	Approved		Rapamycin			DMSO	100	1	QFJCIRLUMZQUOT-HPLJOQBZSA-N	CHEMBL413
Myogel 3D (M04-03)	FIMM000183	Erlotinib_2	EC50	9890.1	-2.5	100	92.3	1	9890.1	83364.4	92.3	100.7	96.2	112.2	96.9	0	7.5	EGFR inhibitor	B. Kinase inhibitor	Approved	CP-358774	OSI-774			DMSO	10000	1	KTUFNOKKBVMGRW-UHFFFAOYSA-N	CHEMBL1642,CHEMBL941
Myogel 3D (M04-03)	FIMM003735	PF-04691502_2	EC50	174.6	-2.5	100	61.3	1	9890.1	1.9	96.2	102.8	92.5	61.3	75.3	8.1	7.4	PI3K/mTOR inhibitor	B. Kinase inhibitor	Investigational (Ph 2)	PF-04691502				DMSO	10000	8	XDLYKKIQACFMJG-WKILWMFISA-N	CHEMBL1234354
Myogel 3D (M04-03)	FIMM100397	Ridaforolimus_2	EC50	20.9	-2.5	100	59.6	0	98.9	68.3	92	100.3	83.7	94.8	59.6	2.9	9.1	binds FKBP12, causes inhibition of mTORC1	C. Rapalog	Investigational (Ph 3)	MK-8669	AP 23573, Deforolimus			DMSO	100	7		not in ChEMBL
Myogel 3D (M04-03)	FIMM100407	Binimetinib_3	EC50	106.9	-2.5	100	55.8	0.1	989	0.7	92.2	101.6	103.5	80	55.8	4.9	4.4	MEK1/2 inhibitor	B. Kinase inhibitor	Investigational (Ph 2)	NVP-MEK162	MEK162, ARRY-438162, ARRY-162			DMSO	1000	1	ACWZRVQXLIRSDF-UHFFFAOYSA-N	CHEMBL3187723
Myogel 3D (M04-03)	FIMM023832	Dactolisib_3	EC50	989	-2.5	100	90.5	0.1	989	92619.7	91	97.5	90.5	110.9	106.4	0	10.3	mTOR/(PI3K) inhibitor	B. Kinase inhibitor	Investigational (Ph 2)	NVP-BEZ235			Inactive	DMSO	1000	12	JOGKUKXHTYWRGZ-UHFFFAOYSA-N	CHEMBL1879463,CHEMBL1911126
Myogel 3D (M04-03)	FIMM003754	Refametinib_1	EC50	337.6	-0.5	100	36.5	1	9890.1	2.5	82.8	85.8	86.5	62.3	36.5	9.8	10	MEK1/2 inhibitor	B. Kinase inhibitor	Investigational (Ph 2)	BAY 869766	RDEA119			DMSO	10000	3	RDSACQWTXKSHJT-NSHDSACASA-N	CHEMBL2138601
Myogel 3D (M04-03)	FIMM003708	Selumetinib_2	EC50	9890.1	-0.2	100	48.8	1	9890.1	565.2	93.5	96	82.9	48.8	102.4	0	21.1	MEK1/2 inhibitor	B. Kinase inhibitor	Investigational (Ph 3)	AZD6244	ARRY-142886			DMSO	10000	3	HFNKQEVNSGCOJV-HNNXBMFYSA-N	CHEMBL1789941,CHEMBL1795071
Myogel 3D (M04-03)	FIMM100414	Omipalisib_3	EC50	20.8	-1.4	100	9.4	0.1	989	0.4	83	99.9	76.9	18	9.4	17.9	8.5	PI3K/mTOR inhibitor	B. Kinase inhibitor	Investigational (Ph 1)	GSK2126458				DMSO	1000	7	CGBJSGAELGCMKE-UHFFFAOYSA-N	CHEMBL1236962
Myogel 3D (M04-03)	FIMM003751	Trametinib_1	EC50	3.2	-0.3	100	60	0	247.3	10.2	76.9	95.5	89.1	74	60	6.6	10.6	MEK1/2 inhibitor	B. Kinase inhibitor	Approved	GSK1120212	JTP-74057			DMSO	250	9	IFSDAJWBUCMOAH-HNNXBMFYSA-N	CHEMBL2216870
Myogel 3D (M04-03)	FIMM100390	Apitolisib_1	EC50	2508.8	-2.5	100	22.3	1	9890.1	46.8	88.8	97.5	102	94	22.3	5.2	6	PI3K/mTOR inhibitor	B. Kinase inhibitor	Investigational (Ph 2)	GDC-0980				DMSO	10000	2	YOVVNQKCSKSHKT-HNNXBMFYSA-N	CHEMBL1922094,CHEMBL1922106,CHEMBL1922103
Myogel 3D (M04-03)	FIMM003755	Everolimus_2	EC50	98.9	-1	100	73.1	0	98.9	138.6	80.6	97.3	87.8	96	73.1	0	13.3	binds FKBP12, causes inhibition of mTORC1	C. Rapalog	Approved	NVP-RAD001	RAD001, SDZ-RAD			DMSO	100	3	HKVAMNSJSFKALM-GKUWKFKPSA-N	CHEMBL1908360
Myogel 3D (M04-03)	FIMM003710	Afatinib_3	EC50	989	-2.3	100	75.4	0.1	989	1.8	108.6	108.7	95.7	76.4	75.4	4.3	6.1	EGFR inhibitor	B. Kinase inhibitor	Approved	BIBW2992		Irreversible		DMSO	1000	7	AHJRHEGDXFFMBM-UHFFFAOYSA-N	CHEMBL189963,CHEMBL2364621
Myogel 3D (M04-03)	FIMM003786	Temsirolimus_1	EC50	2.9	-2.5	100	69.8	0	98.9	1	92.1	95.4	99.2	69.8	71.6	5.2	4.7	binds FKBP12, causes inhibition of mTORC1	C. Rapalog	Approved	CCI-779				DMSO	100	7	CBPNZQVSJQDFBE-FUXHJELOSA-N	CHEMBL1201182
Myogel 3D (M04-03)	FIMM003781	Canertinib_2	EC50	1499	-1.6	100	0.5	1	9890.1	1.3	93.5	99.7	82.1	68	0.5	9.1	9.3	pan-HER inhibitor	B. Kinase inhibitor	Investigational (Ph 3)	CI-1033	PD 183805	Irreversible		DMSO	10000	3
Myogel 3D (M04-03)	FIMM000183	Erlotinib_3	EC50	9890.1	-0.2	100	82.4	1	9890.1	487.5	103.6	103.8	82.4	86	104.4	0	10.9	EGFR inhibitor	B. Kinase inhibitor	Approved	CP-358774	OSI-774			DMSO	10000	1	KTUFNOKKBVMGRW-UHFFFAOYSA-N	CHEMBL1642,CHEMBL941
Myogel 3D (M04-03)	FIMM003729	Pimasertib_3	EC50	269.1	-0.9	100	26	1	9890.1	0.6	91.2	105.8	74	47.1	26	13	7.1	MEK1/2 inhibitor	B. Kinase inhibitor	Investigational (Ph 2)	AS703026	MSC1936369B			DMSO	10000	9	VIUAUNHCRHHYNE-JTQLQIEISA-N	CHEMBL2107832
Myogel 3D (M04-03)	FIMM100397	Ridaforolimus_3	EC50	8.3	-1.4	100	74.2	0	98.9	0.5	94.7	105.1	97.9	85.7	74.2	2.4	3.7	binds FKBP12, causes inhibition of mTORC1	C. Rapalog	Investigational (Ph 3)	MK-8669	AP 23573, Deforolimus			DMSO	100	7		not in ChEMBL
Myogel 3D (M04-03)	FIMM100412	TAK-733_2	EC50	26	-0.7	100	59.2	0.1	989	1	98.8	102.4	80.6	75.4	59.2	6.3	5	MEK1/2 inhibitor	B. Kinase inhibitor	Investigational (Ph 1)	TAK-733				DMSO	1000	7	RCLQNICOARASSR-SECBINFHSA-N	CHEMBL1615025
Matrigel 2D (M04-04)	FIMM003710	Afatinib_1	IC50	25.2	2.5	50.5	0	0.1	989	0.9	-0.7	-12.1	3.9	50.5	48.8	9.8	6.2	EGFR inhibitor	B. Kinase inhibitor	Approved	BIBW2992		Irreversible		DMSO	1000	7	AHJRHEGDXFFMBM-UHFFFAOYSA-N	CHEMBL189963,CHEMBL2364621	0
Matrigel 2D (M04-04)	FIMM000160	Gefitinib_1	IC50	9890.1	2.5	6.5	0	1	9890.1	187.8	-18.1	6.5	3.9	3.9	3.7	0	9.4	EGFR inhibitor	B. Kinase inhibitor	Approved	ZD-1839				DMSO	10000	9	ZAVGJDAFCZAWSZ-UHFFFAOYSA-N	CHEMBL1233300	0
Matrigel 2D (M04-04)	FIMM100407	Binimetinib_1	IC50	68.9	2.5	55.5	0	0.1	989	1.4	-7	-15	-5.4	39.7	55.5	7.7	8.8	MEK1/2 inhibitor	B. Kinase inhibitor	Investigational (Ph 2)	NVP-MEK162	MEK162, ARRY-438162, ARRY-162			DMSO	1000	1	ACWZRVQXLIRSDF-UHFFFAOYSA-N	CHEMBL3187723	0
Matrigel 2D (M04-04)	FIMM003729	Pimasertib_1	IC50	58.7	1.3	56.8	0	1	9890.1	0.2	-6	6.6	37	56.3	56.8	15.1	3.3	MEK1/2 inhibitor	B. Kinase inhibitor	Investigational (Ph 2)	AS703026	MSC1936369B			DMSO	10000	9	VIUAUNHCRHHYNE-JTQLQIEISA-N	CHEMBL2107832	0
Matrigel 2D (M04-04)	FIMM023832	Dactolisib_1	IC50	989	2.5	9.5	0	0.1	989	5.3	-2.5	-12.4	-4.8	9.4	9.5	0	6.8	mTOR/(PI3K) inhibitor	B. Kinase inhibitor	Investigational (Ph 2)	NVP-BEZ235			Inactive	DMSO	1000	12	JOGKUKXHTYWRGZ-UHFFFAOYSA-N	CHEMBL1879463,CHEMBL1911126	0
Matrigel 2D (M04-04)	FIMM100414	Omipalisib_1	IC50	29	2	92.7	0	0.1	989	0.2	-6.4	-4	9.5	85.5	92.7	16.9	3.8	PI3K/mTOR inhibitor	B. Kinase inhibitor	Investigational (Ph 1)	GSK2126458				DMSO	1000	7	CGBJSGAELGCMKE-UHFFFAOYSA-N	CHEMBL1236962	0
Matrigel 2D (M04-04)	FIMM100397	Ridaforolimus_1	IC50	4.6	2.5	13.1	0	0	98.9	4.6	-8.4	5.3	-9.2	13.1	4.7	0.7	8.1	binds FKBP12, causes inhibition of mTORC1	C. Rapalog	Investigational (Ph 3)	MK-8669	AP 23573, Deforolimus			DMSO	100	7		not in ChEMBL	0
Matrigel 2D (M04-04)	FIMM000160	Gefitinib_2	IC50	9890.1	2.5	5.9	0	1	9890.1	1.2	-0.5	-8.4	3.1	4.1	5.9	0	4.3	EGFR inhibitor	B. Kinase inhibitor	Approved	ZD-1839				DMSO	10000	9	ZAVGJDAFCZAWSZ-UHFFFAOYSA-N	CHEMBL1233300	0
Matrigel 2D (M04-04)	FIMM003754	Refametinib_2	IC50	84.9	1.2	66.4	0	1	9890.1	0.5	-16.2	5.1	37.3	59	66.4	16.2	8.5	MEK1/2 inhibitor	B. Kinase inhibitor	Investigational (Ph 2)	BAY 869766	RDEA119			DMSO	10000	3	RDSACQWTXKSHJT-NSHDSACASA-N	CHEMBL2138601	0.000333333
Matrigel 2D (M04-04)	FIMM003751	Trametinib_2	IC50	9.7	2.5	51.2	0	0	247.3	1.8	10.5	-17.4	-9.8	51.2	36.8	8.7	13.9	MEK1/2 inhibitor	B. Kinase inhibitor	Approved	GSK1120212	JTP-74057			DMSO	250	9	IFSDAJWBUCMOAH-HNNXBMFYSA-N	CHEMBL2216870	0.001
Matrigel 2D (M04-04)	FIMM023832	Dactolisib_2	IC50	989	2.5	4.8	0	0.1	989	126815	4.8	4	-8.6	-0.5	-7	0	7.1	mTOR/(PI3K) inhibitor	B. Kinase inhibitor	Investigational (Ph 2)	NVP-BEZ235			Inactive	DMSO	1000	12	JOGKUKXHTYWRGZ-UHFFFAOYSA-N	CHEMBL1879463,CHEMBL1911126	0
Matrigel 2D (M04-04)	FIMM100390	Apitolisib_2	IC50	2048.4	2.5	78.9	0	1	9890.1	46.7	-12.1	-17.8	14.7	10.7	78.9	6.2	13	PI3K/mTOR inhibitor	B. Kinase inhibitor	Investigational (Ph 2)	GDC-0980				DMSO	10000	2	YOVVNQKCSKSHKT-HNNXBMFYSA-N	CHEMBL1922094,CHEMBL1922106,CHEMBL1922103	0.001
Matrigel 2D (M04-04)	FIMM003786	Temsirolimus_2	IC50	37.3	1.5	11.1	0	0	98.9	137.5	11.1	-3.6	-17.6	2.8	8.5	0	10.6	binds FKBP12, causes inhibition of mTORC1	C. Rapalog	Approved	CCI-779				DMSO	100	7	CBPNZQVSJQDFBE-FUXHJELOSA-N	CHEMBL1201182	0
Matrigel 2D (M04-04)	FIMM003781	Canertinib_3	IC50	366.1	0.8	100	0	1	9890.1	0.5	-4.7	-5.7	32.5	63.8	100.1	16	8.1	pan-HER inhibitor	B. Kinase inhibitor	Investigational (Ph 3)	CI-1033	PD 183805	Irreversible		DMSO	10000	3			0
Matrigel 2D (M04-04)	FIMM003754	Refametinib_3	IC50	89.2	1	58.6	0	1	9890.1	0.1	-0.6	6.8	30.5	53.7	58.6	13.8	0.8	MEK1/2 inhibitor	B. Kinase inhibitor	Investigational (Ph 2)	BAY 869766	RDEA119			DMSO	10000	3	RDSACQWTXKSHJT-NSHDSACASA-N	CHEMBL2138601	0
Matrigel 2D (M04-04)	FIMM003708	Selumetinib_3	IC50	165.4	2.5	47.4	0	1	9890.1	2.1	7.3	-11.6	10.3	47.4	33.2	10.3	9.9	MEK1/2 inhibitor	B. Kinase inhibitor	Investigational (Ph 3)	AZD6244	ARRY-142886			DMSO	10000	3	HFNKQEVNSGCOJV-HNNXBMFYSA-N	CHEMBL1789941,CHEMBL1795071	0.000333333
Matrigel 2D (M04-04)	FIMM100412	TAK-733_3	IC50	17.7	0.6	55.5	0	0.1	989	1.2	-10.8	9.4	27	35.7	55.5	10.3	7.7	MEK1/2 inhibitor	B. Kinase inhibitor	Investigational (Ph 1)	TAK-733				DMSO	1000	7	RCLQNICOARASSR-SECBINFHSA-N	CHEMBL1615025	0
Matrigel 2D (M04-04)	FIMM003735	PF-04691502_3	IC50	8380.9	0.2	24.9	0	1	9890.1	297.1	-2.7	9.8	1.3	24.9	3.7	0.3	10	PI3K/mTOR inhibitor	B. Kinase inhibitor	Investigational (Ph 2)	PF-04691502				DMSO	10000	8	XDLYKKIQACFMJG-WKILWMFISA-N	CHEMBL1234354	0.00633333
Matrigel 2D (M04-04)	FIMM003755	Everolimus_3	IC50	6.8	2.5	14.6	0	0	98.9	4.2	-11.1	-6.4	-5	10.7	14.6	0.9	6.9	binds FKBP12, causes inhibition of mTORC1	C. Rapalog	Approved	NVP-RAD001	RAD001, SDZ-RAD			DMSO	100	3	HKVAMNSJSFKALM-GKUWKFKPSA-N	CHEMBL1908360	0
Matrigel 2D (M04-04)	FIMM023795	Sirolimus_3	IC50	98.9	0.3	75.6	0	0	98.9	110.4	-2.8	2	-14.9	75.6	7	0	33.5	binds FKBP12, causes inhibition of mTORC1	C. Rapalog	Approved		Rapamycin			DMSO	100	1	QFJCIRLUMZQUOT-HPLJOQBZSA-N	CHEMBL413	0.999
Matrigel 2D (M04-04)	FIMM000183	Erlotinib_1	IC50	9890.1	0.1	0	0	1	9890.1	353.1	0	0	0	0	0	0	0	EGFR inhibitor	B. Kinase inhibitor	Approved	CP-358774	OSI-774			DMSO	10000	1	KTUFNOKKBVMGRW-UHFFFAOYSA-N	CHEMBL1642,CHEMBL941	0
Matrigel 2D (M04-04)	FIMM003735	PF-04691502_1	IC50	3831.3	2.5	38.8	0	1	9890.1	538.4	-9.3	-8.2	-1.5	-6.9	38.8	1.5	7.6	PI3K/mTOR inhibitor	B. Kinase inhibitor	Investigational (Ph 2)	PF-04691502				DMSO	10000	8	XDLYKKIQACFMJG-WKILWMFISA-N	CHEMBL1234354	0
Matrigel 2D (M04-04)	Erbitux_1	Erbitux_1	IC50	585.8	2.5	12.4	0	9.9	100473	3.9	-8.3	-4.7	10.1	11.7	12.4	1.1	4.8										3			0
Matrigel 2D (M04-04)	FIMM100407	Binimetinib_2	IC50	65.5	1.8	30.9	0	0.1	989	1.2	18.6	-2.4	1.2	20.8	30.9	3.7	9.4	MEK1/2 inhibitor	B. Kinase inhibitor	Investigational (Ph 2)	NVP-MEK162	MEK162, ARRY-438162, ARRY-162			DMSO	1000	1	ACWZRVQXLIRSDF-UHFFFAOYSA-N	CHEMBL3187723	0
Matrigel 2D (M04-04)	FIMM023795	Sirolimus_2	IC50	98.9	0.3	75.8	0	0	98.9	123.7	-8.4	-0.8	-0.3	75.8	8.3	0	31.3	binds FKBP12, causes inhibition of mTORC1	C. Rapalog	Approved		Rapamycin			DMSO	100	1	QFJCIRLUMZQUOT-HPLJOQBZSA-N	CHEMBL413	0.998333
Matrigel 2D (M04-04)	FIMM100390	Apitolisib_3	IC50	2820	2.5	74.9	0	1	9890.1	109.4	13.5	-8.8	6.1	3.1	74.9	4.6	8.8	PI3K/mTOR inhibitor	B. Kinase inhibitor	Investigational (Ph 2)	GDC-0980				DMSO	10000	2	YOVVNQKCSKSHKT-HNNXBMFYSA-N	CHEMBL1922094,CHEMBL1922106,CHEMBL1922103	0
Matrigel 2D (M04-04)	FIMM003708	Selumetinib_1	IC50	243	2.5	32.5	0	1	9890.1	1.1	1.9	2	2.8	32.5	23.8	6	4.6	MEK1/2 inhibitor	B. Kinase inhibitor	Investigational (Ph 3)	AZD6244	ARRY-142886			DMSO	10000	3	HFNKQEVNSGCOJV-HNNXBMFYSA-N	CHEMBL1789941,CHEMBL1795071	0
Matrigel 2D (M04-04)	FIMM100414	Omipalisib_2	IC50	15.2	1.1	90.1	0	0.1	989	0.3	9.3	8.9	32.3	82.9	90.1	19	5.4	PI3K/mTOR inhibitor	B. Kinase inhibitor	Investigational (Ph 1)	GSK2126458				DMSO	1000	7	CGBJSGAELGCMKE-UHFFFAOYSA-N	CHEMBL1236962	0
Matrigel 2D (M04-04)	Erbitux_2	Erbitux_2	IC50	50.3	0.1	21.6	0	9.9	100473	569.1	-0.6	19.4	21.6	13.6	8.4	2.3	8.7										10			0.038
Matrigel 2D (M04-04)	FIMM003751	Trametinib_3	IC50	2.5	1	45.7	0	0	247.3	2.1	10.8	19.4	16.5	45.7	7.4	10.2	21.4	MEK1/2 inhibitor	B. Kinase inhibitor	Approved	GSK1120212	JTP-74057			DMSO	250	9	IFSDAJWBUCMOAH-HNNXBMFYSA-N	CHEMBL2216870	0.809667
Matrigel 2D (M04-04)	FIMM003755	Everolimus_1	IC50	0	2.5	11.4	0	0	98.9	25194.4	10	11.4	9.7	10.1	6.7	1.3	3.4	binds FKBP12, causes inhibition of mTORC1	C. Rapalog	Approved	NVP-RAD001	RAD001, SDZ-RAD			DMSO	100	3	HKVAMNSJSFKALM-GKUWKFKPSA-N	CHEMBL1908360	0
Matrigel 2D (M04-04)	FIMM003710	Afatinib_2	IC50	15	2.4	55.6	0	0.1	989	0.7	7.7	4.3	15	55.6	52.5	12.4	4.7	EGFR inhibitor	B. Kinase inhibitor	Approved	BIBW2992		Irreversible		DMSO	1000	7	AHJRHEGDXFFMBM-UHFFFAOYSA-N	CHEMBL189963,CHEMBL2364621	0
Matrigel 2D (M04-04)	FIMM000160	Gefitinib_3	IC50	121.3	2.5	35.4	0	1	9890.1	2.4	7.3	-2.4	13.3	35.4	16.4	8	10.3	EGFR inhibitor	B. Kinase inhibitor	Approved	ZD-1839				DMSO	10000	9	ZAVGJDAFCZAWSZ-UHFFFAOYSA-N	CHEMBL1233300	0.008
Matrigel 2D (M04-04)	FIMM003786	Temsirolimus_3	IC50	98.9	1	18.7	0	0	98.9	156	18.7	1.2	4.9	6.4	3.1	0	10.4	binds FKBP12, causes inhibition of mTORC1	C. Rapalog	Approved	CCI-779				DMSO	100	7	CBPNZQVSJQDFBE-FUXHJELOSA-N	CHEMBL1201182	0
Matrigel 2D (M04-04)	FIMM003729	Pimasertib_2	IC50	37.1	0.7	60.6	0	1	9890.1	0.3	7.6	17.5	37.9	57.3	60.6	16.5	2.3	MEK1/2 inhibitor	B. Kinase inhibitor	Investigational (Ph 2)	AS703026	MSC1936369B			DMSO	10000	9	VIUAUNHCRHHYNE-JTQLQIEISA-N	CHEMBL2107832	0
Matrigel 2D (M04-04)	Erbitux_3	Erbitux_3	IC50	82.4	2.5	15.8	0	9.9	100473	1.1	-1.3	9.7	15.7	15.8	14.6	3.7	0.9										8			0
Matrigel 2D (M04-04)	FIMM003781	Canertinib_1	IC50	398.9	0.7	100	0	1	9890.1	1.3	-9.9	-16.2	44	54.1	100	15.5	17	pan-HER inhibitor	B. Kinase inhibitor	Investigational (Ph 3)	CI-1033	PD 183805	Irreversible		DMSO	10000	3			0.00233333
Matrigel 2D (M04-04)	FIMM100412	TAK-733_1	IC50	5.9	0.7	53.1	0	0.1	989	0.3	5.7	8.8	33.1	45.6	53.1	13.1	2.4	MEK1/2 inhibitor	B. Kinase inhibitor	Investigational (Ph 1)	TAK-733				DMSO	1000	7	RCLQNICOARASSR-SECBINFHSA-N	CHEMBL1615025	0
Matrigel 2D (M04-04)	FIMM023795	Sirolimus_1	IC50	36.2	0.2	78.1	0	0	98.9	144.3	4.3	13.5	12.1	78.1	16.3	9.2	27	binds FKBP12, causes inhibition of mTORC1	C. Rapalog	Approved		Rapamycin			DMSO	100	1	QFJCIRLUMZQUOT-HPLJOQBZSA-N	CHEMBL413	0.939667
Matrigel 2D (M04-04)	FIMM000183	Erlotinib_2	IC50	9890.1	1	15.1	0	1	9890.1	209.2	15.1	12.6	4.7	9	14.2	0	11.3	EGFR inhibitor	B. Kinase inhibitor	Approved	CP-358774	OSI-774			DMSO	10000	1	KTUFNOKKBVMGRW-UHFFFAOYSA-N	CHEMBL1642,CHEMBL941	0
Matrigel 2D (M04-04)	FIMM003735	PF-04691502_2	IC50	178.3	0.3	30.7	0	1	9890.1	14.8	8.8	6.2	9.9	30.7	15.4	3.6	7.7	PI3K/mTOR inhibitor	B. Kinase inhibitor	Investigational (Ph 2)	PF-04691502				DMSO	10000	8	XDLYKKIQACFMJG-WKILWMFISA-N	CHEMBL1234354	0.00766667
Matrigel 2D (M04-04)	FIMM100397	Ridaforolimus_2	IC50	98.9	1	17.4	0	0	98.9	177.3	7.2	8.3	17.4	2.6	16.9	0	11	binds FKBP12, causes inhibition of mTORC1	C. Rapalog	Investigational (Ph 3)	MK-8669	AP 23573, Deforolimus			DMSO	100	7		not in ChEMBL	0.00166667
Matrigel 2D (M04-04)	FIMM100407	Binimetinib_3	IC50	24.2	0.5	59.2	0	0.1	989	1.3	13.1	9.1	19.5	38	59.2	10	6.5	MEK1/2 inhibitor	B. Kinase inhibitor	Investigational (Ph 2)	NVP-MEK162	MEK162, ARRY-438162, ARRY-162			DMSO	1000	1	ACWZRVQXLIRSDF-UHFFFAOYSA-N	CHEMBL3187723	0
Matrigel 2D (M04-04)	FIMM023832	Dactolisib_3	IC50	989	1	18.4	0	0.1	989	175.5	18.4	7.7	6.1	7.8	1.3	0	11.5	mTOR/(PI3K) inhibitor	B. Kinase inhibitor	Investigational (Ph 2)	NVP-BEZ235			Inactive	DMSO	1000	12	JOGKUKXHTYWRGZ-UHFFFAOYSA-N	CHEMBL1879463,CHEMBL1911126	0
Matrigel 2D (M04-04)	FIMM003754	Refametinib_1	IC50	66.4	1.1	67.2	0	1	9890.1	0.1	3.6	6.9	41.1	62.5	67.2	17.1	1.6	MEK1/2 inhibitor	B. Kinase inhibitor	Investigational (Ph 2)	BAY 869766	RDEA119			DMSO	10000	3	RDSACQWTXKSHJT-NSHDSACASA-N	CHEMBL2138601	0
Matrigel 2D (M04-04)	FIMM003708	Selumetinib_2	IC50	470.4	0.2	60.8	0	1	9890.1	53.1	5.4	7.8	33.6	60.8	14.9	9.7	20.3	MEK1/2 inhibitor	B. Kinase inhibitor	Investigational (Ph 3)	AZD6244	ARRY-142886			DMSO	10000	3	HFNKQEVNSGCOJV-HNNXBMFYSA-N	CHEMBL1789941,CHEMBL1795071	0.938
Matrigel 2D (M04-04)	FIMM100414	Omipalisib_3	IC50	16.2	1.4	90.5	0	0.1	989	0.2	7.4	8.4	29.1	85.6	90.5	19	5	PI3K/mTOR inhibitor	B. Kinase inhibitor	Investigational (Ph 1)	GSK2126458				DMSO	1000	7	CGBJSGAELGCMKE-UHFFFAOYSA-N	CHEMBL1236962	0
Matrigel 2D (M04-04)	FIMM003751	Trametinib_1	IC50	7.5	1	59.8	0	0	247.3	0.4	-10.1	0.5	15.5	45.3	59.8	10.1	5.3	MEK1/2 inhibitor	B. Kinase inhibitor	Approved	GSK1120212	JTP-74057			DMSO	250	9	IFSDAJWBUCMOAH-HNNXBMFYSA-N	CHEMBL2216870	0
Matrigel 2D (M04-04)	FIMM100390	Apitolisib_1	IC50	2174.5	2.5	75.1	0	1	9890.1	38.8	8.8	-6.6	12	8.8	75.1	5.6	8.2	PI3K/mTOR inhibitor	B. Kinase inhibitor	Investigational (Ph 2)	GDC-0980				DMSO	10000	2	YOVVNQKCSKSHKT-HNNXBMFYSA-N	CHEMBL1922094,CHEMBL1922106,CHEMBL1922103	0
Matrigel 2D (M04-04)	FIMM003755	Everolimus_2	IC50	98.9	1	17.1	0	0	98.9	176.5	8.7	14.9	2.5	11	17.1	0	10.8	binds FKBP12, causes inhibition of mTORC1	C. Rapalog	Approved	NVP-RAD001	RAD001, SDZ-RAD			DMSO	100	3	HKVAMNSJSFKALM-GKUWKFKPSA-N	CHEMBL1908360	0
Matrigel 2D (M04-04)	FIMM003710	Afatinib_3	IC50	14.7	2	57	0	0.1	989	0.6	10.6	5.7	17.4	57	55.4	12.7	6	EGFR inhibitor	B. Kinase inhibitor	Approved	BIBW2992		Irreversible		DMSO	1000	7	AHJRHEGDXFFMBM-UHFFFAOYSA-N	CHEMBL189963,CHEMBL2364621	0
Matrigel 2D (M04-04)	FIMM003786	Temsirolimus_1	IC50	98.9	1	23.1	0	0	98.9	171.1	9.2	14.6	7.7	23.1	13.5	0	14.1	binds FKBP12, causes inhibition of mTORC1	C. Rapalog	Approved	CCI-779				DMSO	100	7	CBPNZQVSJQDFBE-FUXHJELOSA-N	CHEMBL1201182	0.0493333
Matrigel 2D (M04-04)	FIMM003781	Canertinib_2	IC50	183.2	0.6	99.6	0	1	9890.1	0.7	4	12.5	47.2	63.2	99.6	19.2	7.3	pan-HER inhibitor	B. Kinase inhibitor	Investigational (Ph 3)	CI-1033	PD 183805	Irreversible		DMSO	10000	3			0
Matrigel 2D (M04-04)	FIMM000183	Erlotinib_3	IC50	121.8	0.4	26	0	1	9890.1	3.5	3.6	11.4	9.5	14.7	26	3	3.6	EGFR inhibitor	B. Kinase inhibitor	Approved	CP-358774	OSI-774			DMSO	10000	1	KTUFNOKKBVMGRW-UHFFFAOYSA-N	CHEMBL1642,CHEMBL941	0
Matrigel 2D (M04-04)	FIMM003729	Pimasertib_3	IC50	35.5	0.7	62.3	0	1	9890.1	0.5	9.3	18.6	37.7	61.3	62.3	17.1	3.8	MEK1/2 inhibitor	B. Kinase inhibitor	Investigational (Ph 2)	AS703026	MSC1936369B			DMSO	10000	9	VIUAUNHCRHHYNE-JTQLQIEISA-N	CHEMBL2107832	0
Matrigel 2D (M04-04)	FIMM100397	Ridaforolimus_3	IC50	98.9	1	14.2	0	0	98.9	201.2	6.3	14.2	1.1	14.1	10.4	0	10.2	binds FKBP12, causes inhibition of mTORC1	C. Rapalog	Investigational (Ph 3)	MK-8669	AP 23573, Deforolimus			DMSO	100	7		not in ChEMBL	0
Matrigel 2D (M04-04)	FIMM100412	TAK-733_2	IC50	5.2	0.8	53.3	0	0.1	989	0.7	4.6	4.8	40.1	39.1	53.3	13.8	6.8	MEK1/2 inhibitor	B. Kinase inhibitor	Investigational (Ph 1)	TAK-733				DMSO	1000	7	RCLQNICOARASSR-SECBINFHSA-N	CHEMBL1615025	0.000666667
Matrigel 3D (M04-05)	FIMM003710	Afatinib_1	IC50	10.6	1.6	69.4	0	0.1	989	0.2	-10.1	-0.5	33.2	65.6	69.4	16.5	5.3	EGFR inhibitor	B. Kinase inhibitor	Approved	BIBW2992		Irreversible		DMSO	1000	7	AHJRHEGDXFFMBM-UHFFFAOYSA-N	CHEMBL189963,CHEMBL2364621	0
Matrigel 3D (M04-05)	FIMM000160	Gefitinib_1	IC50	52	0.7	31.6	0	1	9890.1	1.4	-1.7	9.7	18	31.6	21.5	6.9	5.4	EGFR inhibitor	B. Kinase inhibitor	Approved	ZD-1839				DMSO	10000	9	ZAVGJDAFCZAWSZ-UHFFFAOYSA-N	CHEMBL1233300	0
Matrigel 3D (M04-05)	FIMM100407	Binimetinib_1	IC50	8.1	2.1	65.6	0	0.1	989	0.3	-1.4	-3.2	39.9	56.2	65.6	16.8	5	MEK1/2 inhibitor	B. Kinase inhibitor	Investigational (Ph 2)	NVP-MEK162	MEK162, ARRY-438162, ARRY-162			DMSO	1000	1	ACWZRVQXLIRSDF-UHFFFAOYSA-N	CHEMBL3187723	0.000333333
Matrigel 3D (M04-05)	FIMM003729	Pimasertib_1	IC50	23.9	1	72.1	0	1	9890.1	0.3	-2.4	22.1	58.6	65.2	72.1	22.4	3.7	MEK1/2 inhibitor	B. Kinase inhibitor	Investigational (Ph 2)	AS703026	MSC1936369B			DMSO	10000	9	VIUAUNHCRHHYNE-JTQLQIEISA-N	CHEMBL2107832	0
Matrigel 3D (M04-05)	FIMM023832	Dactolisib_1	IC50	989	0.1	15.9	0	0.1	989	2116.3	-0.5	15.9	-0.6	4.2	-11.6	0	12	mTOR/(PI3K) inhibitor	B. Kinase inhibitor	Investigational (Ph 2)	NVP-BEZ235			Inactive	DMSO	1000	12	JOGKUKXHTYWRGZ-UHFFFAOYSA-N	CHEMBL1879463,CHEMBL1911126	0
Matrigel 3D (M04-05)	FIMM100414	Omipalisib_1	IC50	9.1	1.8	96.3	0	0.1	989	0.1	3.1	-0.8	51.9	91.5	96.3	23.5	2.7	PI3K/mTOR inhibitor	B. Kinase inhibitor	Investigational (Ph 1)	GSK2126458				DMSO	1000	7	CGBJSGAELGCMKE-UHFFFAOYSA-N	CHEMBL1236962	0
Matrigel 3D (M04-05)	FIMM100397	Ridaforolimus_1	IC50	4.1	1	19.1	0	0	98.9	1.1	-3.1	-6	6.5	12	19.1	1.5	3.9	binds FKBP12, causes inhibition of mTORC1	C. Rapalog	Investigational (Ph 3)	MK-8669	AP 23573, Deforolimus			DMSO	100	7		not in ChEMBL	0
Matrigel 3D (M04-05)	FIMM000160	Gefitinib_2	IC50	142.8	2.5	49.4	0	1	9890.1	2	14.8	-1.7	14.1	49.4	36.8	11.2	9.8	EGFR inhibitor	B. Kinase inhibitor	Approved	ZD-1839				DMSO	10000	9	ZAVGJDAFCZAWSZ-UHFFFAOYSA-N	CHEMBL1233300	0.000666667
Matrigel 3D (M04-05)	FIMM003754	Refametinib_2	IC50	12.2	0.8	74.7	0	1	9890.1	0.6	1.7	39.6	58.6	70.4	74.7	25.6	5.1	MEK1/2 inhibitor	B. Kinase inhibitor	Investigational (Ph 2)	BAY 869766	RDEA119			DMSO	10000	3	RDSACQWTXKSHJT-NSHDSACASA-N	CHEMBL2138601	0
Matrigel 3D (M04-05)	FIMM003751	Trametinib_2	IC50	3	2.5	65.5	0	0	247.3	0.5	-1.7	-1.6	24.4	65.5	57.3	15.5	4.3	MEK1/2 inhibitor	B. Kinase inhibitor	Approved	GSK1120212	JTP-74057			DMSO	250	9	IFSDAJWBUCMOAH-HNNXBMFYSA-N	CHEMBL2216870	0
Matrigel 3D (M04-05)	FIMM023832	Dactolisib_2	IC50	989	0.5	5.9	0	0.1	989	210.9	-8.8	4.5	-4.5	5.9	-9.4	0	8.6	mTOR/(PI3K) inhibitor	B. Kinase inhibitor	Investigational (Ph 2)	NVP-BEZ235			Inactive	DMSO	1000	12	JOGKUKXHTYWRGZ-UHFFFAOYSA-N	CHEMBL1879463,CHEMBL1911126	0
Matrigel 3D (M04-05)	FIMM100390	Apitolisib_2	IC50	1575.7	2.5	86.5	0	1	9890.1	3.8	-3.7	-3.2	5.2	20.5	86.5	8	3.6	PI3K/mTOR inhibitor	B. Kinase inhibitor	Investigational (Ph 2)	GDC-0980				DMSO	10000	2	YOVVNQKCSKSHKT-HNNXBMFYSA-N	CHEMBL1922094,CHEMBL1922106,CHEMBL1922103	0
Matrigel 3D (M04-05)	FIMM003786	Temsirolimus_2	IC50	1	1	48.1	0	0	98.9	2.3	30.5	26.5	8.9	48.1	18.2	10.9	25	binds FKBP12, causes inhibition of mTORC1	C. Rapalog	Approved	CCI-779				DMSO	100	7	CBPNZQVSJQDFBE-FUXHJELOSA-N	CHEMBL1201182	0.994
Matrigel 3D (M04-05)	FIMM003781	Canertinib_3	IC50	42.5	0.5	99.2	0	1	9890.1	3.1	33.8	3.2	84.3	67.1	99.2	26.2	23.1	pan-HER inhibitor	B. Kinase inhibitor	Investigational (Ph 3)	CI-1033	PD 183805	Irreversible		DMSO	10000	3			0.316333
Matrigel 3D (M04-05)	FIMM003754	Refametinib_3	IC50	16.7	0.5	87.9	0	1	9890.1	3.2	29.7	19.8	77.7	71.1	87.9	27.3	14	MEK1/2 inhibitor	B. Kinase inhibitor	Investigational (Ph 2)	BAY 869766	RDEA119			DMSO	10000	3	RDSACQWTXKSHJT-NSHDSACASA-N	CHEMBL2138601	0.00366667
Matrigel 3D (M04-05)	FIMM003708	Selumetinib_3	IC50	134.5	0.6	63.1	0	1	9890.1	1.8	1.6	25.4	11.5	63.1	54.8	12.8	13.6	MEK1/2 inhibitor	B. Kinase inhibitor	Investigational (Ph 3)	AZD6244	ARRY-142886			DMSO	10000	3	HFNKQEVNSGCOJV-HNNXBMFYSA-N	CHEMBL1789941,CHEMBL1795071	0.0336667
Matrigel 3D (M04-05)	FIMM100412	TAK-733_3	IC50	1.6	1.3	80.3	0	0.1	989	0.4	-0.2	28.4	73.1	80.3	62.9	27.2	8.8	MEK1/2 inhibitor	B. Kinase inhibitor	Investigational (Ph 1)	TAK-733				DMSO	1000	7	RCLQNICOARASSR-SECBINFHSA-N	CHEMBL1615025	0.00233333
Matrigel 3D (M04-05)	FIMM003735	PF-04691502_3	IC50	290	2.5	52.9	0	1	9890.1	2.9	27.6	-7.9	1.8	52.9	16.8	9.9	23.1	PI3K/mTOR inhibitor	B. Kinase inhibitor	Investigational (Ph 2)	PF-04691502				DMSO	10000	8	XDLYKKIQACFMJG-WKILWMFISA-N	CHEMBL1234354	0.840667
Matrigel 3D (M04-05)	FIMM003755	Everolimus_3	IC50	78	2.5	21.3	0	0	98.9	19320.5	10.3	-1.5	21.3	-3.3	13.8	0	12	binds FKBP12, causes inhibition of mTORC1	C. Rapalog	Approved	NVP-RAD001	RAD001, SDZ-RAD			DMSO	100	3	HKVAMNSJSFKALM-GKUWKFKPSA-N	CHEMBL1908360	0.0896667
Matrigel 3D (M04-05)	FIMM023795	Sirolimus_3	IC50	98.9	0.2	89.2	0	0	98.9	173.1	2.4	6.5	-1.3	89.2	7.5	0	36.2	binds FKBP12, causes inhibition of mTORC1	C. Rapalog	Approved		Rapamycin			DMSO	100	1	QFJCIRLUMZQUOT-HPLJOQBZSA-N	CHEMBL413	0.999667
Matrigel 3D (M04-05)	FIMM000183	Erlotinib_1	IC50	1709.2	2.5	24.3	0	1	9890.1	28.6	9.4	-3.9	2.1	4.9	24.3	1.6	5.2	EGFR inhibitor	B. Kinase inhibitor	Approved	CP-358774	OSI-774			DMSO	10000	1	KTUFNOKKBVMGRW-UHFFFAOYSA-N	CHEMBL1642,CHEMBL941	0
Matrigel 3D (M04-05)	FIMM003735	PF-04691502_1	IC50	1959.2	2.5	74.8	0	1	9890.1	5.6	2.6	-2	0.1	11.3	74.8	6	1.8	PI3K/mTOR inhibitor	B. Kinase inhibitor	Investigational (Ph 2)	PF-04691502				DMSO	10000	8	XDLYKKIQACFMJG-WKILWMFISA-N	CHEMBL1234354	0
Matrigel 3D (M04-05)	Erbitux_1	Erbitux_1	IC50	335.9	1.2	47.1	0	9.9	100473	0.4	-0.6	9	36.9	47.1	38.2	13.8	4.5										3			0
Matrigel 3D (M04-05)	FIMM100407	Binimetinib_2	IC50	9.3	2.5	59	0	0.1	989	0.1	-3.3	-3.4	31.9	58.1	59	14.9	2.5	MEK1/2 inhibitor	B. Kinase inhibitor	Investigational (Ph 2)	NVP-MEK162	MEK162, ARRY-438162, ARRY-162			DMSO	1000	1	ACWZRVQXLIRSDF-UHFFFAOYSA-N	CHEMBL3187723	0
Matrigel 3D (M04-05)	FIMM023795	Sirolimus_2	IC50	13.4	0.3	82.4	0	0	98.9	40.8	10.8	4.4	12.4	82.4	26.4	10.4	26.8	binds FKBP12, causes inhibition of mTORC1	C. Rapalog	Approved		Rapamycin			DMSO	100	1	QFJCIRLUMZQUOT-HPLJOQBZSA-N	CHEMBL413	0.68
Matrigel 3D (M04-05)	FIMM100390	Apitolisib_3	IC50	1283.4	1.9	88.4	0	1	9890.1	1.2	-10.3	14.1	4.7	33	88.4	9	9	PI3K/mTOR inhibitor	B. Kinase inhibitor	Investigational (Ph 2)	GDC-0980				DMSO	10000	2	YOVVNQKCSKSHKT-HNNXBMFYSA-N	CHEMBL1922094,CHEMBL1922106,CHEMBL1922103	0
Matrigel 3D (M04-05)	FIMM003708	Selumetinib_1	IC50	119.3	2.5	63.8	0	1	9890.1	0.7	-4.3	-7.2	24.6	63.8	57	15.1	5.4	MEK1/2 inhibitor	B. Kinase inhibitor	Investigational (Ph 3)	AZD6244	ARRY-142886			DMSO	10000	3	HFNKQEVNSGCOJV-HNNXBMFYSA-N	CHEMBL1789941,CHEMBL1795071	0
Matrigel 3D (M04-05)	FIMM100414	Omipalisib_2	IC50	6.4	1.3	95.6	0	0.1	989	0.2	-9.5	8.1	61.4	92.1	95.6	24.8	5	PI3K/mTOR inhibitor	B. Kinase inhibitor	Investigational (Ph 1)	GSK2126458				DMSO	1000	7	CGBJSGAELGCMKE-UHFFFAOYSA-N	CHEMBL1236962	0
Matrigel 3D (M04-05)	Erbitux_2	Erbitux_2	IC50	91.5	2.5	70.7	0	9.9	100473	1.2	-2.1	38.8	70.7	45.3	70.6	26.9	12.8										10			0.449
Matrigel 3D (M04-05)	FIMM003751	Trametinib_3	IC50	0.8	1.6	65.1	0	0	247.3	0.2	-3.6	8.8	56.4	65.1	62.4	20	2.3	MEK1/2 inhibitor	B. Kinase inhibitor	Approved	GSK1120212	JTP-74057			DMSO	250	9	IFSDAJWBUCMOAH-HNNXBMFYSA-N	CHEMBL2216870	0
Matrigel 3D (M04-05)	FIMM003755	Everolimus_1	IC50	98.9	1.2	9.9	0	0	98.9	363.1	5.7	9.9	-7.1	1.6	-3.3	0	7.9	binds FKBP12, causes inhibition of mTORC1	C. Rapalog	Approved	NVP-RAD001	RAD001, SDZ-RAD			DMSO	100	3	HKVAMNSJSFKALM-GKUWKFKPSA-N	CHEMBL1908360	0
Matrigel 3D (M04-05)	FIMM003710	Afatinib_2	IC50	27.8	2.5	72.6	0	0.1	989	0.6	4	-6.3	3.4	72.6	64.1	13.7	5.9	EGFR inhibitor	B. Kinase inhibitor	Approved	BIBW2992		Irreversible		DMSO	1000	7	AHJRHEGDXFFMBM-UHFFFAOYSA-N	CHEMBL189963,CHEMBL2364621	0.000333333
Matrigel 3D (M04-05)	FIMM000160	Gefitinib_3	IC50	80.6	1.7	74.5	0	1	9890.1	0.9	6.6	1.5	43.7	74.5	36.4	18.9	19.3	EGFR inhibitor	B. Kinase inhibitor	Approved	ZD-1839				DMSO	10000	9	ZAVGJDAFCZAWSZ-UHFFFAOYSA-N	CHEMBL1233300	0.0266667
Matrigel 3D (M04-05)	FIMM003786	Temsirolimus_3	IC50	1.4	0.8	11	0	0	98.9	0.9	2.2	2.2	3.4	11	9.4	0.1	1.7	binds FKBP12, causes inhibition of mTORC1	C. Rapalog	Approved	CCI-779				DMSO	100	7	CBPNZQVSJQDFBE-FUXHJELOSA-N	CHEMBL1201182	0
Matrigel 3D (M04-05)	FIMM003729	Pimasertib_2	IC50	6.4	1.5	70.3	0	1	9890.1	1	1	47.5	58.8	70.3	68.7	27.6	5.5	MEK1/2 inhibitor	B. Kinase inhibitor	Investigational (Ph 2)	AS703026	MSC1936369B			DMSO	10000	9	VIUAUNHCRHHYNE-JTQLQIEISA-N	CHEMBL2107832	0.002
Matrigel 3D (M04-05)	Erbitux_3	Erbitux_3	IC50	332.9	0.6	50.3	0	9.9	100473	1.4	-0.8	18.8	37.7	35.1	50.3	13.5	6.2										8			0.019
Matrigel 3D (M04-05)	FIMM003781	Canertinib_1	IC50	126.4	0.8	99.9	0	1	9890.1	1.1	23	-8.5	58.3	71.9	99.9	21.4	17.1	pan-HER inhibitor	B. Kinase inhibitor	Investigational (Ph 3)	CI-1033	PD 183805	Irreversible		DMSO	10000	3			0.000666667
Matrigel 3D (M04-05)	FIMM100412	TAK-733_1	IC50	1.2	1.2	65.9	0	0.1	989	0.2	-1.9	32.3	57.2	63.3	65.9	23.4	3.7	MEK1/2 inhibitor	B. Kinase inhibitor	Investigational (Ph 1)	TAK-733				DMSO	1000	7	RCLQNICOARASSR-SECBINFHSA-N	CHEMBL1615025	0
Matrigel 3D (M04-05)	FIMM023795	Sirolimus_1	IC50	98.9	0.2	83.4	0	0	98.9	197.6	-4.8	18.4	-2.5	83.4	10.6	0	33.6	binds FKBP12, causes inhibition of mTORC1	C. Rapalog	Approved		Rapamycin			DMSO	100	1	QFJCIRLUMZQUOT-HPLJOQBZSA-N	CHEMBL413	0.966333
Matrigel 3D (M04-05)	FIMM000183	Erlotinib_2	IC50	3532.1	2.5	38	0	1	9890.1	381.5	11.5	3.8	-4.8	-3.1	38	1.6	7	EGFR inhibitor	B. Kinase inhibitor	Approved	CP-358774	OSI-774			DMSO	10000	1	KTUFNOKKBVMGRW-UHFFFAOYSA-N	CHEMBL1642,CHEMBL941	0
Matrigel 3D (M04-05)	FIMM003735	PF-04691502_2	IC50	86.7	0.7	63.8	0	1	9890.1	1.2	16.5	8.7	28.7	63.8	52.2	14.6	10.1	PI3K/mTOR inhibitor	B. Kinase inhibitor	Investigational (Ph 2)	PF-04691502				DMSO	10000	8	XDLYKKIQACFMJG-WKILWMFISA-N	CHEMBL1234354	0.000666667
Matrigel 3D (M04-05)	FIMM100397	Ridaforolimus_2	IC50	7.1	0.2	23.1	0	0	98.9	42.6	8	10.1	-2.3	14.4	18.1	0.9	6.6	binds FKBP12, causes inhibition of mTORC1	C. Rapalog	Investigational (Ph 3)	MK-8669	AP 23573, Deforolimus			DMSO	100	7		not in ChEMBL	0
Matrigel 3D (M04-05)	FIMM100407	Binimetinib_3	IC50	12.2	1	73.9	0	0.1	989	0.2	-6.3	5.2	34.5	63.2	73.9	16.2	3.8	MEK1/2 inhibitor	B. Kinase inhibitor	Investigational (Ph 2)	NVP-MEK162	MEK162, ARRY-438162, ARRY-162			DMSO	1000	1	ACWZRVQXLIRSDF-UHFFFAOYSA-N	CHEMBL3187723	0
Matrigel 3D (M04-05)	FIMM023832	Dactolisib_3	IC50	989	2.5	16.8	0	0.1	989	50673.3	6.1	-2.8	16.8	-3	0.8	0	9.9	mTOR/(PI3K) inhibitor	B. Kinase inhibitor	Investigational (Ph 2)	NVP-BEZ235			Inactive	DMSO	1000	12	JOGKUKXHTYWRGZ-UHFFFAOYSA-N	CHEMBL1879463,CHEMBL1911126	0.000666667
Matrigel 3D (M04-05)	FIMM003754	Refametinib_1	IC50	22.6	1	74.8	0	1	9890.1	0.1	2	23.6	59.9	74.8	71.7	23.5	1.9	MEK1/2 inhibitor	B. Kinase inhibitor	Investigational (Ph 2)	BAY 869766	RDEA119			DMSO	10000	3	RDSACQWTXKSHJT-NSHDSACASA-N	CHEMBL2138601	0
Matrigel 3D (M04-05)	FIMM003708	Selumetinib_2	IC50	40.8	1.2	76.2	0	1	9890.1	0.9	9.1	10	57.4	76.2	48.4	21.7	14.5	MEK1/2 inhibitor	B. Kinase inhibitor	Investigational (Ph 3)	AZD6244	ARRY-142886			DMSO	10000	3	HFNKQEVNSGCOJV-HNNXBMFYSA-N	CHEMBL1789941,CHEMBL1795071	0.026
Matrigel 3D (M04-05)	FIMM100414	Omipalisib_3	IC50	5.6	1.4	97	0	0.1	989	0.1	-1.1	7.7	67	92.5	97	25.9	1.6	PI3K/mTOR inhibitor	B. Kinase inhibitor	Investigational (Ph 1)	GSK2126458				DMSO	1000	7	CGBJSGAELGCMKE-UHFFFAOYSA-N	CHEMBL1236962	0
Matrigel 3D (M04-05)	FIMM003751	Trametinib_1	IC50	2.1	0.7	72.9	0	0	247.3	0.5	12.2	7	41.4	61.2	72.9	17.2	5.8	MEK1/2 inhibitor	B. Kinase inhibitor	Approved	GSK1120212	JTP-74057			DMSO	250	9	IFSDAJWBUCMOAH-HNNXBMFYSA-N	CHEMBL2216870	0
Matrigel 3D (M04-05)	FIMM100390	Apitolisib_1	IC50	3387.5	2.5	85.2	0	1	9890.1	168.4	7.2	-4.8	9.7	-4.1	85.2	4.4	8.1	PI3K/mTOR inhibitor	B. Kinase inhibitor	Investigational (Ph 2)	GDC-0980				DMSO	10000	2	YOVVNQKCSKSHKT-HNNXBMFYSA-N	CHEMBL1922094,CHEMBL1922106,CHEMBL1922103	0
Matrigel 3D (M04-05)	FIMM003755	Everolimus_2	IC50	0	0.1	13.3	0	0	98.9	1788.6	13.3	-1.8	9.7	7.1	11.8	0	5.9	binds FKBP12, causes inhibition of mTORC1	C. Rapalog	Approved	NVP-RAD001	RAD001, SDZ-RAD			DMSO	100	3	HKVAMNSJSFKALM-GKUWKFKPSA-N	CHEMBL1908360	0
Matrigel 3D (M04-05)	FIMM003710	Afatinib_3	IC50	17.6	2.5	79	0	0.1	989	1	3.3	13.9	15	79	71.7	16.9	8	EGFR inhibitor	B. Kinase inhibitor	Approved	BIBW2992		Irreversible		DMSO	1000	7	AHJRHEGDXFFMBM-UHFFFAOYSA-N	CHEMBL189963,CHEMBL2364621	0
Matrigel 3D (M04-05)	FIMM003786	Temsirolimus_1	IC50	0	0.1	18.2	0	0	98.9	2030.1	18.2	13.5	-1.2	7.3	17.1	1	8.5	binds FKBP12, causes inhibition of mTORC1	C. Rapalog	Approved	CCI-779				DMSO	100	7	CBPNZQVSJQDFBE-FUXHJELOSA-N	CHEMBL1201182	0
Matrigel 3D (M04-05)	FIMM003781	Canertinib_2	IC50	81.5	0.7	99.4	0	1	9890.1	1	-1	7.5	69.6	66.2	99.4	23.4	13.9	pan-HER inhibitor	B. Kinase inhibitor	Investigational (Ph 3)	CI-1033	PD 183805	Irreversible		DMSO	10000	3			0.002
Matrigel 3D (M04-05)	FIMM000183	Erlotinib_3	IC50	1547.2	1.4	47.9	0	1	9890.1	2	7.9	9.5	10.9	14.8	47.9	4	8.1	EGFR inhibitor	B. Kinase inhibitor	Approved	CP-358774	OSI-774			DMSO	10000	1	KTUFNOKKBVMGRW-UHFFFAOYSA-N	CHEMBL1642,CHEMBL941	0
Matrigel 3D (M04-05)	FIMM003729	Pimasertib_3	IC50	12.6	0.9	68.3	0	1	9890.1	0.6	-2.9	36.7	52.3	67.8	68.3	23.5	6.5	MEK1/2 inhibitor	B. Kinase inhibitor	Investigational (Ph 2)	AS703026	MSC1936369B			DMSO	10000	9	VIUAUNHCRHHYNE-JTQLQIEISA-N	CHEMBL2107832	0.001
Matrigel 3D (M04-05)	FIMM100397	Ridaforolimus_3	IC50	98.9	2.5	8.1	0	0	98.9	7	2	0.8	-13.2	8.1	6.1	0	6.9	binds FKBP12, causes inhibition of mTORC1	C. Rapalog	Investigational (Ph 3)	MK-8669	AP 23573, Deforolimus			DMSO	100	7		not in ChEMBL	0
Matrigel 3D (M04-05)	FIMM100412	TAK-733_2	IC50	1.9	0.9	67.6	0	0.1	989	0	4.4	24.1	54.9	66	67.6	21.7	0.2	MEK1/2 inhibitor	B. Kinase inhibitor	Investigational (Ph 1)	TAK-733				DMSO	1000	7	RCLQNICOARASSR-SECBINFHSA-N	CHEMBL1615025	0

## Sheet: UT-SCC-24B (M05)
Plate no	ID	DRUG_NAME	ANALYSIS_NAME	IC50	SLOPE	MAX	MIN	Min.Conc.tested	Max.Conc.tested	IC50_std_error	D1	D2	D3	D4	D5	DSS	SE_of_estimate	Mechanism/Targets	Class.explained	High.phase/Approval.status	Res..code	Alias	activity.modifier	Active/inactive.in.clinic	Solvent	High.conc.(nM)	Plate	InChI	ChEMBL.ID	Dubious
Control (M05-01)	FIMM003710	Afatinib_1	IC50	14.5	1.2	74.9	0	0.1	989	0.2	5	8	27.5	70.1	74.9	16	3.7	EGFR inhibitor	B. Kinase inhibitor	Approved	BIBW2992		Irreversible		DMSO	1000	1	AHJRHEGDXFFMBM-UHFFFAOYSA-N	CHEMBL189963,CHEMBL2364621	0
Control (M05-01)	FIMM000160	Gefitinib_1	IC50	179	1.1	90.5	0	1	9890.1	0.2	6.6	8.2	29.6	79.5	90.5	18.2	4	EGFR inhibitor	B. Kinase inhibitor	Approved	ZD-1839				DMSO	10000	5	ZAVGJDAFCZAWSZ-UHFFFAOYSA-N	CHEMBL1233300	0
Control (M05-01)	FIMM100407	Binimetinib_1	IC50	49.9	0.8	74.1	0	0.1	989	0.6	-1	-1.5	22	41.2	74.1	10.5	5.7	MEK1/2 inhibitor	B. Kinase inhibitor	Investigational (Ph 2)	NVP-MEK162	MEK162, ARRY-438162, ARRY-162			DMSO	1000	4	ACWZRVQXLIRSDF-UHFFFAOYSA-N	CHEMBL3187723	0
Control (M05-01)	FIMM003729	Pimasertib_1	IC50	159.1	0.9	90.3	0	1	9890.1	0.4	-9.7	6.3	38.5	71.7	90.3	18.4	5.9	MEK1/2 inhibitor	B. Kinase inhibitor	Investigational (Ph 2)	AS703026	MSC1936369B			DMSO	10000	2	VIUAUNHCRHHYNE-JTQLQIEISA-N	CHEMBL2107832	0
Control (M05-01)	FIMM023832	Dactolisib_1	IC50	33.9	1.2	74.2	0	0.1	989	0.3	-6.1	6.6	13	58.3	74.2	12.5	4.2	mTOR/(PI3K) inhibitor	B. Kinase inhibitor	Investigational (Ph 2)	NVP-BEZ235			Inactive	DMSO	1000	3	JOGKUKXHTYWRGZ-UHFFFAOYSA-N	CHEMBL1879463,CHEMBL1911126	0
Control (M05-01)	FIMM100414	Omipalisib_1	IC50	12	1.4	96.9	0	0.1	989	0	-1.2	2.9	42	92.2	96.9	21.9	0.7	PI3K/mTOR inhibitor	B. Kinase inhibitor	Investigational (Ph 1)	GSK2126458				DMSO	1000	5	CGBJSGAELGCMKE-UHFFFAOYSA-N	CHEMBL1236962	0
Control (M05-01)	FIMM100397	Ridaforolimus_1	IC50	1.6	2.5	29.3	0	0	98.9	4.5	-7.9	-23.6	7	29.3	23.4	5.9	12.8	binds FKBP12, causes inhibition of mTORC1	C. Rapalog	Investigational (Ph 3)	MK-8669	AP 23573, Deforolimus			DMSO	100	4		not in ChEMBL	1
Control (M05-01)	FIMM000160	Gefitinib_2	IC50	208.2	1.3	87.1	0	1	9890.1	0.2	2.8	-3.6	25.4	75.5	87.1	17	3.1	EGFR inhibitor	B. Kinase inhibitor	Approved	ZD-1839				DMSO	10000	5	ZAVGJDAFCZAWSZ-UHFFFAOYSA-N	CHEMBL1233300	0
Control (M05-01)	FIMM003754	Refametinib_2	IC50	120.7	0.9	84.9	0	1	9890.1	0.1	2	8	39.5	71.8	84.9	18.5	1.3	MEK1/2 inhibitor	B. Kinase inhibitor	Investigational (Ph 2)	BAY 869766	RDEA119			DMSO	10000	5	RDSACQWTXKSHJT-NSHDSACASA-N	CHEMBL2138601	0
Control (M05-01)	FIMM003751	Trametinib_2	IC50	7	1.2	80.7	0	0	247.3	0.2	5.4	1.8	18.5	65.6	80.7	14.4	2.7	MEK1/2 inhibitor	B. Kinase inhibitor	Approved	GSK1120212	JTP-74057			DMSO	250	1	IFSDAJWBUCMOAH-HNNXBMFYSA-N	CHEMBL2216870	0
Control (M05-01)	FIMM023832	Dactolisib_2	IC50	37.5	1.1	79.1	0	0.1	989	0.2	-6.6	3	14.4	58.9	79.1	12.8	3.6	mTOR/(PI3K) inhibitor	B. Kinase inhibitor	Investigational (Ph 2)	NVP-BEZ235			Inactive	DMSO	1000	3	JOGKUKXHTYWRGZ-UHFFFAOYSA-N	CHEMBL1879463,CHEMBL1911126	0
Control (M05-01)	FIMM100390	Apitolisib_2	IC50	649.6	1.1	92.6	0	1	9890.1	0.3	-1.3	-11.1	13.7	55.3	92.6	12.3	6.7	PI3K/mTOR inhibitor	B. Kinase inhibitor	Investigational (Ph 2)	GDC-0980				DMSO	10000	1	YOVVNQKCSKSHKT-HNNXBMFYSA-N	CHEMBL1922094,CHEMBL1922106,CHEMBL1922103	0
Control (M05-01)	FIMM003786	Temsirolimus_2	IC50	5	0.8	35.6	0	0	98.9	1.3	-8.3	-5.9	13.2	19	35.6	4.2	6.7	binds FKBP12, causes inhibition of mTORC1	C. Rapalog	Approved	CCI-779				DMSO	100	3	CBPNZQVSJQDFBE-FUXHJELOSA-N	CHEMBL1201182	0
Control (M05-01)	FIMM003781	Canertinib_3	IC50	69.9	1.9	99.2	0	1	9890.1	0.5	-1.6	-2.7	66.3	80	99.2	25.6	9.7	pan-HER inhibitor	B. Kinase inhibitor	Investigational (Ph 3)	CI-1033	PD 183805	Irreversible		DMSO	10000	2			0
Control (M05-01)	FIMM003754	Refametinib_3	IC50	280	0.9	81.5	0	1	9890.1	0.5	-12.5	2	26.5	58.1	81.5	14.2	7.2	MEK1/2 inhibitor	B. Kinase inhibitor	Investigational (Ph 2)	BAY 869766	RDEA119			DMSO	10000	5	RDSACQWTXKSHJT-NSHDSACASA-N	CHEMBL2138601	0
Control (M05-01)	FIMM003708	Selumetinib_3	IC50	127	2	90.3	0	1	9890.1	0.3	-3.2	4.1	34.1	90.3	77.9	20.6	6.7	MEK1/2 inhibitor	B. Kinase inhibitor	Investigational (Ph 3)	AZD6244	ARRY-142886			DMSO	10000	3	HFNKQEVNSGCOJV-HNNXBMFYSA-N	CHEMBL1789941,CHEMBL1795071	0
Control (M05-01)	FIMM100412	TAK-733_3	IC50	146.1	1.4	78.9	0	0.1	989	1.2	-4.8	-7	16.9	26.2	78.9	7.2	9.2	MEK1/2 inhibitor	B. Kinase inhibitor	Investigational (Ph 1)	TAK-733				DMSO	1000	5	RCLQNICOARASSR-SECBINFHSA-N	CHEMBL1615025	0
Control (M05-01)	FIMM003735	PF-04691502_3	IC50	311.5	0.8	100	0	1	9890.1	0.3	3	8.2	29.3	68.4	100	16.8	3.7	PI3K/mTOR inhibitor	B. Kinase inhibitor	Investigational (Ph 2)	PF-04691502				DMSO	10000	2	XDLYKKIQACFMJG-WKILWMFISA-N	CHEMBL1234354	0
Control (M05-01)	FIMM003755	Everolimus_3	IC50	7.2	2.5	23.4	0	0	98.9	1.4	-4	6	-2.8	16.2	23.4	2.5	3.9	binds FKBP12, causes inhibition of mTORC1	C. Rapalog	Approved	NVP-RAD001	RAD001, SDZ-RAD			DMSO	100	2	HKVAMNSJSFKALM-GKUWKFKPSA-N	CHEMBL1908360	0
Control (M05-01)	FIMM023795	Sirolimus_3	IC50	4.1	0.4	92	0	0	98.9	12.5	-8.5	12.9	35.4	92	32	15	28.7	binds FKBP12, causes inhibition of mTORC1	C. Rapalog	Approved		Rapamycin			DMSO	100	5	QFJCIRLUMZQUOT-HPLJOQBZSA-N	CHEMBL413	1
Control (M05-01)	FIMM000183	Erlotinib_1	IC50	340.7	1.4	80.5	0	1	9890.1	0	1.4	0.4	12	65.8	80.5	13.7	0.8	EGFR inhibitor	B. Kinase inhibitor	Approved	CP-358774	OSI-774			DMSO	10000	1	KTUFNOKKBVMGRW-UHFFFAOYSA-N	CHEMBL1642,CHEMBL941	0
Control (M05-01)	FIMM003735	PF-04691502_1	IC50	667.2	0.8	100	0	1	9890.1	0.6	1	3	25.5	49	100.2	13	7.9	PI3K/mTOR inhibitor	B. Kinase inhibitor	Investigational (Ph 2)	PF-04691502				DMSO	10000	2	XDLYKKIQACFMJG-WKILWMFISA-N	CHEMBL1234354	0
Control (M05-01)	Erbitux_1	Erbitux_1	IC50	107.3	2.5	45.6	0	9.9	100473	0.5	-10.8	20.6	45.6	45	41.5	17	5.8										2			0
Control (M05-01)	FIMM100407	Binimetinib_2	IC50	99.2	2.5	67.4	0	0.1	989	0.2	-9.1	-12.7	-3.2	33.6	67.4	8	8	MEK1/2 inhibitor	B. Kinase inhibitor	Investigational (Ph 2)	NVP-MEK162	MEK162, ARRY-438162, ARRY-162			DMSO	1000	4	ACWZRVQXLIRSDF-UHFFFAOYSA-N	CHEMBL3187723	0
Control (M05-01)	FIMM023795	Sirolimus_2	IC50	5.7	0.3	90	0	0	98.9	18.9	7.2	5.6	27.9	90	32.3	13.8	27	binds FKBP12, causes inhibition of mTORC1	C. Rapalog	Approved		Rapamycin			DMSO	100	5	QFJCIRLUMZQUOT-HPLJOQBZSA-N	CHEMBL413	1
Control (M05-01)	FIMM100390	Apitolisib_3	IC50	966	1.4	93.5	0	1	9890.1	0.2	5.2	-9.4	7.3	46.6	93.5	10.7	6	PI3K/mTOR inhibitor	B. Kinase inhibitor	Investigational (Ph 2)	GDC-0980				DMSO	10000	1	YOVVNQKCSKSHKT-HNNXBMFYSA-N	CHEMBL1922094,CHEMBL1922106,CHEMBL1922103	0
Control (M05-01)	FIMM003708	Selumetinib_1	IC50	119.1	2.5	89.8	0	1	9890.1	0.7	-6.1	-8	34.7	89.8	77.8	21	7.9	MEK1/2 inhibitor	B. Kinase inhibitor	Investigational (Ph 3)	AZD6244	ARRY-142886			DMSO	10000	3	HFNKQEVNSGCOJV-HNNXBMFYSA-N	CHEMBL1789941,CHEMBL1795071	0
Control (M05-01)	FIMM100414	Omipalisib_2	IC50	12.8	2	96	0	0.1	989	0.3	-4.4	-11.4	36.3	90.2	96	21.8	6.7	PI3K/mTOR inhibitor	B. Kinase inhibitor	Investigational (Ph 1)	GSK2126458				DMSO	1000	5	CGBJSGAELGCMKE-UHFFFAOYSA-N	CHEMBL1236962	0
Control (M05-01)	Erbitux_2	Erbitux_2	IC50	98.7	2.5	43	0	9.9	100473	0.3	-10.1	21.8	34.2	42.9	43	16.2	6.7										2			0
Control (M05-01)	FIMM003751	Trametinib_3	IC50	10.2	1.8	77.4	0	0	247.3	0.2	3.7	-6.1	6.1	63.9	77.4	12.7	3.6	MEK1/2 inhibitor	B. Kinase inhibitor	Approved	GSK1120212	JTP-74057			DMSO	250	1	IFSDAJWBUCMOAH-HNNXBMFYSA-N	CHEMBL2216870	0
Control (M05-01)	FIMM003755	Everolimus_1	IC50	26.2	2.5	22.9	0	0	98.9	241.9	-4.5	-12.9	-7.2	1.5	22.9	1	7.7	binds FKBP12, causes inhibition of mTORC1	C. Rapalog	Approved	NVP-RAD001	RAD001, SDZ-RAD			DMSO	100	2	HKVAMNSJSFKALM-GKUWKFKPSA-N	CHEMBL1908360	0
Control (M05-01)	FIMM003710	Afatinib_2	IC50	11.5	1.9	71.2	0	0.1	989	0.1	-3.7	-2.6	30.8	68	71.2	16.7	2.7	EGFR inhibitor	B. Kinase inhibitor	Approved	BIBW2992		Irreversible		DMSO	1000	1	AHJRHEGDXFFMBM-UHFFFAOYSA-N	CHEMBL189963,CHEMBL2364621	0
Control (M05-01)	FIMM000160	Gefitinib_3	IC50	187.4	1.3	85.2	0	1	9890.1	0.3	-3	-8.7	27.6	74.3	85.2	17.2	5.7	EGFR inhibitor	B. Kinase inhibitor	Approved	ZD-1839				DMSO	10000	5	ZAVGJDAFCZAWSZ-UHFFFAOYSA-N	CHEMBL1233300	0
Control (M05-01)	FIMM003786	Temsirolimus_3	IC50	0.5	0.6	29.1	0	0	98.9	1.1	2.4	5.1	22.4	20.2	29.1	6.1	3.7	binds FKBP12, causes inhibition of mTORC1	C. Rapalog	Approved	CCI-779				DMSO	100	3	CBPNZQVSJQDFBE-FUXHJELOSA-N	CHEMBL1201182	0
Control (M05-01)	FIMM003729	Pimasertib_2	IC50	92.1	0.9	88.2	0	1	9890.1	0.2	-3.6	14.9	43.6	79.4	88.2	20.5	3.5	MEK1/2 inhibitor	B. Kinase inhibitor	Investigational (Ph 2)	AS703026	MSC1936369B			DMSO	10000	2	VIUAUNHCRHHYNE-JTQLQIEISA-N	CHEMBL2107832	0
Control (M05-01)	Erbitux_3	Erbitux_3	IC50	155	0.5	48.3	0	9.9	100473	2.4	15.5	17.4	31.6	48.3	47.6	14.4	4.7										5			0
Control (M05-01)	FIMM003781	Canertinib_1	IC50	68.3	2.4	100	0	1	9890.1	1	-0.9	-2.6	71.3	79	100.7	26.2	10.6	pan-HER inhibitor	B. Kinase inhibitor	Investigational (Ph 3)	CI-1033	PD 183805	Irreversible		DMSO	10000	2			0
Control (M05-01)	FIMM100412	TAK-733_1	IC50	35.9	0.6	81.1	0	0.1	989	1.5	5	4.6	35.1	40	81.1	12.8	9.5	MEK1/2 inhibitor	B. Kinase inhibitor	Investigational (Ph 1)	TAK-733				DMSO	1000	5	RCLQNICOARASSR-SECBINFHSA-N	CHEMBL1615025	0
Control (M05-01)	FIMM023795	Sirolimus_1	IC50	1.1	2.5	89.3	0	0	98.9	1.5	3.9	-13.8	41	89.3	17.7	21.5	36.5	binds FKBP12, causes inhibition of mTORC1	C. Rapalog	Approved		Rapamycin			DMSO	100	5	QFJCIRLUMZQUOT-HPLJOQBZSA-N	CHEMBL413	1
Control (M05-01)	FIMM000183	Erlotinib_2	IC50	201.2	1.2	79.5	0	1	9890.1	0.5	-0.8	-13.9	27.8	65.4	79.5	15.6	8.5	EGFR inhibitor	B. Kinase inhibitor	Approved	CP-358774	OSI-774			DMSO	10000	1	KTUFNOKKBVMGRW-UHFFFAOYSA-N	CHEMBL1642,CHEMBL941	0
Control (M05-01)	FIMM003735	PF-04691502_2	IC50	183.6	1.2	99.2	0	1	9890.1	0.2	-1.8	-3.3	34.1	85.2	99.2	19.9	3.6	PI3K/mTOR inhibitor	B. Kinase inhibitor	Investigational (Ph 2)	PF-04691502				DMSO	10000	2	XDLYKKIQACFMJG-WKILWMFISA-N	CHEMBL1234354	0
Control (M05-01)	FIMM100397	Ridaforolimus_2	IC50	2.7	1.3	23.4	0	0	98.9	1	-9.6	-2	5.6	19.2	23.4	3.1	5	binds FKBP12, causes inhibition of mTORC1	C. Rapalog	Investigational (Ph 3)	MK-8669	AP 23573, Deforolimus			DMSO	100	4		not in ChEMBL	0
Control (M05-01)	FIMM100407	Binimetinib_3	IC50	66.5	2.5	66.6	0	0.1	989	0.5	-1	-7.2	-0.1	48.6	66.6	9.4	3.7	MEK1/2 inhibitor	B. Kinase inhibitor	Investigational (Ph 2)	NVP-MEK162	MEK162, ARRY-438162, ARRY-162			DMSO	1000	4	ACWZRVQXLIRSDF-UHFFFAOYSA-N	CHEMBL3187723	0
Control (M05-01)	FIMM023832	Dactolisib_3	IC50	33	1.5	75.4	0	0.1	989	0.2	1.8	-5.5	11.4	62.7	75.4	13	3.1	mTOR/(PI3K) inhibitor	B. Kinase inhibitor	Investigational (Ph 2)	NVP-BEZ235			Inactive	DMSO	1000	3	JOGKUKXHTYWRGZ-UHFFFAOYSA-N	CHEMBL1879463,CHEMBL1911126	0
Control (M05-01)	FIMM003754	Refametinib_1	IC50	185	0.7	85.6	0	1	9890.1	0.2	2.8	11.4	33.3	63.2	85.6	16.5	2.9	MEK1/2 inhibitor	B. Kinase inhibitor	Investigational (Ph 2)	BAY 869766	RDEA119			DMSO	10000	5	RDSACQWTXKSHJT-NSHDSACASA-N	CHEMBL2138601	0
Control (M05-01)	FIMM003708	Selumetinib_2	IC50	106.4	2.5	89.1	0	1	9890.1	0.3	3.2	-2.2	40.5	89.1	76.9	21.4	6.4	MEK1/2 inhibitor	B. Kinase inhibitor	Investigational (Ph 3)	AZD6244	ARRY-142886			DMSO	10000	3	HFNKQEVNSGCOJV-HNNXBMFYSA-N	CHEMBL1789941,CHEMBL1795071	0
Control (M05-01)	FIMM100414	Omipalisib_3	IC50	13.7	1.4	95.9	0	0.1	989	0	0.8	1.3	37.7	89.5	95.9	21	0.8	PI3K/mTOR inhibitor	B. Kinase inhibitor	Investigational (Ph 1)	GSK2126458				DMSO	1000	5	CGBJSGAELGCMKE-UHFFFAOYSA-N	CHEMBL1236962	0
Control (M05-01)	FIMM003751	Trametinib_1	IC50	6.2	1	78.4	0	0	247.3	0.2	-2	-1.3	23.5	62	78.4	14.3	2.7	MEK1/2 inhibitor	B. Kinase inhibitor	Approved	GSK1120212	JTP-74057			DMSO	250	1	IFSDAJWBUCMOAH-HNNXBMFYSA-N	CHEMBL2216870	0
Control (M05-01)	FIMM100390	Apitolisib_1	IC50	978.8	1.1	92.8	0	1	9890.1	0.4	6.8	-2.2	14.6	42.6	92.8	10.4	6.6	PI3K/mTOR inhibitor	B. Kinase inhibitor	Investigational (Ph 2)	GDC-0980				DMSO	10000	1	YOVVNQKCSKSHKT-HNNXBMFYSA-N	CHEMBL1922094,CHEMBL1922106,CHEMBL1922103	0
Control (M05-01)	FIMM003755	Everolimus_2	IC50	5.6	2.5	28.4	0	0	98.9	0.5	1.5	-1	-2.3	23.1	28.4	3.8	1.6	binds FKBP12, causes inhibition of mTORC1	C. Rapalog	Approved	NVP-RAD001	RAD001, SDZ-RAD			DMSO	100	2	HKVAMNSJSFKALM-GKUWKFKPSA-N	CHEMBL1908360	0
Control (M05-01)	FIMM003710	Afatinib_3	IC50	12.3	1.6	68	0	0.1	989	0.2	-8.4	2.5	28	66	68	15.6	4.3	EGFR inhibitor	B. Kinase inhibitor	Approved	BIBW2992		Irreversible		DMSO	1000	1	AHJRHEGDXFFMBM-UHFFFAOYSA-N	CHEMBL189963,CHEMBL2364621	0
Control (M05-01)	FIMM003786	Temsirolimus_1	IC50	0.6	0.6	24.3	0	0	98.9	1.1	6.6	4.1	13.5	21.1	24.3	4	2.6	binds FKBP12, causes inhibition of mTORC1	C. Rapalog	Approved	CCI-779				DMSO	100	3	CBPNZQVSJQDFBE-FUXHJELOSA-N	CHEMBL1201182	0
Control (M05-01)	FIMM003781	Canertinib_2	IC50	52.6	1.3	99.2	0	1	9890.1	0.4	0.5	5.6	72.8	77.3	99.2	26.7	10.3	pan-HER inhibitor	B. Kinase inhibitor	Investigational (Ph 3)	CI-1033	PD 183805	Irreversible		DMSO	10000	2			0
Control (M05-01)	FIMM000183	Erlotinib_3	IC50	170.2	0.7	82.7	0	1	9890.1	0.6	11.7	14.3	26.9	68.7	82.7	16.3	7	EGFR inhibitor	B. Kinase inhibitor	Approved	CP-358774	OSI-774			DMSO	10000	1	KTUFNOKKBVMGRW-UHFFFAOYSA-N	CHEMBL1642,CHEMBL941	0
Control (M05-01)	FIMM003729	Pimasertib_3	IC50	72.1	1	88.1	0	1	9890.1	0.2	1	8.2	53.2	77.5	88.1	21.9	2.9	MEK1/2 inhibitor	B. Kinase inhibitor	Investigational (Ph 2)	AS703026	MSC1936369B			DMSO	10000	2	VIUAUNHCRHHYNE-JTQLQIEISA-N	CHEMBL2107832	0
Control (M05-01)	FIMM100397	Ridaforolimus_3	IC50	0.5	1	29.4	0	0	98.9	0.7	7.8	3.2	20.6	29.4	25.1	7.1	4.3	binds FKBP12, causes inhibition of mTORC1	C. Rapalog	Investigational (Ph 3)	MK-8669	AP 23573, Deforolimus			DMSO	100	4		not in ChEMBL	0
Control (M05-01)	FIMM100412	TAK-733_2	IC50	8.7	1	79.8	0	0.1	989	0.1	5.5	8.6	41.7	74.5	79.8	19.1	2.4	MEK1/2 inhibitor	B. Kinase inhibitor	Investigational (Ph 1)	TAK-733				DMSO	1000	5	RCLQNICOARASSR-SECBINFHSA-N	CHEMBL1615025	0
Myogel 2D (M05-02)	FIMM003710	Afatinib_1	IC50	31	0.9	20.5	0	0.1	989	0.6	-3.9	-0.6	6.5	14.3	20.5	2	2.3	EGFR inhibitor	B. Kinase inhibitor	Approved	BIBW2992		Irreversible		DMSO	1000	1	AHJRHEGDXFFMBM-UHFFFAOYSA-N	CHEMBL189963,CHEMBL2364621	0
Myogel 2D (M05-02)	FIMM000160	Gefitinib_1	IC50	1390	2.5	67.2	0	1	9890.1	4.2	-5.8	9.7	-1.2	20.1	67.2	6.7	5.7	EGFR inhibitor	B. Kinase inhibitor	Approved	ZD-1839				DMSO	10000	5	ZAVGJDAFCZAWSZ-UHFFFAOYSA-N	CHEMBL1233300	0
Myogel 2D (M05-02)	FIMM100407	Binimetinib_1	IC50	170.9	1.7	32.8	0	0.1	989	6.3	-11.1	-8.6	10.1	8.6	32.8	2.3	8.6	MEK1/2 inhibitor	B. Kinase inhibitor	Investigational (Ph 2)	NVP-MEK162	MEK162, ARRY-438162, ARRY-162			DMSO	1000	4	ACWZRVQXLIRSDF-UHFFFAOYSA-N	CHEMBL3187723	0
Myogel 2D (M05-02)	FIMM003729	Pimasertib_1	IC50	993.5	2.5	70.7	0	1	9890.1	0.1	-0.9	-8.1	-4	35.2	70.7	8.4	4.6	MEK1/2 inhibitor	B. Kinase inhibitor	Investigational (Ph 2)	AS703026	MSC1936369B			DMSO	10000	2	VIUAUNHCRHHYNE-JTQLQIEISA-N	CHEMBL2107832	0
Myogel 2D (M05-02)	FIMM023832	Dactolisib_1	IC50	36.3	1.6	76.9	0	0.1	989	0.2	0.2	8.1	8	64.2	76.9	13	3.9	mTOR/(PI3K) inhibitor	B. Kinase inhibitor	Investigational (Ph 2)	NVP-BEZ235			Inactive	DMSO	1000	3	JOGKUKXHTYWRGZ-UHFFFAOYSA-N	CHEMBL1879463,CHEMBL1911126	0
Myogel 2D (M05-02)	FIMM100414	Omipalisib_1	IC50	17.8	1.2	92.2	0	0.1	989	0.1	2	2.6	31.3	80.7	92.2	18.6	1	PI3K/mTOR inhibitor	B. Kinase inhibitor	Investigational (Ph 1)	GSK2126458				DMSO	1000	5	CGBJSGAELGCMKE-UHFFFAOYSA-N	CHEMBL1236962	0
Myogel 2D (M05-02)	FIMM100397	Ridaforolimus_1	IC50	0.9	2.5	24.4	0	0	98.9	1.2	2.9	-9.2	14.1	18.7	24.4	5.3	5.6	binds FKBP12, causes inhibition of mTORC1	C. Rapalog	Investigational (Ph 3)	MK-8669	AP 23573, Deforolimus			DMSO	100	4		not in ChEMBL	0
Myogel 2D (M05-02)	FIMM000160	Gefitinib_2	IC50	1215.8	1.2	62.2	0	1	9890.1	0.7	3.1	12.2	8.2	24.9	62.2	6.1	7.2	EGFR inhibitor	B. Kinase inhibitor	Approved	ZD-1839				DMSO	10000	5	ZAVGJDAFCZAWSZ-UHFFFAOYSA-N	CHEMBL1233300	0
Myogel 2D (M05-02)	FIMM003754	Refametinib_2	IC50	1062.5	1.1	74.8	0	1	9890.1	0.3	1	2	11	32.8	74.8	8	4.5	MEK1/2 inhibitor	B. Kinase inhibitor	Investigational (Ph 2)	BAY 869766	RDEA119			DMSO	10000	5	RDSACQWTXKSHJT-NSHDSACASA-N	CHEMBL2138601	0
Myogel 2D (M05-02)	FIMM003751	Trametinib_2	IC50	31.6	1.2	55.8	0	0	247.3	0.8	-5.6	-8.1	10.5	21.3	55.8	5.3	6.9	MEK1/2 inhibitor	B. Kinase inhibitor	Approved	GSK1120212	JTP-74057			DMSO	250	1	IFSDAJWBUCMOAH-HNNXBMFYSA-N	CHEMBL2216870	0
Myogel 2D (M05-02)	FIMM023832	Dactolisib_2	IC50	31.1	1	80.4	0	0.1	989	0.4	-12.1	2.9	19.8	60.5	80.4	13.7	6.3	mTOR/(PI3K) inhibitor	B. Kinase inhibitor	Investigational (Ph 2)	NVP-BEZ235			Inactive	DMSO	1000	3	JOGKUKXHTYWRGZ-UHFFFAOYSA-N	CHEMBL1879463,CHEMBL1911126	0
Myogel 2D (M05-02)	FIMM100390	Apitolisib_2	IC50	1062.6	1.2	91	0	1	9890.1	0.3	2.1	-5.6	11.6	41	91	9.8	5.6	PI3K/mTOR inhibitor	B. Kinase inhibitor	Investigational (Ph 2)	GDC-0980				DMSO	10000	1	YOVVNQKCSKSHKT-HNNXBMFYSA-N	CHEMBL1922094,CHEMBL1922106,CHEMBL1922103	0
Myogel 2D (M05-02)	FIMM003786	Temsirolimus_2	IC50	1	1.6	33.8	0	0	98.9	0.3	-5.9	-3.3	17.7	28.6	33.8	7.6	4.2	binds FKBP12, causes inhibition of mTORC1	C. Rapalog	Approved	CCI-779				DMSO	100	3	CBPNZQVSJQDFBE-FUXHJELOSA-N	CHEMBL1201182	0
Myogel 2D (M05-02)	FIMM003781	Canertinib_3	IC50	1542.9	2.5	100	0	1	9890.1	6.1	-12.2	0.4	8.9	24.8	100	9.3	7.5	pan-HER inhibitor	B. Kinase inhibitor	Investigational (Ph 3)	CI-1033	PD 183805	Irreversible		DMSO	10000	2			0
Myogel 2D (M05-02)	FIMM003754	Refametinib_3	IC50	1615.8	2.5	71.6	0	1	9890.1	3.5	-3.5	-1.1	-3	16.2	71.6	6.5	2.4	MEK1/2 inhibitor	B. Kinase inhibitor	Investigational (Ph 2)	BAY 869766	RDEA119			DMSO	10000	5	RDSACQWTXKSHJT-NSHDSACASA-N	CHEMBL2138601	0
Myogel 2D (M05-02)	FIMM003708	Selumetinib_3	IC50	182.1	2.5	83.1	0	1	9890.1	1.7	-15.1	-14	14.8	83.1	61.6	17.6	14.9	MEK1/2 inhibitor	B. Kinase inhibitor	Investigational (Ph 3)	AZD6244	ARRY-142886			DMSO	10000	3	HFNKQEVNSGCOJV-HNNXBMFYSA-N	CHEMBL1789941,CHEMBL1795071	1
Myogel 2D (M05-02)	FIMM100412	TAK-733_3	IC50	232	2.5	57.8	0	0.1	989	44.9	-8.8	1.1	7	5.7	57.8	4.1	5.7	MEK1/2 inhibitor	B. Kinase inhibitor	Investigational (Ph 1)	TAK-733				DMSO	1000	5	RCLQNICOARASSR-SECBINFHSA-N	CHEMBL1615025	0
Myogel 2D (M05-02)	FIMM003735	PF-04691502_3	IC50	589	0.8	99.8	0	1	9890.1	0.6	-0.2	5.1	26.1	51.6	99.8	13.6	7.2	PI3K/mTOR inhibitor	B. Kinase inhibitor	Investigational (Ph 2)	PF-04691502				DMSO	10000	2	XDLYKKIQACFMJG-WKILWMFISA-N	CHEMBL1234354	0
Myogel 2D (M05-02)	FIMM003755	Everolimus_3	IC50	4	2.5	33.2	0	0	98.9	1.7	-4.6	0.3	-7.8	33.2	20.4	5.3	8.2	binds FKBP12, causes inhibition of mTORC1	C. Rapalog	Approved	NVP-RAD001	RAD001, SDZ-RAD			DMSO	100	2	HKVAMNSJSFKALM-GKUWKFKPSA-N	CHEMBL1908360	0
Myogel 2D (M05-02)	FIMM023795	Sirolimus_3	IC50	4.1	0.3	92.9	0	0	98.9	16.8	0.1	8.7	40.7	92.9	30.6	15.5	28.9	binds FKBP12, causes inhibition of mTORC1	C. Rapalog	Approved		Rapamycin			DMSO	100	5	QFJCIRLUMZQUOT-HPLJOQBZSA-N	CHEMBL413	1
Myogel 2D (M05-02)	FIMM000183	Erlotinib_1	IC50	2740.3	2.5	62.6	0	1	9890.1	56.3	7.2	-3	-1.4	3.2	62.6	3.9	4.2	EGFR inhibitor	B. Kinase inhibitor	Approved	CP-358774	OSI-774			DMSO	10000	1	KTUFNOKKBVMGRW-UHFFFAOYSA-N	CHEMBL1642,CHEMBL941	0
Myogel 2D (M05-02)	FIMM003735	PF-04691502_1	IC50	791.2	0.9	99.4	0	1	9890.1	0.6	-6.2	4.3	21.8	46.8	99.4	12.1	8.2	PI3K/mTOR inhibitor	B. Kinase inhibitor	Investigational (Ph 2)	PF-04691502				DMSO	10000	2	XDLYKKIQACFMJG-WKILWMFISA-N	CHEMBL1234354	0
Myogel 2D (M05-02)	Erbitux_1	Erbitux_1	IC50	47.3	2.5	14.1	0	9.9	100473	140.8	-10.9	14	10.3	14.1	7.6	2.9	6.8										2			0
Myogel 2D (M05-02)	FIMM100407	Binimetinib_2	IC50	62.7	1.3	30.1	0	0.1	989	0.9	-4.8	-12.5	4.2	19	30.1	3.4	6.8	MEK1/2 inhibitor	B. Kinase inhibitor	Investigational (Ph 2)	NVP-MEK162	MEK162, ARRY-438162, ARRY-162			DMSO	1000	4	ACWZRVQXLIRSDF-UHFFFAOYSA-N	CHEMBL3187723	0
Myogel 2D (M05-02)	FIMM023795	Sirolimus_2	IC50	3.9	0.4	91.6	0	0	98.9	13.1	-2.4	2.7	42.8	91.6	29.9	15.1	29.7	binds FKBP12, causes inhibition of mTORC1	C. Rapalog	Approved		Rapamycin			DMSO	100	5	QFJCIRLUMZQUOT-HPLJOQBZSA-N	CHEMBL413	1
Myogel 2D (M05-02)	FIMM100390	Apitolisib_3	IC50	1152.1	1.3	90.2	0	1	9890.1	0.4	-9.4	8.1	9.5	38.6	90.2	9.4	7.4	PI3K/mTOR inhibitor	B. Kinase inhibitor	Investigational (Ph 2)	GDC-0980				DMSO	10000	1	YOVVNQKCSKSHKT-HNNXBMFYSA-N	CHEMBL1922094,CHEMBL1922106,CHEMBL1922103	0
Myogel 2D (M05-02)	FIMM003708	Selumetinib_1	IC50	174.5	2.5	86	0	1	9890.1	1.8	4	-6	16.7	86	56.2	18.4	15.3	MEK1/2 inhibitor	B. Kinase inhibitor	Investigational (Ph 3)	AZD6244	ARRY-142886			DMSO	10000	3	HFNKQEVNSGCOJV-HNNXBMFYSA-N	CHEMBL1789941,CHEMBL1795071	1
Myogel 2D (M05-02)	FIMM100414	Omipalisib_2	IC50	14.8	1.6	90.7	0	0.1	989	0.4	-12	-13.9	33.6	81.3	90.7	19.7	10.1	PI3K/mTOR inhibitor	B. Kinase inhibitor	Investigational (Ph 1)	GSK2126458				DMSO	1000	5	CGBJSGAELGCMKE-UHFFFAOYSA-N	CHEMBL1236962	0
Myogel 2D (M05-02)	Erbitux_2	Erbitux_2	IC50	3828.9	2.5	13.1	0	9.9	100473	2.5	-7.3	5.4	-2.7	13.1	10.5	0.8	5										2			0
Myogel 2D (M05-02)	FIMM003751	Trametinib_3	IC50	22.7	1.6	57	0	0	247.3	0.1	0.4	-5.3	2.7	30.3	57	6.6	2.8	MEK1/2 inhibitor	B. Kinase inhibitor	Approved	GSK1120212	JTP-74057			DMSO	250	1	IFSDAJWBUCMOAH-HNNXBMFYSA-N	CHEMBL2216870	0
Myogel 2D (M05-02)	FIMM003755	Everolimus_1	IC50	5.9	1.4	36.7	0	0	98.9	0.2	4.1	0.7	2.7	24.9	36.7	4.7	2.1	binds FKBP12, causes inhibition of mTORC1	C. Rapalog	Approved	NVP-RAD001	RAD001, SDZ-RAD			DMSO	100	2	HKVAMNSJSFKALM-GKUWKFKPSA-N	CHEMBL1908360	0
Myogel 2D (M05-02)	FIMM003710	Afatinib_2	IC50	5.5	1.2	18.1	0	0.1	989	0.8	-4.3	2.6	12	18.1	12.6	3.1	3.5	EGFR inhibitor	B. Kinase inhibitor	Approved	BIBW2992		Irreversible		DMSO	1000	1	AHJRHEGDXFFMBM-UHFFFAOYSA-N	CHEMBL189963,CHEMBL2364621	0
Myogel 2D (M05-02)	FIMM000160	Gefitinib_3	IC50	1599.6	1.7	51.2	0	1	9890.1	3.3	-6.7	-9.2	11	14.7	51.2	4.4	7.9	EGFR inhibitor	B. Kinase inhibitor	Approved	ZD-1839				DMSO	10000	5	ZAVGJDAFCZAWSZ-UHFFFAOYSA-N	CHEMBL1233300	0
Myogel 2D (M05-02)	FIMM003786	Temsirolimus_3	IC50	2	0.9	30.7	0	0	98.9	1	-2	-5.8	15.8	20.6	30.7	4.8	5.2	binds FKBP12, causes inhibition of mTORC1	C. Rapalog	Approved	CCI-779				DMSO	100	3	CBPNZQVSJQDFBE-FUXHJELOSA-N	CHEMBL1201182	0
Myogel 2D (M05-02)	FIMM003729	Pimasertib_2	IC50	650.1	2.3	67.6	0	1	9890.1	0.5	-9.6	2.8	0.8	49.2	67.6	9.5	5	MEK1/2 inhibitor	B. Kinase inhibitor	Investigational (Ph 2)	AS703026	MSC1936369B			DMSO	10000	2	VIUAUNHCRHHYNE-JTQLQIEISA-N	CHEMBL2107832	0
Myogel 2D (M05-02)	Erbitux_3	Erbitux_3	IC50	172.5	1.4	14.6	0	9.9	100473	0.3	1.8	4.3	14	12.6	14.6	2.4	1.3										5			0
Myogel 2D (M05-02)	FIMM003781	Canertinib_1	IC50	1616.2	2.5	100	0	1	9890.1	7	-3.5	0.7	12.9	22.5	100.4	9.1	6.7	pan-HER inhibitor	B. Kinase inhibitor	Investigational (Ph 3)	CI-1033	PD 183805	Irreversible		DMSO	10000	2			0
Myogel 2D (M05-02)	FIMM100412	TAK-733_1	IC50	143	2.5	55.3	0	0.1	989	3.6	-2.6	-6.1	2.9	15.8	55.3	5.3	3.6	MEK1/2 inhibitor	B. Kinase inhibitor	Investigational (Ph 1)	TAK-733				DMSO	1000	5	RCLQNICOARASSR-SECBINFHSA-N	CHEMBL1615025	0
Myogel 2D (M05-02)	FIMM023795	Sirolimus_1	IC50	1.1	2.5	88.7	0	0	98.9	2	4.9	-6.8	38.3	88.7	20.6	21.1	34.3	binds FKBP12, causes inhibition of mTORC1	C. Rapalog	Approved		Rapamycin			DMSO	100	5	QFJCIRLUMZQUOT-HPLJOQBZSA-N	CHEMBL413	1
Myogel 2D (M05-02)	FIMM000183	Erlotinib_2	IC50	2468.8	2.5	61.8	0	1	9890.1	75.9	5.6	-9.4	12	5	61.8	4.2	8.2	EGFR inhibitor	B. Kinase inhibitor	Approved	CP-358774	OSI-774			DMSO	10000	1	KTUFNOKKBVMGRW-UHFFFAOYSA-N	CHEMBL1642,CHEMBL941	0
Myogel 2D (M05-02)	FIMM003735	PF-04691502_2	IC50	380.4	1.3	97.9	0	1	9890.1	0.2	-5.8	-5.4	14.9	76	97.9	15.9	4.3	PI3K/mTOR inhibitor	B. Kinase inhibitor	Investigational (Ph 2)	PF-04691502				DMSO	10000	2	XDLYKKIQACFMJG-WKILWMFISA-N	CHEMBL1234354	0
Myogel 2D (M05-02)	FIMM100397	Ridaforolimus_2	IC50	6	0.8	30.5	0	0	98.9	0.5	1.3	-0.2	7.5	16.3	30.5	3	2.1	binds FKBP12, causes inhibition of mTORC1	C. Rapalog	Investigational (Ph 3)	MK-8669	AP 23573, Deforolimus			DMSO	100	4		not in ChEMBL	0
Myogel 2D (M05-02)	FIMM100407	Binimetinib_3	IC50	21.2	0.6	22.9	0	0.1	989	1.8	5	-2.4	12.8	13.4	22.9	2.4	4.4	MEK1/2 inhibitor	B. Kinase inhibitor	Investigational (Ph 2)	NVP-MEK162	MEK162, ARRY-438162, ARRY-162			DMSO	1000	4	ACWZRVQXLIRSDF-UHFFFAOYSA-N	CHEMBL3187723	0
Myogel 2D (M05-02)	FIMM023832	Dactolisib_3	IC50	27.2	1.3	77.2	0	0.1	989	0.5	-0.7	-15.9	19	63.3	77.2	14	8.6	mTOR/(PI3K) inhibitor	B. Kinase inhibitor	Investigational (Ph 2)	NVP-BEZ235			Inactive	DMSO	1000	3	JOGKUKXHTYWRGZ-UHFFFAOYSA-N	CHEMBL1879463,CHEMBL1911126	0
Myogel 2D (M05-02)	FIMM003754	Refametinib_1	IC50	1698.1	2.1	70.3	0	1	9890.1	6.7	2	-5	15.7	16.5	70.3	6.1	8.3	MEK1/2 inhibitor	B. Kinase inhibitor	Investigational (Ph 2)	BAY 869766	RDEA119			DMSO	10000	5	RDSACQWTXKSHJT-NSHDSACASA-N	CHEMBL2138601	0
Myogel 2D (M05-02)	FIMM003708	Selumetinib_2	IC50	173.1	2.5	78.5	0	1	9890.1	1.5	-0.3	-6.3	15.5	78.5	55.4	16.9	12	MEK1/2 inhibitor	B. Kinase inhibitor	Investigational (Ph 3)	AZD6244	ARRY-142886			DMSO	10000	3	HFNKQEVNSGCOJV-HNNXBMFYSA-N	CHEMBL1789941,CHEMBL1795071	1
Myogel 2D (M05-02)	FIMM100414	Omipalisib_3	IC50	14.9	1.3	93	0	0.1	989	0.2	-8.6	-3.2	36.4	82.6	93	19.9	5.6	PI3K/mTOR inhibitor	B. Kinase inhibitor	Investigational (Ph 1)	GSK2126458				DMSO	1000	5	CGBJSGAELGCMKE-UHFFFAOYSA-N	CHEMBL1236962	0
Myogel 2D (M05-02)	FIMM003751	Trametinib_1	IC50	16.4	0.7	64.6	0	0	247.3	1	5.3	10	14.3	31.1	64.6	8.1	6.6	MEK1/2 inhibitor	B. Kinase inhibitor	Approved	GSK1120212	JTP-74057			DMSO	250	1	IFSDAJWBUCMOAH-HNNXBMFYSA-N	CHEMBL2216870	0
Myogel 2D (M05-02)	FIMM100390	Apitolisib_1	IC50	1234.3	2.5	90.4	0	1	9890.1	0.4	-1.7	-0.7	-2.1	33	90.4	9.6	1.5	PI3K/mTOR inhibitor	B. Kinase inhibitor	Investigational (Ph 2)	GDC-0980				DMSO	10000	1	YOVVNQKCSKSHKT-HNNXBMFYSA-N	CHEMBL1922094,CHEMBL1922106,CHEMBL1922103	0
Myogel 2D (M05-02)	FIMM003755	Everolimus_2	IC50	5.4	2.5	20.3	0	0	98.9	2.8	-4.1	6.9	-10.5	17.6	20.3	2.2	6.7	binds FKBP12, causes inhibition of mTORC1	C. Rapalog	Approved	NVP-RAD001	RAD001, SDZ-RAD			DMSO	100	2	HKVAMNSJSFKALM-GKUWKFKPSA-N	CHEMBL1908360	0
Myogel 2D (M05-02)	FIMM003710	Afatinib_3	IC50	127.2	1.4	25.6	0	0.1	989	1.7	10.3	6.7	2.9	10	25.6	1.8	6.3	EGFR inhibitor	B. Kinase inhibitor	Approved	BIBW2992		Irreversible		DMSO	1000	1	AHJRHEGDXFFMBM-UHFFFAOYSA-N	CHEMBL189963,CHEMBL2364621	0
Myogel 2D (M05-02)	FIMM003786	Temsirolimus_1	IC50	0.5	0.4	33.7	0	0	98.9	2.3	7.7	9	22.6	21.9	33.7	6.7	3.6	binds FKBP12, causes inhibition of mTORC1	C. Rapalog	Approved	CCI-779				DMSO	100	3	CBPNZQVSJQDFBE-FUXHJELOSA-N	CHEMBL1201182	0
Myogel 2D (M05-02)	FIMM003781	Canertinib_2	IC50	1596	2.5	99.1	0	1	9890.1	6.3	3.4	9	8.1	22.9	99.1	9.1	6.3	pan-HER inhibitor	B. Kinase inhibitor	Investigational (Ph 3)	CI-1033	PD 183805	Irreversible		DMSO	10000	2			0
Myogel 2D (M05-02)	FIMM000183	Erlotinib_3	IC50	2271.9	2.5	53.5	0	1	9890.1	37.9	5.7	4.5	6.2	5.6	53.5	3.8	4.8	EGFR inhibitor	B. Kinase inhibitor	Approved	CP-358774	OSI-774			DMSO	10000	1	KTUFNOKKBVMGRW-UHFFFAOYSA-N	CHEMBL1642,CHEMBL941	0
Myogel 2D (M05-02)	FIMM003729	Pimasertib_3	IC50	430.8	0.6	65.3	0	1	9890.1	1.4	12.4	7.9	18.9	34.7	65.3	9.4	7.6	MEK1/2 inhibitor	B. Kinase inhibitor	Investigational (Ph 2)	AS703026	MSC1936369B			DMSO	10000	2	VIUAUNHCRHHYNE-JTQLQIEISA-N	CHEMBL2107832	0
Myogel 2D (M05-02)	FIMM100397	Ridaforolimus_3	IC50	2.4	0.5	38.5	0	0	98.9	1.3	6.5	3.8	16.3	22.4	38.5	5.6	4	binds FKBP12, causes inhibition of mTORC1	C. Rapalog	Investigational (Ph 3)	MK-8669	AP 23573, Deforolimus			DMSO	100	4		not in ChEMBL	0
Myogel 2D (M05-02)	FIMM100412	TAK-733_2	IC50	28.4	0.6	53.5	0	0.1	989	1.1	0	14	15	34	53.5	8.5	5.3	MEK1/2 inhibitor	B. Kinase inhibitor	Investigational (Ph 1)	TAK-733				DMSO	1000	5	RCLQNICOARASSR-SECBINFHSA-N	CHEMBL1615025	0
Myogel 3D (M05-03)	FIMM003710	Afatinib_1	IC50	16	2.5	25.5	0	0.1	989	2.3	-8.3	1.3	5.9	25.5	17.7	4.9	5.7	EGFR inhibitor	B. Kinase inhibitor	Approved	BIBW2992		Irreversible		DMSO	1000	1	AHJRHEGDXFFMBM-UHFFFAOYSA-N	CHEMBL189963,CHEMBL2364621	0
Myogel 3D (M05-03)	FIMM000160	Gefitinib_1	IC50	1240.3	1.3	64.9	0	1	9890.1	0.4	-0.1	0.6	9.4	25.7	64.9	6.4	4.2	EGFR inhibitor	B. Kinase inhibitor	Approved	ZD-1839				DMSO	10000	5	ZAVGJDAFCZAWSZ-UHFFFAOYSA-N	CHEMBL1233300	0
Myogel 3D (M05-03)	FIMM100407	Binimetinib_1	IC50	7.3	0.2	42.9	0	0.1	989	12.5	12.6	21.8	16.8	19	42.9	8.3	7.8	MEK1/2 inhibitor	B. Kinase inhibitor	Investigational (Ph 2)	NVP-MEK162	MEK162, ARRY-438162, ARRY-162			DMSO	1000	4	ACWZRVQXLIRSDF-UHFFFAOYSA-N	CHEMBL3187723	0
Myogel 3D (M05-03)	FIMM003729	Pimasertib_1	IC50	350.4	0.5	80.1	0	1	9890.1	1.8	2.3	25.3	18	46.7	80.1	12.7	10.7	MEK1/2 inhibitor	B. Kinase inhibitor	Investigational (Ph 2)	AS703026	MSC1936369B			DMSO	10000	2	VIUAUNHCRHHYNE-JTQLQIEISA-N	CHEMBL2107832	0
Myogel 3D (M05-03)	FIMM023832	Dactolisib_1	IC50	17.2	1.2	82.3	0	0.1	989	0.1	-2.8	2.3	27.8	73.4	82.3	16.9	1.5	mTOR/(PI3K) inhibitor	B. Kinase inhibitor	Investigational (Ph 2)	NVP-BEZ235			Inactive	DMSO	1000	3	JOGKUKXHTYWRGZ-UHFFFAOYSA-N	CHEMBL1879463,CHEMBL1911126	0
Myogel 3D (M05-03)	FIMM100414	Omipalisib_1	IC50	10.7	1.7	98.2	0	0.1	989	0.2	-2.2	-8.9	47.2	87.9	98.2	23	6.8	PI3K/mTOR inhibitor	B. Kinase inhibitor	Investigational (Ph 1)	GSK2126458				DMSO	1000	5	CGBJSGAELGCMKE-UHFFFAOYSA-N	CHEMBL1236962	0
Myogel 3D (M05-03)	FIMM100397	Ridaforolimus_1	IC50	1.4	2.1	33.4	0	0	98.9	0.8	-5.1	-8.1	11.2	30.8	33.4	7.1	5	binds FKBP12, causes inhibition of mTORC1	C. Rapalog	Investigational (Ph 3)	MK-8669	AP 23573, Deforolimus			DMSO	100	4		not in ChEMBL	0
Myogel 3D (M05-03)	FIMM000160	Gefitinib_2	IC50	62.4	1.4	50	0	1	9890.1	0.2	3.8	1.9	33.6	44.9	50	13.1	2.9	EGFR inhibitor	B. Kinase inhibitor	Approved	ZD-1839				DMSO	10000	5	ZAVGJDAFCZAWSZ-UHFFFAOYSA-N	CHEMBL1233300	0
Myogel 3D (M05-03)	FIMM003754	Refametinib_2	IC50	1180.1	1	88.4	0	1	9890.1	1	1.1	19.7	14.1	34.4	88.4	9	11.6	MEK1/2 inhibitor	B. Kinase inhibitor	Investigational (Ph 2)	BAY 869766	RDEA119			DMSO	10000	5	RDSACQWTXKSHJT-NSHDSACASA-N	CHEMBL2138601	0
Myogel 3D (M05-03)	FIMM003751	Trametinib_2	IC50	19.2	0.9	70.3	0	0	247.3	0.7	4	-8.3	17	34.2	70.3	8.5	7.6	MEK1/2 inhibitor	B. Kinase inhibitor	Approved	GSK1120212	JTP-74057			DMSO	250	1	IFSDAJWBUCMOAH-HNNXBMFYSA-N	CHEMBL2216870	0
Myogel 3D (M05-03)	FIMM023832	Dactolisib_2	IC50	27.9	2.5	85.1	0	0.1	989	0.4	-4.7	7.1	4.6	83.8	85.1	16	4.4	mTOR/(PI3K) inhibitor	B. Kinase inhibitor	Investigational (Ph 2)	NVP-BEZ235			Inactive	DMSO	1000	3	JOGKUKXHTYWRGZ-UHFFFAOYSA-N	CHEMBL1879463,CHEMBL1911126	0
Myogel 3D (M05-03)	FIMM100390	Apitolisib_2	IC50	618.6	0.8	94.2	0	1	9890.1	0.7	9	11.5	20	49	94.2	12.6	8.3	PI3K/mTOR inhibitor	B. Kinase inhibitor	Investigational (Ph 2)	GDC-0980				DMSO	10000	1	YOVVNQKCSKSHKT-HNNXBMFYSA-N	CHEMBL1922094,CHEMBL1922106,CHEMBL1922103	0
Myogel 3D (M05-03)	FIMM003786	Temsirolimus_2	IC50	0.2	2.5	39.2	0	0	98.9	0.5	4.2	4	39.2	36.7	37.2	12.7	2.7	binds FKBP12, causes inhibition of mTORC1	C. Rapalog	Approved	CCI-779				DMSO	100	3	CBPNZQVSJQDFBE-FUXHJELOSA-N	CHEMBL1201182	0
Myogel 3D (M05-03)	FIMM003781	Canertinib_3	IC50	1622.1	2.2	99.2	0	1	9890.1	4.8	1.8	6.1	15.5	24.5	99.2	8.9	8.3	pan-HER inhibitor	B. Kinase inhibitor	Investigational (Ph 3)	CI-1033	PD 183805	Irreversible		DMSO	10000	2			0
Myogel 3D (M05-03)	FIMM003754	Refametinib_3	IC50	842.4	0.6	82	0	1	9890.1	3.2	0.8	-0.3	35.6	23	82	9.8	15.7	MEK1/2 inhibitor	B. Kinase inhibitor	Investigational (Ph 2)	BAY 869766	RDEA119			DMSO	10000	5	RDSACQWTXKSHJT-NSHDSACASA-N	CHEMBL2138601	1
Myogel 3D (M05-03)	FIMM003708	Selumetinib_3	IC50	137	2.3	89.1	0	1	9890.1	0.9	-6	3.5	28.5	89.1	69.4	20.1	10.4	MEK1/2 inhibitor	B. Kinase inhibitor	Investigational (Ph 3)	AZD6244	ARRY-142886			DMSO	10000	3	HFNKQEVNSGCOJV-HNNXBMFYSA-N	CHEMBL1789941,CHEMBL1795071	0
Myogel 3D (M05-03)	FIMM100412	TAK-733_3	IC50	80.3	0.5	66.1	0	0.1	989	5.2	4.8	17.6	19.7	18	66.1	7.8	12.5	MEK1/2 inhibitor	B. Kinase inhibitor	Investigational (Ph 1)	TAK-733				DMSO	1000	5	RCLQNICOARASSR-SECBINFHSA-N	CHEMBL1615025	1
Myogel 3D (M05-03)	FIMM003735	PF-04691502_3	IC50	176.2	0.5	98.8	0	1	9890.1	1.1	20.2	11.3	43.3	64.7	98.8	19.2	9.9	PI3K/mTOR inhibitor	B. Kinase inhibitor	Investigational (Ph 2)	PF-04691502				DMSO	10000	2	XDLYKKIQACFMJG-WKILWMFISA-N	CHEMBL1234354	0
Myogel 3D (M05-03)	FIMM003755	Everolimus_3	IC50	17.5	2.1	50.5	0	0	98.9	9.6	-8.5	4.9	12.5	11.4	50.5	4.2	7.9	binds FKBP12, causes inhibition of mTORC1	C. Rapalog	Approved	NVP-RAD001	RAD001, SDZ-RAD			DMSO	100	2	HKVAMNSJSFKALM-GKUWKFKPSA-N	CHEMBL1908360	0
Myogel 3D (M05-03)	FIMM023795	Sirolimus_3	IC50	4.3	0.4	95.9	0	0	98.9	7.9	-2.7	1.2	31	95.9	37.1	15	29.1	binds FKBP12, causes inhibition of mTORC1	C. Rapalog	Approved		Rapamycin			DMSO	100	5	QFJCIRLUMZQUOT-HPLJOQBZSA-N	CHEMBL413	1
Myogel 3D (M05-03)	FIMM000183	Erlotinib_1	IC50	222.1	0.3	62.8	0	1	9890.1	16.8	25.2	9.9	33.6	17.7	62.8	11.4	15.5	EGFR inhibitor	B. Kinase inhibitor	Approved	CP-358774	OSI-774			DMSO	10000	1	KTUFNOKKBVMGRW-UHFFFAOYSA-N	CHEMBL1642,CHEMBL941	1
Myogel 3D (M05-03)	FIMM003735	PF-04691502_1	IC50	197.5	0.5	98.3	0	1	9890.1	1.6	4.4	5	56.7	52.7	98.3	18.6	14.1	PI3K/mTOR inhibitor	B. Kinase inhibitor	Investigational (Ph 2)	PF-04691502				DMSO	10000	2	XDLYKKIQACFMJG-WKILWMFISA-N	CHEMBL1234354	1
Myogel 3D (M05-03)	Erbitux_1	Erbitux_1	IC50	100473	1	34	0	9.9	100473	197.5	8.2	27.6	16.2	34	8.1	0	23										2			1
Myogel 3D (M05-03)	FIMM100407	Binimetinib_2	IC50	113.7	1.2	62.5	0	0.1	989	0.8	4.9	-12.5	11.6	25.9	62.5	6.3	8.4	MEK1/2 inhibitor	B. Kinase inhibitor	Investigational (Ph 2)	NVP-MEK162	MEK162, ARRY-438162, ARRY-162			DMSO	1000	4	ACWZRVQXLIRSDF-UHFFFAOYSA-N	CHEMBL3187723	0
Myogel 3D (M05-03)	FIMM023795	Sirolimus_2	IC50	1	2.5	93.4	0	0	98.9	0.5	4.2	-2.4	45.6	93.4	42.9	22.6	25.4	binds FKBP12, causes inhibition of mTORC1	C. Rapalog	Approved		Rapamycin			DMSO	100	5	QFJCIRLUMZQUOT-HPLJOQBZSA-N	CHEMBL413	1
Myogel 3D (M05-03)	FIMM100390	Apitolisib_3	IC50	938.8	2.1	89.1	0	1	9890.1	0.3	-26.3	0.7	1.4	46.9	89.1	10.6	13.2	PI3K/mTOR inhibitor	B. Kinase inhibitor	Investigational (Ph 2)	GDC-0980				DMSO	10000	1	YOVVNQKCSKSHKT-HNNXBMFYSA-N	CHEMBL1922094,CHEMBL1922106,CHEMBL1922103	0
Myogel 3D (M05-03)	FIMM003708	Selumetinib_1	IC50	163	2.3	81.5	0	1	9890.1	0.8	5.5	11.4	19.6	81.5	69.8	17.7	8.6	MEK1/2 inhibitor	B. Kinase inhibitor	Investigational (Ph 3)	AZD6244	ARRY-142886			DMSO	10000	3	HFNKQEVNSGCOJV-HNNXBMFYSA-N	CHEMBL1789941,CHEMBL1795071	0
Myogel 3D (M05-03)	FIMM100414	Omipalisib_2	IC50	11.1	0.9	95.9	0	0.1	989	0.2	8.1	12.7	42	89.4	95.9	21.5	4.9	PI3K/mTOR inhibitor	B. Kinase inhibitor	Investigational (Ph 1)	GSK2126458				DMSO	1000	5	CGBJSGAELGCMKE-UHFFFAOYSA-N	CHEMBL1236962	0
Myogel 3D (M05-03)	Erbitux_2	Erbitux_2	IC50	240.8	0.3	49	0	9.9	100473	23.6	2.8	25.4	49	22.7	35.8	12.3	13.7										2			1
Myogel 3D (M05-03)	FIMM003751	Trametinib_3	IC50	4	1.1	62.7	0	0	247.3	0.1	2.3	4.4	22.2	56.2	62.7	12.9	1.5	MEK1/2 inhibitor	B. Kinase inhibitor	Approved	GSK1120212	JTP-74057			DMSO	250	1	IFSDAJWBUCMOAH-HNNXBMFYSA-N	CHEMBL2216870	0
Myogel 3D (M05-03)	FIMM003755	Everolimus_1	IC50	9	1.5	40.1	0	0	98.9	0.9	17.9	-15.4	3.2	21.2	40.1	4.4	11.9	binds FKBP12, causes inhibition of mTORC1	C. Rapalog	Approved	NVP-RAD001	RAD001, SDZ-RAD			DMSO	100	2	HKVAMNSJSFKALM-GKUWKFKPSA-N	CHEMBL1908360	0
Myogel 3D (M05-03)	FIMM003710	Afatinib_2	IC50	221.4	2.5	53.6	0	0.1	989	41.6	-5.9	4	9.2	6	53.6	3.9	5.8	EGFR inhibitor	B. Kinase inhibitor	Approved	BIBW2992		Irreversible		DMSO	1000	1	AHJRHEGDXFFMBM-UHFFFAOYSA-N	CHEMBL189963,CHEMBL2364621	0
Myogel 3D (M05-03)	FIMM000160	Gefitinib_3	IC50	260.4	1.2	58.9	0	1	9890.1	0.3	-7.1	1.2	14	49	58.9	10.7	3.6	EGFR inhibitor	B. Kinase inhibitor	Approved	ZD-1839				DMSO	10000	5	ZAVGJDAFCZAWSZ-UHFFFAOYSA-N	CHEMBL1233300	0
Myogel 3D (M05-03)	FIMM003786	Temsirolimus_3	IC50	0.6	1.5	46.8	0	0	98.9	0.1	3	2.8	31.7	45.8	46.8	12.4	1.5	binds FKBP12, causes inhibition of mTORC1	C. Rapalog	Approved	CCI-779				DMSO	100	3	CBPNZQVSJQDFBE-FUXHJELOSA-N	CHEMBL1201182	0
Myogel 3D (M05-03)	FIMM003729	Pimasertib_2	IC50	74.3	0.6	70.4	0	1	9890.1	1.3	22.3	4.8	41.3	57.9	70.4	16.6	10.7	MEK1/2 inhibitor	B. Kinase inhibitor	Investigational (Ph 2)	AS703026	MSC1936369B			DMSO	10000	2	VIUAUNHCRHHYNE-JTQLQIEISA-N	CHEMBL2107832	0
Myogel 3D (M05-03)	Erbitux_3	Erbitux_3	IC50	100.2	2.5	25	0	9.9	100473	0.3	-0.4	12.3	25	20.4	16.2	8.4	5										5			0
Myogel 3D (M05-03)	FIMM003781	Canertinib_1	IC50	1436.5	1.5	100	0	1	9890.1	1.1	10.8	1.8	16	34	100.1	9.4	9.4	pan-HER inhibitor	B. Kinase inhibitor	Investigational (Ph 3)	CI-1033	PD 183805	Irreversible		DMSO	10000	2			0
Myogel 3D (M05-03)	FIMM100412	TAK-733_1	IC50	75.5	1	67	0	0.1	989	0.3	3	3.7	10.6	35.2	67	8.1	3.7	MEK1/2 inhibitor	B. Kinase inhibitor	Investigational (Ph 1)	TAK-733				DMSO	1000	5	RCLQNICOARASSR-SECBINFHSA-N	CHEMBL1615025	0
Myogel 3D (M05-03)	FIMM023795	Sirolimus_1	IC50	1.4	2.5	92.5	0	0	98.9	2.5	-5.9	-7	27.3	92.5	47.8	20.8	22.8	binds FKBP12, causes inhibition of mTORC1	C. Rapalog	Approved		Rapamycin			DMSO	100	5	QFJCIRLUMZQUOT-HPLJOQBZSA-N	CHEMBL413	1
Myogel 3D (M05-03)	FIMM000183	Erlotinib_2	IC50	1463.4	2.2	74.6	0	1	9890.1	2.8	10.7	-2.8	6.5	22.2	74.6	7.1	6.4	EGFR inhibitor	B. Kinase inhibitor	Approved	CP-358774	OSI-774			DMSO	10000	1	KTUFNOKKBVMGRW-UHFFFAOYSA-N	CHEMBL1642,CHEMBL941	0
Myogel 3D (M05-03)	FIMM003735	PF-04691502_2	IC50	123.8	1	99	0	1	9890.1	0.2	8.7	5	45.1	86.2	99	21.6	4.3	PI3K/mTOR inhibitor	B. Kinase inhibitor	Investigational (Ph 2)	PF-04691502				DMSO	10000	2	XDLYKKIQACFMJG-WKILWMFISA-N	CHEMBL1234354	0
Myogel 3D (M05-03)	FIMM100397	Ridaforolimus_2	IC50	1	2.5	36.4	0	0	98.9	0.2	-1.6	-5.7	17.8	34.5	36.4	8.7	3.1	binds FKBP12, causes inhibition of mTORC1	C. Rapalog	Investigational (Ph 3)	MK-8669	AP 23573, Deforolimus			DMSO	100	4		not in ChEMBL	0
Myogel 3D (M05-03)	FIMM100407	Binimetinib_3	IC50	134.2	0.7	43.4	0	0.1	989	3	-4.4	5.4	15.3	9.5	43.4	3.5	8.6	MEK1/2 inhibitor	B. Kinase inhibitor	Investigational (Ph 2)	NVP-MEK162	MEK162, ARRY-438162, ARRY-162			DMSO	1000	4	ACWZRVQXLIRSDF-UHFFFAOYSA-N	CHEMBL3187723	0
Myogel 3D (M05-03)	FIMM023832	Dactolisib_3	IC50	22.6	1.2	84.1	0	0.1	989	0.3	-8.5	-6.1	25.7	69.2	84.1	16	6.2	mTOR/(PI3K) inhibitor	B. Kinase inhibitor	Investigational (Ph 2)	NVP-BEZ235			Inactive	DMSO	1000	3	JOGKUKXHTYWRGZ-UHFFFAOYSA-N	CHEMBL1879463,CHEMBL1911126	0
Myogel 3D (M05-03)	FIMM003754	Refametinib_1	IC50	530.8	0.7	88.6	0	1	9890.1	1	-6.9	2.3	29.6	44	88.6	12.4	9.3	MEK1/2 inhibitor	B. Kinase inhibitor	Investigational (Ph 2)	BAY 869766	RDEA119			DMSO	10000	5	RDSACQWTXKSHJT-NSHDSACASA-N	CHEMBL2138601	0
Myogel 3D (M05-03)	FIMM003708	Selumetinib_2	IC50	199.5	2.5	81.3	0	1	9890.1	1.1	-1.5	-1.3	11.8	81.3	61.8	16.8	9.8	MEK1/2 inhibitor	B. Kinase inhibitor	Investigational (Ph 3)	AZD6244	ARRY-142886			DMSO	10000	3	HFNKQEVNSGCOJV-HNNXBMFYSA-N	CHEMBL1789941,CHEMBL1795071	0
Myogel 3D (M05-03)	FIMM100414	Omipalisib_3	IC50	7	1.1	95.8	0	0.1	989	0.6	-25.2	9.4	59.9	81.1	95.8	24.1	14	PI3K/mTOR inhibitor	B. Kinase inhibitor	Investigational (Ph 1)	GSK2126458				DMSO	1000	5	CGBJSGAELGCMKE-UHFFFAOYSA-N	CHEMBL1236962	0
Myogel 3D (M05-03)	FIMM003751	Trametinib_1	IC50	12.7	1.2	66.4	0	0	247.3	0.4	12.2	-0.1	8.6	45.4	66.4	9.6	6.2	MEK1/2 inhibitor	B. Kinase inhibitor	Approved	GSK1120212	JTP-74057			DMSO	250	1	IFSDAJWBUCMOAH-HNNXBMFYSA-N	CHEMBL2216870	0
Myogel 3D (M05-03)	FIMM100390	Apitolisib_1	IC50	686.2	1.4	93.1	0	1	9890.1	0.1	5.6	-0.2	6.5	57.9	93.1	12.3	3	PI3K/mTOR inhibitor	B. Kinase inhibitor	Investigational (Ph 2)	GDC-0980				DMSO	10000	1	YOVVNQKCSKSHKT-HNNXBMFYSA-N	CHEMBL1922094,CHEMBL1922106,CHEMBL1922103	0
Myogel 3D (M05-03)	FIMM003755	Everolimus_2	IC50	1.1	0.3	43.7	0	0	98.9	4.9	16.5	12.7	12.7	29.1	43.7	7.9	7.5	binds FKBP12, causes inhibition of mTORC1	C. Rapalog	Approved	NVP-RAD001	RAD001, SDZ-RAD			DMSO	100	2	HKVAMNSJSFKALM-GKUWKFKPSA-N	CHEMBL1908360	0
Myogel 3D (M05-03)	FIMM003710	Afatinib_3	IC50	15.3	0.1	34.2	0	0.1	989	372.1	-0.5	32.7	7.7	34.2	8.7	4.9	15.5	EGFR inhibitor	B. Kinase inhibitor	Approved	BIBW2992		Irreversible		DMSO	1000	1	AHJRHEGDXFFMBM-UHFFFAOYSA-N	CHEMBL189963,CHEMBL2364621	1
Myogel 3D (M05-03)	FIMM003786	Temsirolimus_1	IC50	1	0.6	40.7	0	0	98.9	0.6	5.4	10.8	17.9	30.1	40.7	8	3.1	binds FKBP12, causes inhibition of mTORC1	C. Rapalog	Approved	CCI-779				DMSO	100	3	CBPNZQVSJQDFBE-FUXHJELOSA-N	CHEMBL1201182	0
Myogel 3D (M05-03)	FIMM003781	Canertinib_2	IC50	1540.8	2.1	98.8	0	1	9890.1	2.5	6.3	4	12.6	27.7	98.8	9.1	7.3	pan-HER inhibitor	B. Kinase inhibitor	Investigational (Ph 3)	CI-1033	PD 183805	Irreversible		DMSO	10000	2			0
Myogel 3D (M05-03)	FIMM000183	Erlotinib_3	IC50	1751.1	2.5	65.2	0	1	9890.1	11.5	-2.9	5.7	7.8	12.5	65.2	5.6	5	EGFR inhibitor	B. Kinase inhibitor	Approved	CP-358774	OSI-774			DMSO	10000	1	KTUFNOKKBVMGRW-UHFFFAOYSA-N	CHEMBL1642,CHEMBL941	0
Myogel 3D (M05-03)	FIMM003729	Pimasertib_3	IC50	363.5	0.7	86.8	0	1	9890.1	0.6	6.4	-0.5	30.1	52.2	86.8	13.8	7	MEK1/2 inhibitor	B. Kinase inhibitor	Investigational (Ph 2)	AS703026	MSC1936369B			DMSO	10000	2	VIUAUNHCRHHYNE-JTQLQIEISA-N	CHEMBL2107832	0
Myogel 3D (M05-03)	FIMM100397	Ridaforolimus_3	IC50	2.3	1	44.6	0	0	98.9	0.5	8	-1.2	14.3	35.3	44.6	7.8	4.3	binds FKBP12, causes inhibition of mTORC1	C. Rapalog	Investigational (Ph 3)	MK-8669	AP 23573, Deforolimus			DMSO	100	4		not in ChEMBL	0
Myogel 3D (M05-03)	FIMM100412	TAK-733_2	IC50	40.6	0.8	68.5	0	0.1	989	0.8	10.4	14.1	11.4	46.7	68.5	10.4	8.1	MEK1/2 inhibitor	B. Kinase inhibitor	Investigational (Ph 1)	TAK-733				DMSO	1000	5	RCLQNICOARASSR-SECBINFHSA-N	CHEMBL1615025	0
Matrigel 2D (M05-04)	FIMM003710	Afatinib_1	IC50	20.5	1.3	57.2	0	0.1	989	0.5	13.3	-0.5	16.3	50.3	57.2	11.1	6.7	EGFR inhibitor	B. Kinase inhibitor	Approved	BIBW2992		Irreversible		DMSO	1000	1	AHJRHEGDXFFMBM-UHFFFAOYSA-N	CHEMBL189963,CHEMBL2364621	0
Matrigel 2D (M05-04)	FIMM000160	Gefitinib_1	IC50	386.5	1.3	81.8	0	1	9890.1	0.1	2.1	-0.5	12.4	62.7	81.8	13.3	1.4	EGFR inhibitor	B. Kinase inhibitor	Approved	ZD-1839				DMSO	10000	5	ZAVGJDAFCZAWSZ-UHFFFAOYSA-N	CHEMBL1233300	0
Matrigel 2D (M05-04)	FIMM100407	Binimetinib_1	IC50	82.1	1	48.9	0	0.1	989	0.4	5.6	-0.8	7.8	24.8	48.9	5.4	3.8	MEK1/2 inhibitor	B. Kinase inhibitor	Investigational (Ph 2)	NVP-MEK162	MEK162, ARRY-438162, ARRY-162			DMSO	1000	4	ACWZRVQXLIRSDF-UHFFFAOYSA-N	CHEMBL3187723	0
Matrigel 2D (M05-04)	FIMM003729	Pimasertib_1	IC50	218.4	1	76.7	0	1	9890.1	0.5	-6.2	-9.4	29.5	58.3	76.7	14.5	8.1	MEK1/2 inhibitor	B. Kinase inhibitor	Investigational (Ph 2)	AS703026	MSC1936369B			DMSO	10000	2	VIUAUNHCRHHYNE-JTQLQIEISA-N	CHEMBL2107832	0
Matrigel 2D (M05-04)	FIMM023832	Dactolisib_1	IC50	30.8	1.4	79.4	0	0.1	989	0.3	-0.1	10.9	12.5	66.7	79.4	13.9	5.2	mTOR/(PI3K) inhibitor	B. Kinase inhibitor	Investigational (Ph 2)	NVP-BEZ235			Inactive	DMSO	1000	3	JOGKUKXHTYWRGZ-UHFFFAOYSA-N	CHEMBL1879463,CHEMBL1911126	0
Matrigel 2D (M05-04)	FIMM100414	Omipalisib_1	IC50	13.8	1.6	95.4	0	0.1	989	0.3	1.7	-11.7	37	86.6	95.4	21	7.1	PI3K/mTOR inhibitor	B. Kinase inhibitor	Investigational (Ph 1)	GSK2126458				DMSO	1000	5	CGBJSGAELGCMKE-UHFFFAOYSA-N	CHEMBL1236962	0
Matrigel 2D (M05-04)	FIMM100397	Ridaforolimus_1	IC50	0.6	0.4	22.9	0	0	98.9	2.9	4.2	7.1	10.3	22.9	16.1	3.1	3.7	binds FKBP12, causes inhibition of mTORC1	C. Rapalog	Investigational (Ph 3)	MK-8669	AP 23573, Deforolimus			DMSO	100	4		not in ChEMBL	0
Matrigel 2D (M05-04)	FIMM000160	Gefitinib_2	IC50	611.1	2.5	78.1	0	1	9890.1	1.6	3.2	-26.4	-6.5	60.5	78.1	11.3	13.8	EGFR inhibitor	B. Kinase inhibitor	Approved	ZD-1839				DMSO	10000	5	ZAVGJDAFCZAWSZ-UHFFFAOYSA-N	CHEMBL1233300	0
Matrigel 2D (M05-04)	FIMM003754	Refametinib_2	IC50	339.3	0.9	75.5	0	1	9890.1	0.2	-0.6	0.5	19.4	53.8	75.5	12.4	2.2	MEK1/2 inhibitor	B. Kinase inhibitor	Investigational (Ph 2)	BAY 869766	RDEA119			DMSO	10000	5	RDSACQWTXKSHJT-NSHDSACASA-N	CHEMBL2138601	0
Matrigel 2D (M05-04)	FIMM003751	Trametinib_2	IC50	16.7	1.4	67.2	0	0	247.3	0.6	5.1	-21.6	6.5	42.2	67.2	8.9	11.3	MEK1/2 inhibitor	B. Kinase inhibitor	Approved	GSK1120212	JTP-74057			DMSO	250	1	IFSDAJWBUCMOAH-HNNXBMFYSA-N	CHEMBL2216870	1
Matrigel 2D (M05-04)	FIMM023832	Dactolisib_2	IC50	36.3	1.3	79	0	0.1	989	0.2	5	-2.5	13.2	61.4	79	13.1	3	mTOR/(PI3K) inhibitor	B. Kinase inhibitor	Investigational (Ph 2)	NVP-BEZ235			Inactive	DMSO	1000	3	JOGKUKXHTYWRGZ-UHFFFAOYSA-N	CHEMBL1879463,CHEMBL1911126	0
Matrigel 2D (M05-04)	FIMM100390	Apitolisib_2	IC50	726.2	1	90.8	0	1	9890.1	0.6	11.2	-9.4	17.9	48	90.8	11.4	9.2	PI3K/mTOR inhibitor	B. Kinase inhibitor	Investigational (Ph 2)	GDC-0980				DMSO	10000	1	YOVVNQKCSKSHKT-HNNXBMFYSA-N	CHEMBL1922094,CHEMBL1922106,CHEMBL1922103	0
Matrigel 2D (M05-04)	FIMM003786	Temsirolimus_2	IC50	6.5	0.3	30.2	0	0	98.9	18	5.2	0.4	6.6	30.2	11.9	2.3	9.2	binds FKBP12, causes inhibition of mTORC1	C. Rapalog	Approved	CCI-779				DMSO	100	3	CBPNZQVSJQDFBE-FUXHJELOSA-N	CHEMBL1201182	0
Matrigel 2D (M05-04)	FIMM003781	Canertinib_3	IC50	270.5	0.8	100	0	1	9890.1	1.1	-15.6	-9.1	46.3	61.9	100.1	17.5	15.3	pan-HER inhibitor	B. Kinase inhibitor	Investigational (Ph 3)	CI-1033	PD 183805	Irreversible		DMSO	10000	2			0
Matrigel 2D (M05-04)	FIMM003754	Refametinib_3	IC50	189.1	0.5	67.4	0	1	9890.1	1.2	0.7	20.5	24	43.3	67.4	12.4	6.6	MEK1/2 inhibitor	B. Kinase inhibitor	Investigational (Ph 2)	BAY 869766	RDEA119			DMSO	10000	5	RDSACQWTXKSHJT-NSHDSACASA-N	CHEMBL2138601	0
Matrigel 2D (M05-04)	FIMM003708	Selumetinib_3	IC50	182.5	2.5	86.5	0	1	9890.1	1.5	18.2	-8.8	15.3	86.5	67.5	18.3	13.9	MEK1/2 inhibitor	B. Kinase inhibitor	Investigational (Ph 3)	AZD6244	ARRY-142886			DMSO	10000	3	HFNKQEVNSGCOJV-HNNXBMFYSA-N	CHEMBL1789941,CHEMBL1795071	0
Matrigel 2D (M05-04)	FIMM100412	TAK-733_3	IC50	51.2	0.4	63.5	0	0.1	989	4.7	15.2	13.6	17.9	24.7	63.5	8.7	10.9	MEK1/2 inhibitor	B. Kinase inhibitor	Investigational (Ph 1)	TAK-733				DMSO	1000	5	RCLQNICOARASSR-SECBINFHSA-N	CHEMBL1615025	0
Matrigel 2D (M05-04)	FIMM003735	PF-04691502_3	IC50	364.1	0.8	100	0	1	9890.1	0.4	1.8	2	31.5	62.7	100.2	16	5.6	PI3K/mTOR inhibitor	B. Kinase inhibitor	Investigational (Ph 2)	PF-04691502				DMSO	10000	2	XDLYKKIQACFMJG-WKILWMFISA-N	CHEMBL1234354	0
Matrigel 2D (M05-04)	FIMM003755	Everolimus_3	IC50	12.5	2.5	18.2	0	0	98.9	12.7	-1.6	10.1	-13.8	6.6	18.1	1.1	8.6	binds FKBP12, causes inhibition of mTORC1	C. Rapalog	Approved	NVP-RAD001	RAD001, SDZ-RAD			DMSO	100	2	HKVAMNSJSFKALM-GKUWKFKPSA-N	CHEMBL1908360	0
Matrigel 2D (M05-04)	FIMM023795	Sirolimus_3	IC50	11.8	0.2	91.5	0	0	98.9	64.4	6.1	0.4	39.9	91.5	20.3	13.3	32.1	binds FKBP12, causes inhibition of mTORC1	C. Rapalog	Approved		Rapamycin			DMSO	100	5	QFJCIRLUMZQUOT-HPLJOQBZSA-N	CHEMBL413	1
Matrigel 2D (M05-04)	FIMM000183	Erlotinib_1	IC50	540.7	1	77.1	0	1	9890.1	0.3	9.8	1.6	12.6	48.6	77.1	10.8	5.3	EGFR inhibitor	B. Kinase inhibitor	Approved	CP-358774	OSI-774			DMSO	10000	1	KTUFNOKKBVMGRW-UHFFFAOYSA-N	CHEMBL1642,CHEMBL941	0
Matrigel 2D (M05-04)	FIMM003735	PF-04691502_1	IC50	495.1	0.7	99.9	0	1	9890.1	0.9	2	1.2	33.8	51	99.9	14.4	9.3	PI3K/mTOR inhibitor	B. Kinase inhibitor	Investigational (Ph 2)	PF-04691502				DMSO	10000	2	XDLYKKIQACFMJG-WKILWMFISA-N	CHEMBL1234354	0
Matrigel 2D (M05-04)	Erbitux_1	Erbitux_1	IC50	498.5	1.2	27.2	0	9.9	100473	2.3	-26.6	8	17.6	27.2	21.4	6.4	13.9										2			0
Matrigel 2D (M05-04)	FIMM100407	Binimetinib_2	IC50	99.8	2.5	53.5	0	0.1	989	0.3	13.4	-2	-4.3	26.5	53.5	6.2	7.1	MEK1/2 inhibitor	B. Kinase inhibitor	Investigational (Ph 2)	NVP-MEK162	MEK162, ARRY-438162, ARRY-162			DMSO	1000	4	ACWZRVQXLIRSDF-UHFFFAOYSA-N	CHEMBL3187723	0
Matrigel 2D (M05-04)	FIMM023795	Sirolimus_2	IC50	1.1	2.5	91.3	0	0	98.9	2	-6.5	-8.5	39.5	91.3	23.3	21.7	34.4	binds FKBP12, causes inhibition of mTORC1	C. Rapalog	Approved		Rapamycin			DMSO	100	5	QFJCIRLUMZQUOT-HPLJOQBZSA-N	CHEMBL413	1
Matrigel 2D (M05-04)	FIMM100390	Apitolisib_3	IC50	1053.3	1.1	91.3	0	1	9890.1	0.4	6.4	-0.2	14.8	39.7	91.3	9.9	6.8	PI3K/mTOR inhibitor	B. Kinase inhibitor	Investigational (Ph 2)	GDC-0980				DMSO	10000	1	YOVVNQKCSKSHKT-HNNXBMFYSA-N	CHEMBL1922094,CHEMBL1922106,CHEMBL1922103	0
Matrigel 2D (M05-04)	FIMM003708	Selumetinib_1	IC50	164.9	2.5	86.9	0	1	9890.1	1.4	-1	-3.8	18.9	86.9	62.7	18.8	12.3	MEK1/2 inhibitor	B. Kinase inhibitor	Investigational (Ph 3)	AZD6244	ARRY-142886			DMSO	10000	3	HFNKQEVNSGCOJV-HNNXBMFYSA-N	CHEMBL1789941,CHEMBL1795071	1
Matrigel 2D (M05-04)	FIMM100414	Omipalisib_2	IC50	11.4	2.5	93.3	0	0.1	989	0.6	-4.6	-16.6	38.5	87	93.3	22	9.2	PI3K/mTOR inhibitor	B. Kinase inhibitor	Investigational (Ph 1)	GSK2126458				DMSO	1000	5	CGBJSGAELGCMKE-UHFFFAOYSA-N	CHEMBL1236962	0
Matrigel 2D (M05-04)	Erbitux_2	Erbitux_2	IC50	298.1	2.5	27	0	9.9	100473	1.2	-7.1	0.6	27	26.8	20.1	7.7	5										2			0
Matrigel 2D (M05-04)	FIMM003751	Trametinib_3	IC50	7.5	0.8	67.7	0	0	247.3	0.4	-1.6	1.5	24.1	44.2	67.7	11.2	4.1	MEK1/2 inhibitor	B. Kinase inhibitor	Approved	GSK1120212	JTP-74057			DMSO	250	1	IFSDAJWBUCMOAH-HNNXBMFYSA-N	CHEMBL2216870	0
Matrigel 2D (M05-04)	FIMM003755	Everolimus_1	IC50	0.4	1.7	18.9	0	0	98.9	0.7	3.3	1.7	15.8	18.9	13.7	3.9	3.1	binds FKBP12, causes inhibition of mTORC1	C. Rapalog	Approved	NVP-RAD001	RAD001, SDZ-RAD			DMSO	100	2	HKVAMNSJSFKALM-GKUWKFKPSA-N	CHEMBL1908360	0
Matrigel 2D (M05-04)	FIMM003710	Afatinib_2	IC50	17.6	2.5	54.7	0	0.1	989	0.9	-0.2	7.8	10.4	54.7	48.2	11.8	5.1	EGFR inhibitor	B. Kinase inhibitor	Approved	BIBW2992		Irreversible		DMSO	1000	1	AHJRHEGDXFFMBM-UHFFFAOYSA-N	CHEMBL189963,CHEMBL2364621	0
Matrigel 2D (M05-04)	FIMM000160	Gefitinib_3	IC50	332.3	1.3	74.7	0	1	9890.1	0.4	-6.2	-9.2	14.5	59.2	74.7	12.7	6	EGFR inhibitor	B. Kinase inhibitor	Approved	ZD-1839				DMSO	10000	5	ZAVGJDAFCZAWSZ-UHFFFAOYSA-N	CHEMBL1233300	0
Matrigel 2D (M05-04)	FIMM003786	Temsirolimus_3	IC50	0.3	0.3	30	0	0	98.9	8.1	8.6	15.9	12.2	20.9	30	5.5	4	binds FKBP12, causes inhibition of mTORC1	C. Rapalog	Approved	CCI-779				DMSO	100	3	CBPNZQVSJQDFBE-FUXHJELOSA-N	CHEMBL1201182	0
Matrigel 2D (M05-04)	FIMM003729	Pimasertib_2	IC50	184.1	1	72.8	0	1	9890.1	0.2	5.6	5.6	24.3	62.2	72.8	14.4	3	MEK1/2 inhibitor	B. Kinase inhibitor	Investigational (Ph 2)	AS703026	MSC1936369B			DMSO	10000	2	VIUAUNHCRHHYNE-JTQLQIEISA-N	CHEMBL2107832	0
Matrigel 2D (M05-04)	Erbitux_3	Erbitux_3	IC50	164.8	0.7	33	0	9.9	100473	1.8	7.9	8.4	33	23.4	31.6	9.5	6.3										5			0
Matrigel 2D (M05-04)	FIMM003781	Canertinib_1	IC50	217.8	0.8	100	0	1	9890.1	1.3	4.5	-21.2	55.6	61.4	100.6	18.6	19.7	pan-HER inhibitor	B. Kinase inhibitor	Investigational (Ph 3)	CI-1033	PD 183805	Irreversible		DMSO	10000	2			1
Matrigel 2D (M05-04)	FIMM100412	TAK-733_1	IC50	43.1	0.8	63.6	0	0.1	989	1	-8.5	-2.6	23.1	35.3	63.6	9.3	7.8	MEK1/2 inhibitor	B. Kinase inhibitor	Investigational (Ph 1)	TAK-733				DMSO	1000	5	RCLQNICOARASSR-SECBINFHSA-N	CHEMBL1615025	0
Matrigel 2D (M05-04)	FIMM023795	Sirolimus_1	IC50	1.1	2.5	91.7	0	0	98.9	2.3	-3.4	-3.9	37.9	91.7	24.6	21.6	33.7	binds FKBP12, causes inhibition of mTORC1	C. Rapalog	Approved		Rapamycin			DMSO	100	5	QFJCIRLUMZQUOT-HPLJOQBZSA-N	CHEMBL413	1
Matrigel 2D (M05-04)	FIMM000183	Erlotinib_2	IC50	533	1.6	71.1	0	1	9890.1	0.4	8.5	-11.3	5.6	51.3	71.1	10.5	7.1	EGFR inhibitor	B. Kinase inhibitor	Approved	CP-358774	OSI-774			DMSO	10000	1	KTUFNOKKBVMGRW-UHFFFAOYSA-N	CHEMBL1642,CHEMBL941	0
Matrigel 2D (M05-04)	FIMM003735	PF-04691502_2	IC50	265.4	1.2	98.8	0	1	9890.1	0.2	-4.8	7.1	22.4	82.1	98.8	17.9	3.7	PI3K/mTOR inhibitor	B. Kinase inhibitor	Investigational (Ph 2)	PF-04691502				DMSO	10000	2	XDLYKKIQACFMJG-WKILWMFISA-N	CHEMBL1234354	0
Matrigel 2D (M05-04)	FIMM100397	Ridaforolimus_2	IC50	0.5	0.7	23.5	0	0	98.9	0.4	0	6.9	13.3	22.2	23.5	4.4	1.3	binds FKBP12, causes inhibition of mTORC1	C. Rapalog	Investigational (Ph 3)	MK-8669	AP 23573, Deforolimus			DMSO	100	4		not in ChEMBL	0
Matrigel 2D (M05-04)	FIMM100407	Binimetinib_3	IC50	124.4	2.5	49.7	0	0.1	989	0.5	-1.2	1.5	-0.4	17.9	49.7	5.2	1	MEK1/2 inhibitor	B. Kinase inhibitor	Investigational (Ph 2)	NVP-MEK162	MEK162, ARRY-438162, ARRY-162			DMSO	1000	4	ACWZRVQXLIRSDF-UHFFFAOYSA-N	CHEMBL3187723	0
Matrigel 2D (M05-04)	FIMM023832	Dactolisib_3	IC50	33.3	1.2	77.3	0	0.1	989	0.3	9.7	6.5	13	61.8	77.3	13.1	5.6	mTOR/(PI3K) inhibitor	B. Kinase inhibitor	Investigational (Ph 2)	NVP-BEZ235			Inactive	DMSO	1000	3	JOGKUKXHTYWRGZ-UHFFFAOYSA-N	CHEMBL1879463,CHEMBL1911126	0
Matrigel 2D (M05-04)	FIMM003754	Refametinib_1	IC50	494.7	0.6	75.9	0	1	9890.1	1.4	9.6	1.8	27	36.3	75.9	10.7	9	MEK1/2 inhibitor	B. Kinase inhibitor	Investigational (Ph 2)	BAY 869766	RDEA119			DMSO	10000	5	RDSACQWTXKSHJT-NSHDSACASA-N	CHEMBL2138601	0
Matrigel 2D (M05-04)	FIMM003708	Selumetinib_2	IC50	170.8	2.5	86.6	0	1	9890.1	1.3	4.9	7	17.5	86.6	65.1	18.6	11.6	MEK1/2 inhibitor	B. Kinase inhibitor	Investigational (Ph 3)	AZD6244	ARRY-142886			DMSO	10000	3	HFNKQEVNSGCOJV-HNNXBMFYSA-N	CHEMBL1789941,CHEMBL1795071	0
Matrigel 2D (M05-04)	FIMM100414	Omipalisib_3	IC50	9.8	0.9	95.8	0	0.1	989	0.2	-3.7	13.5	47.4	85.1	95.8	22	3	PI3K/mTOR inhibitor	B. Kinase inhibitor	Investigational (Ph 1)	GSK2126458				DMSO	1000	5	CGBJSGAELGCMKE-UHFFFAOYSA-N	CHEMBL1236962	0
Matrigel 2D (M05-04)	FIMM003751	Trametinib_1	IC50	12.6	1.4	67.7	0	0	247.3	0.3	8.6	-2.5	6.4	48.9	67.7	10.1	4.5	MEK1/2 inhibitor	B. Kinase inhibitor	Approved	GSK1120212	JTP-74057			DMSO	250	1	IFSDAJWBUCMOAH-HNNXBMFYSA-N	CHEMBL2216870	0
Matrigel 2D (M05-04)	FIMM100390	Apitolisib_1	IC50	871.9	1.1	89.2	0	1	9890.1	0.4	-11.2	3	12.7	44.4	89.2	10.5	7.1	PI3K/mTOR inhibitor	B. Kinase inhibitor	Investigational (Ph 2)	GDC-0980				DMSO	10000	1	YOVVNQKCSKSHKT-HNNXBMFYSA-N	CHEMBL1922094,CHEMBL1922106,CHEMBL1922103	0
Matrigel 2D (M05-04)	FIMM003755	Everolimus_2	IC50	1	0.3	17.1	0	0	98.9	4.8	0.8	9.2	7.4	8.8	17.1	0.8	3.1	binds FKBP12, causes inhibition of mTORC1	C. Rapalog	Approved	NVP-RAD001	RAD001, SDZ-RAD			DMSO	100	2	HKVAMNSJSFKALM-GKUWKFKPSA-N	CHEMBL1908360	0
Matrigel 2D (M05-04)	FIMM003710	Afatinib_3	IC50	33.7	1.6	57.6	0	0.1	989	0.2	1	4.4	7	48.8	57.6	9.9	2.2	EGFR inhibitor	B. Kinase inhibitor	Approved	BIBW2992		Irreversible		DMSO	1000	1	AHJRHEGDXFFMBM-UHFFFAOYSA-N	CHEMBL189963,CHEMBL2364621	0
Matrigel 2D (M05-04)	FIMM003786	Temsirolimus_1	IC50	0	0.3	21.9	0	0	98.9	43	14.6	3.3	21.9	21	20.9	5.1	6.3	binds FKBP12, causes inhibition of mTORC1	C. Rapalog	Approved	CCI-779				DMSO	100	3	CBPNZQVSJQDFBE-FUXHJELOSA-N	CHEMBL1201182	0
Matrigel 2D (M05-04)	FIMM003781	Canertinib_2	IC50	217.7	0.6	99.5	0	1	9890.1	1.2	9.2	-3.8	52.8	58.8	99.5	18.3	13.8	pan-HER inhibitor	B. Kinase inhibitor	Investigational (Ph 3)	CI-1033	PD 183805	Irreversible		DMSO	10000	2			0
Matrigel 2D (M05-04)	FIMM000183	Erlotinib_3	IC50	714.9	1.6	74.9	0	1	9890.1	0.4	-15.2	10	3.2	46.6	74.9	9.8	9.1	EGFR inhibitor	B. Kinase inhibitor	Approved	CP-358774	OSI-774			DMSO	10000	1	KTUFNOKKBVMGRW-UHFFFAOYSA-N	CHEMBL1642,CHEMBL941	0
Matrigel 2D (M05-04)	FIMM003729	Pimasertib_3	IC50	155.2	0.9	77.9	0	1	9890.1	0.6	17.5	-0.1	33.1	63.8	77.9	16	9	MEK1/2 inhibitor	B. Kinase inhibitor	Investigational (Ph 2)	AS703026	MSC1936369B			DMSO	10000	2	VIUAUNHCRHHYNE-JTQLQIEISA-N	CHEMBL2107832	0
Matrigel 2D (M05-04)	FIMM100397	Ridaforolimus_3	IC50	5	0.8	33.7	0	0	98.9	0.8	3.1	-4.1	10.3	19.1	33.7	3.9	3.9	binds FKBP12, causes inhibition of mTORC1	C. Rapalog	Investigational (Ph 3)	MK-8669	AP 23573, Deforolimus			DMSO	100	4		not in ChEMBL	0
Matrigel 2D (M05-04)	FIMM100412	TAK-733_2	IC50	27.9	1.5	65.8	0	0.1	989	0.3	-8.2	4.2	10.9	57.7	65.8	12	4.5	MEK1/2 inhibitor	B. Kinase inhibitor	Investigational (Ph 1)	TAK-733				DMSO	1000	5	RCLQNICOARASSR-SECBINFHSA-N	CHEMBL1615025	0
Matrigel 3D (M05-05)	FIMM003710	Afatinib_1	IC50	26	2.5	63.1	0	0.1	989	0.5	-7.9	-2.7	4.2	63.1	62.4	12.2	4.4	EGFR inhibitor	B. Kinase inhibitor	Approved	BIBW2992		Irreversible		DMSO	1000	1	AHJRHEGDXFFMBM-UHFFFAOYSA-N	CHEMBL189963,CHEMBL2364621	0
Matrigel 3D (M05-05)	FIMM000160	Gefitinib_1	IC50	650.8	2.5	81.5	0	1	9890.1	0.7	-6.8	-9.3	-3.3	60.5	81.5	11.5	6.1	EGFR inhibitor	B. Kinase inhibitor	Approved	ZD-1839				DMSO	10000	5	ZAVGJDAFCZAWSZ-UHFFFAOYSA-N	CHEMBL1233300	0
Matrigel 3D (M05-05)	FIMM100407	Binimetinib_1	IC50	74.1	1.4	60	0	0.1	989	0.5	-18.7	0.5	3.8	35.9	60	7.6	9.4	MEK1/2 inhibitor	B. Kinase inhibitor	Investigational (Ph 2)	NVP-MEK162	MEK162, ARRY-438162, ARRY-162			DMSO	1000	4	ACWZRVQXLIRSDF-UHFFFAOYSA-N	CHEMBL3187723	0
Matrigel 3D (M05-05)	FIMM003729	Pimasertib_1	IC50	173.4	1.1	73.6	0	1	9890.1	0.5	-11.8	-4.1	29.3	60.2	73.6	14.9	7.5	MEK1/2 inhibitor	B. Kinase inhibitor	Investigational (Ph 2)	AS703026	MSC1936369B			DMSO	10000	2	VIUAUNHCRHHYNE-JTQLQIEISA-N	CHEMBL2107832	0
Matrigel 3D (M05-05)	FIMM023832	Dactolisib_1	IC50	65.5	2.5	77	0	0.1	989	1.5	-16.4	-19.3	-6.9	57.1	77	10.9	13.2	mTOR/(PI3K) inhibitor	B. Kinase inhibitor	Investigational (Ph 2)	NVP-BEZ235			Inactive	DMSO	1000	3	JOGKUKXHTYWRGZ-UHFFFAOYSA-N	CHEMBL1879463,CHEMBL1911126	0
Matrigel 3D (M05-05)	FIMM100414	Omipalisib_1	IC50	12.1	1.1	96.5	0	0.1	989	0.3	-11.8	1.7	44.8	84.8	96.5	21.5	6.7	PI3K/mTOR inhibitor	B. Kinase inhibitor	Investigational (Ph 1)	GSK2126458				DMSO	1000	5	CGBJSGAELGCMKE-UHFFFAOYSA-N	CHEMBL1236962	0
Matrigel 3D (M05-05)	FIMM100397	Ridaforolimus_1	IC50	1.2	2.5	28	0	0	98.9	5.4	-29.8	-19.2	10.6	28	19.1	6	18.3	binds FKBP12, causes inhibition of mTORC1	C. Rapalog	Investigational (Ph 3)	MK-8669	AP 23573, Deforolimus			DMSO	100	4		not in ChEMBL	1
Matrigel 3D (M05-05)	FIMM000160	Gefitinib_2	IC50	397.6	1.4	74.4	0	1	9890.1	0.8	-17.9	-21.9	11	57.9	74.4	12.1	14.3	EGFR inhibitor	B. Kinase inhibitor	Approved	ZD-1839				DMSO	10000	5	ZAVGJDAFCZAWSZ-UHFFFAOYSA-N	CHEMBL1233300	0
Matrigel 3D (M05-05)	FIMM003754	Refametinib_2	IC50	413.6	1.1	76.7	0	1	9890.1	0.3	-8.4	-0.9	15.4	53.6	76.7	11.9	4.7	MEK1/2 inhibitor	B. Kinase inhibitor	Investigational (Ph 2)	BAY 869766	RDEA119			DMSO	10000	5	RDSACQWTXKSHJT-NSHDSACASA-N	CHEMBL2138601	0
Matrigel 3D (M05-05)	FIMM003751	Trametinib_2	IC50	13.9	2.5	67	0	0	247.3	1.7	1	-21.1	-16	55.5	67	10.1	13.5	MEK1/2 inhibitor	B. Kinase inhibitor	Approved	GSK1120212	JTP-74057			DMSO	250	1	IFSDAJWBUCMOAH-HNNXBMFYSA-N	CHEMBL2216870	1
Matrigel 3D (M05-05)	FIMM023832	Dactolisib_2	IC50	52.5	2.5	78.5	0	0.1	989	2.2	-37.8	-14.8	-9.1	66.2	78.5	12	20.9	mTOR/(PI3K) inhibitor	B. Kinase inhibitor	Investigational (Ph 2)	NVP-BEZ235			Inactive	DMSO	1000	3	JOGKUKXHTYWRGZ-UHFFFAOYSA-N	CHEMBL1879463,CHEMBL1911126	0
Matrigel 3D (M05-05)	FIMM100390	Apitolisib_2	IC50	558.4	0.9	91.4	0	1	9890.1	0.9	-24.1	1.7	20.7	52.9	91.4	12.7	13	PI3K/mTOR inhibitor	B. Kinase inhibitor	Investigational (Ph 2)	GDC-0980				DMSO	10000	1	YOVVNQKCSKSHKT-HNNXBMFYSA-N	CHEMBL1922094,CHEMBL1922106,CHEMBL1922103	0
Matrigel 3D (M05-05)	FIMM003786	Temsirolimus_2	IC50	0.7	2.5	16.9	0	0	98.9	8.9	-8.7	-26.4	13.3	8.2	16.9	2.9	14.6	binds FKBP12, causes inhibition of mTORC1	C. Rapalog	Approved	CCI-779				DMSO	100	3	CBPNZQVSJQDFBE-FUXHJELOSA-N	CHEMBL1201182	0
Matrigel 3D (M05-05)	FIMM003781	Canertinib_3	IC50	286	0.8	99.6	0	1	9890.1	1.5	-23.1	-16.6	51.9	56.9	99.6	17.1	21.6	pan-HER inhibitor	B. Kinase inhibitor	Investigational (Ph 3)	CI-1033	PD 183805	Irreversible		DMSO	10000	2			1
Matrigel 3D (M05-05)	FIMM003754	Refametinib_3	IC50	233.3	1.4	69.1	0	1	9890.1	0.2	-2.3	-6.2	16.9	60.2	69.1	13.2	3.8	MEK1/2 inhibitor	B. Kinase inhibitor	Investigational (Ph 2)	BAY 869766	RDEA119			DMSO	10000	5	RDSACQWTXKSHJT-NSHDSACASA-N	CHEMBL2138601	0
Matrigel 3D (M05-05)	FIMM003708	Selumetinib_3	IC50	137.1	2.5	88.2	0	1	9890.1	2.3	21.5	-25.5	27.2	88.2	66.5	20	19.9	MEK1/2 inhibitor	B. Kinase inhibitor	Investigational (Ph 3)	AZD6244	ARRY-142886			DMSO	10000	3	HFNKQEVNSGCOJV-HNNXBMFYSA-N	CHEMBL1789941,CHEMBL1795071	1
Matrigel 3D (M05-05)	FIMM100412	TAK-733_3	IC50	161.1	1.9	66	0	0.1	989	6.3	-25.4	8.9	12.6	18.2	66	5.8	14.8	MEK1/2 inhibitor	B. Kinase inhibitor	Investigational (Ph 1)	TAK-733				DMSO	1000	5	RCLQNICOARASSR-SECBINFHSA-N	CHEMBL1615025	0
Matrigel 3D (M05-05)	FIMM003735	PF-04691502_3	IC50	307.1	0.8	99.6	0	1	9890.1	0.9	-12.8	-15.2	40.3	64.1	99.6	16.8	14.6	PI3K/mTOR inhibitor	B. Kinase inhibitor	Investigational (Ph 2)	PF-04691502				DMSO	10000	2	XDLYKKIQACFMJG-WKILWMFISA-N	CHEMBL1234354	0
Matrigel 3D (M05-05)	FIMM003755	Everolimus_3	IC50	14.7	2.2	34.2	0	0	98.9	9.1	-5.2	15.9	2.6	10	34.2	2.9	8.5	binds FKBP12, causes inhibition of mTORC1	C. Rapalog	Approved	NVP-RAD001	RAD001, SDZ-RAD			DMSO	100	2	HKVAMNSJSFKALM-GKUWKFKPSA-N	CHEMBL1908360	0
Matrigel 3D (M05-05)	FIMM023795	Sirolimus_3	IC50	0.9	2.5	93.8	0	0	98.9	1.9	-21.5	-0.2	52.4	93.8	20	23.3	38.4	binds FKBP12, causes inhibition of mTORC1	C. Rapalog	Approved		Rapamycin			DMSO	100	5	QFJCIRLUMZQUOT-HPLJOQBZSA-N	CHEMBL413	1
Matrigel 3D (M05-05)	FIMM000183	Erlotinib_1	IC50	759.4	2.5	76.5	0	1	9890.1	0.8	10.2	8	-5.5	50.6	76.5	10.2	7.1	EGFR inhibitor	B. Kinase inhibitor	Approved	CP-358774	OSI-774			DMSO	10000	1	KTUFNOKKBVMGRW-UHFFFAOYSA-N	CHEMBL1642,CHEMBL941	0
Matrigel 3D (M05-05)	FIMM003735	PF-04691502_1	IC50	943.1	1	99.8	0	1	9890.1	1	-26.7	-7.5	20.5	45	99.8	11.3	16	PI3K/mTOR inhibitor	B. Kinase inhibitor	Investigational (Ph 2)	PF-04691502				DMSO	10000	2	XDLYKKIQACFMJG-WKILWMFISA-N	CHEMBL1234354	0
Matrigel 3D (M05-05)	Erbitux_1	Erbitux_1	IC50	57.6	2.5	29.6	0	9.9	100473	38.3	-13.8	24.6	20.8	24.8	29.6	11.4	8.7										2			0
Matrigel 3D (M05-05)	FIMM100407	Binimetinib_2	IC50	157.6	2.5	61	0	0.1	989	9.6	-10	-5.1	-5.5	14.5	61	5.6	6.3	MEK1/2 inhibitor	B. Kinase inhibitor	Investigational (Ph 2)	NVP-MEK162	MEK162, ARRY-438162, ARRY-162			DMSO	1000	4	ACWZRVQXLIRSDF-UHFFFAOYSA-N	CHEMBL3187723	0
Matrigel 3D (M05-05)	FIMM023795	Sirolimus_2	IC50	1	2.5	93.3	0	0	98.9	0.7	3.8	-19.5	48.4	93.3	34	22.8	31.3	binds FKBP12, causes inhibition of mTORC1	C. Rapalog	Approved		Rapamycin			DMSO	100	5	QFJCIRLUMZQUOT-HPLJOQBZSA-N	CHEMBL413	1
Matrigel 3D (M05-05)	FIMM100390	Apitolisib_3	IC50	974.5	1.1	92.1	0	1	9890.1	0.7	-21	-2.9	15	42.4	92.1	10.3	12.1	PI3K/mTOR inhibitor	B. Kinase inhibitor	Investigational (Ph 2)	GDC-0980				DMSO	10000	1	YOVVNQKCSKSHKT-HNNXBMFYSA-N	CHEMBL1922094,CHEMBL1922106,CHEMBL1922103	0
Matrigel 3D (M05-05)	FIMM003708	Selumetinib_1	IC50	252.1	2.5	87.2	0	1	9890.1	1	-9.9	7.9	6.6	87.2	66.9	16.8	12	MEK1/2 inhibitor	B. Kinase inhibitor	Investigational (Ph 3)	AZD6244	ARRY-142886			DMSO	10000	3	HFNKQEVNSGCOJV-HNNXBMFYSA-N	CHEMBL1789941,CHEMBL1795071	0
Matrigel 3D (M05-05)	FIMM100414	Omipalisib_2	IC50	9.8	1.8	95.3	0	0.1	989	0.2	-17.9	-3.5	48.9	87.8	95.3	22.9	9.8	PI3K/mTOR inhibitor	B. Kinase inhibitor	Investigational (Ph 1)	GSK2126458				DMSO	1000	5	CGBJSGAELGCMKE-UHFFFAOYSA-N	CHEMBL1236962	0
Matrigel 3D (M05-05)	Erbitux_2	Erbitux_2	IC50	387	2.5	33.2	0	9.9	100473	1	0.3	-6.4	33.2	31.7	28.9	9.6	4.6										2			0
Matrigel 3D (M05-05)	FIMM003751	Trametinib_3	IC50	6.7	2	64	0	0	247.3	1.1	-26	-10.2	8.1	59.2	64	12.1	14	MEK1/2 inhibitor	B. Kinase inhibitor	Approved	GSK1120212	JTP-74057			DMSO	250	1	IFSDAJWBUCMOAH-HNNXBMFYSA-N	CHEMBL2216870	1
Matrigel 3D (M05-05)	FIMM003755	Everolimus_1	IC50	48.8	2.5	22.2	0	0	98.9	4894.1	-24.1	-8.7	-0.9	-22.2	22.2	0.4	17.2	binds FKBP12, causes inhibition of mTORC1	C. Rapalog	Approved	NVP-RAD001	RAD001, SDZ-RAD			DMSO	100	2	HKVAMNSJSFKALM-GKUWKFKPSA-N	CHEMBL1908360	0
Matrigel 3D (M05-05)	FIMM003710	Afatinib_2	IC50	39.6	1.6	66.2	0	0.1	989	1.1	-25.3	-21.4	8.5	52.8	66.2	10.8	16.7	EGFR inhibitor	B. Kinase inhibitor	Approved	BIBW2992		Irreversible		DMSO	1000	1	AHJRHEGDXFFMBM-UHFFFAOYSA-N	CHEMBL189963,CHEMBL2364621	0
Matrigel 3D (M05-05)	FIMM000160	Gefitinib_3	IC50	324.5	1.1	82.8	0	1	9890.1	0.3	11	2.9	17.9	63.2	82.8	14	5.5	EGFR inhibitor	B. Kinase inhibitor	Approved	ZD-1839				DMSO	10000	5	ZAVGJDAFCZAWSZ-UHFFFAOYSA-N	CHEMBL1233300	0
Matrigel 3D (M05-05)	FIMM003786	Temsirolimus_3	IC50	0.4	1.5	31.8	0	0	98.9	0.9	-0.5	2.3	26.4	19	31.8	8.6	6.3	binds FKBP12, causes inhibition of mTORC1	C. Rapalog	Approved	CCI-779				DMSO	100	3	CBPNZQVSJQDFBE-FUXHJELOSA-N	CHEMBL1201182	0
Matrigel 3D (M05-05)	FIMM003729	Pimasertib_2	IC50	173.1	1.8	71	0	1	9890.1	0.8	-19.3	-10.3	19.8	66.3	71	15	11.1	MEK1/2 inhibitor	B. Kinase inhibitor	Investigational (Ph 2)	AS703026	MSC1936369B			DMSO	10000	2	VIUAUNHCRHHYNE-JTQLQIEISA-N	CHEMBL2107832	0
Matrigel 3D (M05-05)	Erbitux_3	Erbitux_3	IC50	1785.4	0.9	46.7	0	9.9	100473	0.6	10.6	4.5	15.5	39.7	46.7	8.8	5.3										5			0
Matrigel 3D (M05-05)	FIMM003781	Canertinib_1	IC50	258.6	0.8	100	0	1	9890.1	1.5	-25.2	-25.7	51.3	61.6	100.3	17.8	24.1	pan-HER inhibitor	B. Kinase inhibitor	Investigational (Ph 3)	CI-1033	PD 183805	Irreversible		DMSO	10000	2			1
Matrigel 3D (M05-05)	FIMM100412	TAK-733_1	IC50	106.4	0.9	68.9	0	0.1	989	1.3	-10.5	-13	19.2	26.7	68.9	7.2	11.8	MEK1/2 inhibitor	B. Kinase inhibitor	Investigational (Ph 1)	TAK-733				DMSO	1000	5	RCLQNICOARASSR-SECBINFHSA-N	CHEMBL1615025	0
Matrigel 3D (M05-05)	FIMM023795	Sirolimus_1	IC50	1	2.5	92.4	0	0	98.9	0.9	1.6	-24.3	48.1	92.4	18.1	22.6	39.1	binds FKBP12, causes inhibition of mTORC1	C. Rapalog	Approved		Rapamycin			DMSO	100	5	QFJCIRLUMZQUOT-HPLJOQBZSA-N	CHEMBL413	1
Matrigel 3D (M05-05)	FIMM000183	Erlotinib_2	IC50	476.3	1.2	77.5	0	1	9890.1	0.4	-2.3	-13.5	12.6	53.9	77.5	11.6	7.4	EGFR inhibitor	B. Kinase inhibitor	Approved	CP-358774	OSI-774			DMSO	10000	1	KTUFNOKKBVMGRW-UHFFFAOYSA-N	CHEMBL1642,CHEMBL941	0
Matrigel 3D (M05-05)	FIMM003735	PF-04691502_2	IC50	238.3	1	99.4	0	1	9890.1	0.2	7.5	6.2	29.1	79.1	99.4	18.2	3.9	PI3K/mTOR inhibitor	B. Kinase inhibitor	Investigational (Ph 2)	PF-04691502				DMSO	10000	2	XDLYKKIQACFMJG-WKILWMFISA-N	CHEMBL1234354	0
Matrigel 3D (M05-05)	FIMM100397	Ridaforolimus_2	IC50	7.5	2.5	20.5	0	0	98.9	4.6	-20.5	9.7	-3.1	13.7	20.5	2	11.5	binds FKBP12, causes inhibition of mTORC1	C. Rapalog	Investigational (Ph 3)	MK-8669	AP 23573, Deforolimus			DMSO	100	4		not in ChEMBL	0
Matrigel 3D (M05-05)	FIMM100407	Binimetinib_3	IC50	128.7	2.3	59.8	0	0.1	989	4.4	-12.1	-19.8	2.1	21	59.8	6.1	11.6	MEK1/2 inhibitor	B. Kinase inhibitor	Investigational (Ph 2)	NVP-MEK162	MEK162, ARRY-438162, ARRY-162			DMSO	1000	4	ACWZRVQXLIRSDF-UHFFFAOYSA-N	CHEMBL3187723	0
Matrigel 3D (M05-05)	FIMM023832	Dactolisib_3	IC50	49.6	2.5	76.8	0	0.1	989	0.5	1.4	-9.4	1.3	65.2	76.8	12	4.8	mTOR/(PI3K) inhibitor	B. Kinase inhibitor	Investigational (Ph 2)	NVP-BEZ235			Inactive	DMSO	1000	3	JOGKUKXHTYWRGZ-UHFFFAOYSA-N	CHEMBL1879463,CHEMBL1911126	0
Matrigel 3D (M05-05)	FIMM003754	Refametinib_1	IC50	304.9	1	71.4	0	1	9890.1	0.2	1.8	5.9	17.1	53.9	71.4	12.1	2.3	MEK1/2 inhibitor	B. Kinase inhibitor	Investigational (Ph 2)	BAY 869766	RDEA119			DMSO	10000	5	RDSACQWTXKSHJT-NSHDSACASA-N	CHEMBL2138601	0
Matrigel 3D (M05-05)	FIMM003708	Selumetinib_2	IC50	139.5	2.5	87.6	0	1	9890.1	1.1	1	2.2	26	87.6	69.4	19.8	9.2	MEK1/2 inhibitor	B. Kinase inhibitor	Investigational (Ph 3)	AZD6244	ARRY-142886			DMSO	10000	3	HFNKQEVNSGCOJV-HNNXBMFYSA-N	CHEMBL1789941,CHEMBL1795071	0
Matrigel 3D (M05-05)	FIMM100414	Omipalisib_3	IC50	11.1	2.5	95	0	0.1	989	0.8	-18.5	-17.4	41.1	84.7	95	22.5	13.7	PI3K/mTOR inhibitor	B. Kinase inhibitor	Investigational (Ph 1)	GSK2126458				DMSO	1000	5	CGBJSGAELGCMKE-UHFFFAOYSA-N	CHEMBL1236962	0
Matrigel 3D (M05-05)	FIMM003751	Trametinib_1	IC50	10.2	1	70.2	0	0	247.3	0.8	17.3	-9.4	18.1	46.7	70.2	10.8	10.6	MEK1/2 inhibitor	B. Kinase inhibitor	Approved	GSK1120212	JTP-74057			DMSO	250	1	IFSDAJWBUCMOAH-HNNXBMFYSA-N	CHEMBL2216870	0
Matrigel 3D (M05-05)	FIMM100390	Apitolisib_1	IC50	1301.7	2.5	90.6	0	1	9890.1	6.7	-28.5	-17.1	-12.2	30.4	90.6	9.3	17.7	PI3K/mTOR inhibitor	B. Kinase inhibitor	Investigational (Ph 2)	GDC-0980				DMSO	10000	1	YOVVNQKCSKSHKT-HNNXBMFYSA-N	CHEMBL1922094,CHEMBL1922106,CHEMBL1922103	0
Matrigel 3D (M05-05)	FIMM003755	Everolimus_2	IC50	82.1	2.5	29.7	0	0	98.9	22102.8	29.7	-1.7	7.6	-7.1	18.4	0.2	15.8	binds FKBP12, causes inhibition of mTORC1	C. Rapalog	Approved	NVP-RAD001	RAD001, SDZ-RAD			DMSO	100	2	HKVAMNSJSFKALM-GKUWKFKPSA-N	CHEMBL1908360	0
Matrigel 3D (M05-05)	FIMM003710	Afatinib_3	IC50	29.6	2.5	60.2	0	0.1	989	1.8	-30.6	-5	1.5	60.2	52.4	11.2	16.1	EGFR inhibitor	B. Kinase inhibitor	Approved	BIBW2992		Irreversible		DMSO	1000	1	AHJRHEGDXFFMBM-UHFFFAOYSA-N	CHEMBL189963,CHEMBL2364621	0
Matrigel 3D (M05-05)	FIMM003786	Temsirolimus_1	IC50	3.3	0.9	28.7	0	0	98.9	2.5	-0.9	-20.7	16.8	15.9	28.7	3.7	12.2	binds FKBP12, causes inhibition of mTORC1	C. Rapalog	Approved	CCI-779				DMSO	100	3	CBPNZQVSJQDFBE-FUXHJELOSA-N	CHEMBL1201182	1
Matrigel 3D (M05-05)	FIMM003781	Canertinib_2	IC50	217.8	0.8	99.4	0	1	9890.1	1.2	-2	-17.9	55.1	60.9	99.4	18.5	18.4	pan-HER inhibitor	B. Kinase inhibitor	Investigational (Ph 3)	CI-1033	PD 183805	Irreversible		DMSO	10000	2			1
Matrigel 3D (M05-05)	FIMM000183	Erlotinib_3	IC50	393.6	1.3	75.6	0	1	9890.1	0.5	-9.4	13.2	9	58.8	75.6	12.2	7.9	EGFR inhibitor	B. Kinase inhibitor	Approved	CP-358774	OSI-774			DMSO	10000	1	KTUFNOKKBVMGRW-UHFFFAOYSA-N	CHEMBL1642,CHEMBL941	0
Matrigel 3D (M05-05)	FIMM003729	Pimasertib_3	IC50	113.1	1.4	73.6	0	1	9890.1	0.3	6.7	-7.4	35.7	63.7	73.6	17	6.8	MEK1/2 inhibitor	B. Kinase inhibitor	Investigational (Ph 2)	AS703026	MSC1936369B			DMSO	10000	2	VIUAUNHCRHHYNE-JTQLQIEISA-N	CHEMBL2107832	0
Matrigel 3D (M05-05)	FIMM100397	Ridaforolimus_3	IC50	8.2	1.3	15.6	0	0	98.9	3.1	-13.4	-23.1	4.2	8.2	15.6	0.7	13.5	binds FKBP12, causes inhibition of mTORC1	C. Rapalog	Investigational (Ph 3)	MK-8669	AP 23573, Deforolimus			DMSO	100	4		not in ChEMBL	0
Matrigel 3D (M05-05)	FIMM100412	TAK-733_2	IC50	14.1	2.5	67.1	0	0.1	989	1	-9.2	-8.8	19.6	65.5	67.1	15.3	6.4	MEK1/2 inhibitor	B. Kinase inhibitor	Investigational (Ph 1)	TAK-733				DMSO	1000	5	RCLQNICOARASSR-SECBINFHSA-N	CHEMBL1615025	0

## Sheet: UT-SCC-28 (M06)
Plate no	ID	DRUG_NAME	ANALYSIS_NAME	IC50	SLOPE	MAX	MIN	Min.Conc.tested	Max.Conc.tested	IC50_std_error	D1	D2	D3	D4	D5	DSS	SE_of_estimate	Mechanism/Targets	Class.explained	High.phase/Approval.status	Res..code	Alias	activity.modifier	Active/inactive.in.clinic	Solvent	High.conc.(nM)	Plate	InChI	ChEMBL.ID	Dubious
Control (M06-01)	FIMM003710	Afatinib_1	IC50	1.2	0.1	11.7	0	0.1	989	935.4	11.7	5.5	-1.2	5.9	10.6	0	5.3	EGFR inhibitor	B. Kinase inhibitor	Approved	BIBW2992		Irreversible		DMSO	1000	1	AHJRHEGDXFFMBM-UHFFFAOYSA-N	CHEMBL189963,CHEMBL2364621	0
Control (M06-01)	FIMM000160	Gefitinib_1	IC50	9890.1	1	15.5	0	1	9890.1	181.8	1.1	15.5	3.3	13.8	6.9	0	10.1	EGFR inhibitor	B. Kinase inhibitor	Approved	ZD-1839				DMSO	10000	5	ZAVGJDAFCZAWSZ-UHFFFAOYSA-N	CHEMBL1233300	0
Control (M06-01)	FIMM100407	Binimetinib_1	IC50	2.7	0.3	29	0	0.1	989	6.8	11.3	11	13.6	21.8	29	5.4	3.4	MEK1/2 inhibitor	B. Kinase inhibitor	Investigational (Ph 2)	NVP-MEK162	MEK162, ARRY-438162, ARRY-162			DMSO	1000	4	ACWZRVQXLIRSDF-UHFFFAOYSA-N	CHEMBL3187723	0
Control (M06-01)	FIMM003729	Pimasertib_1	IC50	185.1	0.6	37.2	0	1	9890.1	0.5	2.5	6.9	14.1	26.2	37.2	6	1.9	MEK1/2 inhibitor	B. Kinase inhibitor	Investigational (Ph 2)	AS703026	MSC1936369B			DMSO	10000	2	VIUAUNHCRHHYNE-JTQLQIEISA-N	CHEMBL2107832	0
Control (M06-01)	FIMM023832	Dactolisib_1	IC50	989	0.9	9.7	0	0.1	989	1.2	3.3	-1.1	2.8	6.4	9.7	0	1.8	mTOR/(PI3K) inhibitor	B. Kinase inhibitor	Investigational (Ph 2)	NVP-BEZ235			Inactive	DMSO	1000	3	JOGKUKXHTYWRGZ-UHFFFAOYSA-N	CHEMBL1879463,CHEMBL1911126	0
Control (M06-01)	FIMM100414	Omipalisib_1	IC50	5.3	1.8	61	0	0.1	989	0.1	-1.2	2.9	45.9	61	58.5	17	1.4	PI3K/mTOR inhibitor	B. Kinase inhibitor	Investigational (Ph 1)	GSK2126458				DMSO	1000	5	CGBJSGAELGCMKE-UHFFFAOYSA-N	CHEMBL1236962	0
Control (M06-01)	FIMM100397	Ridaforolimus_1	IC50	0.8	2.5	32.5	0	0	98.9	1	-1.6	-7	20.4	29.9	32.5	8	3.9	binds FKBP12, causes inhibition of mTORC1	C. Rapalog	Investigational (Ph 3)	MK-8669	AP 23573, Deforolimus			DMSO	100	4		not in ChEMBL	0
Control (M06-01)	FIMM000160	Gefitinib_2	IC50	9890.1	1	10.4	0	1	9890.1	188.4	6.5	10.4	4.1	5.3	8.5	0	7	EGFR inhibitor	B. Kinase inhibitor	Approved	ZD-1839				DMSO	10000	5	ZAVGJDAFCZAWSZ-UHFFFAOYSA-N	CHEMBL1233300	0
Control (M06-01)	FIMM003754	Refametinib_2	IC50	15.1	2.5	23.5	0	1	9890.1	0.7	-3	6.1	23.5	23	21.2	7.1	1.9	MEK1/2 inhibitor	B. Kinase inhibitor	Investigational (Ph 2)	BAY 869766	RDEA119			DMSO	10000	5	RDSACQWTXKSHJT-NSHDSACASA-N	CHEMBL2138601	0
Control (M06-01)	FIMM003751	Trametinib_2	IC50	2.2	1	26	0	0	247.3	0.5	-2.2	3.8	13	26	21.4	5	2.8	MEK1/2 inhibitor	B. Kinase inhibitor	Approved	GSK1120212	JTP-74057			DMSO	250	1	IFSDAJWBUCMOAH-HNNXBMFYSA-N	CHEMBL2216870	0
Control (M06-01)	FIMM023832	Dactolisib_2	IC50	989	2.5	13.3	0	0.1	989	48968.2	6	-2.7	13.3	-3.2	6.3	0	7.6	mTOR/(PI3K) inhibitor	B. Kinase inhibitor	Investigational (Ph 2)	NVP-BEZ235			Inactive	DMSO	1000	3	JOGKUKXHTYWRGZ-UHFFFAOYSA-N	CHEMBL1879463,CHEMBL1911126	0
Control (M06-01)	FIMM100390	Apitolisib_2	IC50	327.9	0.8	67	0	1	9890.1	0.4	-5.8	6.4	18.8	45.7	67	10.9	4.1	PI3K/mTOR inhibitor	B. Kinase inhibitor	Investigational (Ph 2)	GDC-0980				DMSO	10000	1	YOVVNQKCSKSHKT-HNNXBMFYSA-N	CHEMBL1922094,CHEMBL1922106,CHEMBL1922103	0
Control (M06-01)	FIMM003786	Temsirolimus_2	IC50	0.4	1.1	30.6	0	0	98.9	0.4	-2.8	5.3	23.1	26.2	30.6	7.8	2.4	binds FKBP12, causes inhibition of mTORC1	C. Rapalog	Approved	CCI-779				DMSO	100	3	CBPNZQVSJQDFBE-FUXHJELOSA-N	CHEMBL1201182	0
Control (M06-01)	FIMM003781	Canertinib_3	IC50	1461.1	2.3	78.7	0	1	9890.1	1.6	-0.7	0.7	5.5	22.4	78.7	7.6	2.8	pan-HER inhibitor	B. Kinase inhibitor	Investigational (Ph 3)	CI-1033	PD 183805	Irreversible		DMSO	10000	2			0
Control (M06-01)	FIMM003754	Refametinib_3	IC50	62.5	0.5	21.8	0	1	9890.1	1.2	4.4	7	9.7	17.9	21.8	2.8	1.8	MEK1/2 inhibitor	B. Kinase inhibitor	Investigational (Ph 2)	BAY 869766	RDEA119			DMSO	10000	5	RDSACQWTXKSHJT-NSHDSACASA-N	CHEMBL2138601	0
Control (M06-01)	FIMM003708	Selumetinib_3	IC50	505.2	0.2	35.2	0	1	9890.1	48.8	13.8	0.5	9.4	35.2	14.7	3.6	11.2	MEK1/2 inhibitor	B. Kinase inhibitor	Investigational (Ph 3)	AZD6244	ARRY-142886			DMSO	10000	3	HFNKQEVNSGCOJV-HNNXBMFYSA-N	CHEMBL1789941,CHEMBL1795071	1
Control (M06-01)	FIMM100412	TAK-733_3	IC50	1.1	0.3	24.5	0	0.1	989	10.1	6.9	13.8	13.7	24.5	18.8	4.9	3.3	MEK1/2 inhibitor	B. Kinase inhibitor	Investigational (Ph 1)	TAK-733				DMSO	1000	5	RCLQNICOARASSR-SECBINFHSA-N	CHEMBL1615025	0
Control (M06-01)	FIMM003735	PF-04691502_3	IC50	48.5	0.4	54.5	0	1	9890.1	2.5	10.7	16.7	36.2	33.5	54.5	13	5.8	PI3K/mTOR inhibitor	B. Kinase inhibitor	Investigational (Ph 2)	PF-04691502				DMSO	10000	2	XDLYKKIQACFMJG-WKILWMFISA-N	CHEMBL1234354	0
Control (M06-01)	FIMM003755	Everolimus_3	IC50	1.1	0.4	36.1	0	0	98.9	3.1	1.4	20.1	9	26.9	36.1	6.2	7.4	binds FKBP12, causes inhibition of mTORC1	C. Rapalog	Approved	NVP-RAD001	RAD001, SDZ-RAD			DMSO	100	2	HKVAMNSJSFKALM-GKUWKFKPSA-N	CHEMBL1908360	0
Control (M06-01)	FIMM023795	Sirolimus_3	IC50	1	0.6	39.8	0	0	98.9	1.8	1.6	9.4	16.5	39.8	25.8	7.7	7.3	binds FKBP12, causes inhibition of mTORC1	C. Rapalog	Approved		Rapamycin			DMSO	100	5	QFJCIRLUMZQUOT-HPLJOQBZSA-N	CHEMBL413	0
Control (M06-01)	FIMM000183	Erlotinib_1	IC50	309.3	0.1	16.8	0	1	9890.1	265.2	-0.9	11.6	8.1	16.8	2.7	0	6.8	EGFR inhibitor	B. Kinase inhibitor	Approved	CP-358774	OSI-774			DMSO	10000	1	KTUFNOKKBVMGRW-UHFFFAOYSA-N	CHEMBL1642,CHEMBL941	0
Control (M06-01)	FIMM003735	PF-04691502_1	IC50	101.4	0.6	55.5	0	1	9890.1	1.8	-5	7.5	35.2	24.1	55.5	11.8	11.9	PI3K/mTOR inhibitor	B. Kinase inhibitor	Investigational (Ph 2)	PF-04691502				DMSO	10000	2	XDLYKKIQACFMJG-WKILWMFISA-N	CHEMBL1234354	1
Control (M06-01)	Erbitux_1	Erbitux_1	IC50	100473	0.1	12.8	0	9.9	100473	2658.1	12.8	0.2	-5.9	8.4	6	0	7.5										2			0
Control (M06-01)	FIMM100407	Binimetinib_2	IC50	13.8	1.1	19.1	0	0.1	989	0.5	-1.1	-2.8	9.5	14.9	19.1	2.5	2.4	MEK1/2 inhibitor	B. Kinase inhibitor	Investigational (Ph 2)	NVP-MEK162	MEK162, ARRY-438162, ARRY-162			DMSO	1000	4	ACWZRVQXLIRSDF-UHFFFAOYSA-N	CHEMBL3187723	0
Control (M06-01)	FIMM023795	Sirolimus_2	IC50	0.9	2.5	33.9	0	0	98.9	0.6	12	-0.7	18.3	33.9	33.8	8.1	6	binds FKBP12, causes inhibition of mTORC1	C. Rapalog	Approved		Rapamycin			DMSO	100	5	QFJCIRLUMZQUOT-HPLJOQBZSA-N	CHEMBL413	0
Control (M06-01)	FIMM100390	Apitolisib_3	IC50	351.9	0.6	71.7	0	1	9890.1	1.2	2.1	16.2	21.3	40	71.7	11.2	6.9	PI3K/mTOR inhibitor	B. Kinase inhibitor	Investigational (Ph 2)	GDC-0980				DMSO	10000	1	YOVVNQKCSKSHKT-HNNXBMFYSA-N	CHEMBL1922094,CHEMBL1922106,CHEMBL1922103	0
Control (M06-01)	FIMM003708	Selumetinib_1	IC50	121.8	2.5	34.6	0	1	9890.1	1.5	-3.9	-1.5	12.9	34.6	23	7.8	6.2	MEK1/2 inhibitor	B. Kinase inhibitor	Investigational (Ph 3)	AZD6244	ARRY-142886			DMSO	10000	3	HFNKQEVNSGCOJV-HNNXBMFYSA-N	CHEMBL1789941,CHEMBL1795071	0
Control (M06-01)	FIMM100414	Omipalisib_2	IC50	8.3	2.5	64.3	0	0.1	989	1.1	-13.5	-9.5	39.4	64.3	54.4	16.6	9.7	PI3K/mTOR inhibitor	B. Kinase inhibitor	Investigational (Ph 1)	GSK2126458				DMSO	1000	5	CGBJSGAELGCMKE-UHFFFAOYSA-N	CHEMBL1236962	0
Control (M06-01)	Erbitux_2	Erbitux_2	IC50	100473	0.4	4.8	0	9.9	100473	278	-12.6	1.9	2.4	4.8	-0.5	0	6.8										2			0
Control (M06-01)	FIMM003751	Trametinib_3	IC50	2.6	2.5	17.5	0	0	247.3	0.7	-6.8	-4.3	8.2	17.3	17.5	2.8	4	MEK1/2 inhibitor	B. Kinase inhibitor	Approved	GSK1120212	JTP-74057			DMSO	250	1	IFSDAJWBUCMOAH-HNNXBMFYSA-N	CHEMBL2216870	0
Control (M06-01)	FIMM003755	Everolimus_1	IC50	1.9	0.9	29.5	0	0	98.9	1.2	-6	-6	16.4	19.1	29.5	4.6	6.3	binds FKBP12, causes inhibition of mTORC1	C. Rapalog	Approved	NVP-RAD001	RAD001, SDZ-RAD			DMSO	100	2	HKVAMNSJSFKALM-GKUWKFKPSA-N	CHEMBL1908360	0
Control (M06-01)	FIMM003710	Afatinib_2	IC50	989	0.9	6.2	0	0.1	989	554.5	-21.2	-11.4	-15.4	6.2	-8.4	0	15.7	EGFR inhibitor	B. Kinase inhibitor	Approved	BIBW2992		Irreversible		DMSO	1000	1	AHJRHEGDXFFMBM-UHFFFAOYSA-N	CHEMBL189963,CHEMBL2364621	0
Control (M06-01)	FIMM000160	Gefitinib_3	IC50	9890.1	2.5	6.3	0	1	9890.1	23	-7.6	-26.3	6.3	4.2	0.4	0	14.1	EGFR inhibitor	B. Kinase inhibitor	Approved	ZD-1839				DMSO	10000	5	ZAVGJDAFCZAWSZ-UHFFFAOYSA-N	CHEMBL1233300	0
Control (M06-01)	FIMM003786	Temsirolimus_3	IC50	0.7	2.5	39.1	0	0	98.9	2.2	0.4	-13.9	29.1	30.9	39.1	10.3	8.2	binds FKBP12, causes inhibition of mTORC1	C. Rapalog	Approved	CCI-779				DMSO	100	3	CBPNZQVSJQDFBE-FUXHJELOSA-N	CHEMBL1201182	0
Control (M06-01)	FIMM003729	Pimasertib_2	IC50	325.8	0.7	31	0	1	9890.1	1.8	-3.6	-4.3	16.9	15.7	31	3.8	6.3	MEK1/2 inhibitor	B. Kinase inhibitor	Investigational (Ph 2)	AS703026	MSC1936369B			DMSO	10000	2	VIUAUNHCRHHYNE-JTQLQIEISA-N	CHEMBL2107832	0
Control (M06-01)	Erbitux_3	Erbitux_3	IC50	3935.7	2.5	15.4	0	9.9	100473	1.5	1.9	-1.4	-3.9	15.4	10.9	1.4	3.4										5			0
Control (M06-01)	FIMM003781	Canertinib_1	IC50	2016.1	2.5	86.9	0	1	9890.1	10.7	6.3	-2.7	0.1	12.3	86.9	6.9	3.5	pan-HER inhibitor	B. Kinase inhibitor	Investigational (Ph 3)	CI-1033	PD 183805	Irreversible		DMSO	10000	2			0
Control (M06-01)	FIMM100412	TAK-733_1	IC50	41.4	1.8	26.4	0	0.1	989	0.5	2.2	5.5	1.6	22	26.4	3.6	3	MEK1/2 inhibitor	B. Kinase inhibitor	Investigational (Ph 1)	TAK-733				DMSO	1000	5	RCLQNICOARASSR-SECBINFHSA-N	CHEMBL1615025	0
Control (M06-01)	FIMM023795	Sirolimus_1	IC50	1.9	1	30.8	0	0	98.9	0.7	3.7	-5.4	13.6	23.3	30.8	5.1	4.4	binds FKBP12, causes inhibition of mTORC1	C. Rapalog	Approved		Rapamycin			DMSO	100	5	QFJCIRLUMZQUOT-HPLJOQBZSA-N	CHEMBL413	0
Control (M06-01)	FIMM000183	Erlotinib_2	IC50	9890.1	2.5	3.6	0	1	9890.1	180662	-2.8	-0.7	-14.7	-1.7	1.8	0	7.5	EGFR inhibitor	B. Kinase inhibitor	Approved	CP-358774	OSI-774			DMSO	10000	1	KTUFNOKKBVMGRW-UHFFFAOYSA-N	CHEMBL1642,CHEMBL941	0
Control (M06-01)	FIMM003735	PF-04691502_2	IC50	288.2	0.5	60.3	0	1	9890.1	1.9	10.5	5	26.7	30.8	60.3	9.7	7.7	PI3K/mTOR inhibitor	B. Kinase inhibitor	Investigational (Ph 2)	PF-04691502				DMSO	10000	2	XDLYKKIQACFMJG-WKILWMFISA-N	CHEMBL1234354	0
Control (M06-01)	FIMM100397	Ridaforolimus_2	IC50	10.1	0.9	31.1	0	0	98.9	1.7	2.2	-8	10.5	11.5	31.1	2.4	6.2	binds FKBP12, causes inhibition of mTORC1	C. Rapalog	Investigational (Ph 3)	MK-8669	AP 23573, Deforolimus			DMSO	100	4		not in ChEMBL	0
Control (M06-01)	FIMM100407	Binimetinib_3	IC50	207.9	2.5	17.7	0	0.1	989	122.6	5.1	-12.6	5.1	2.3	17.7	0.7	7.3	MEK1/2 inhibitor	B. Kinase inhibitor	Investigational (Ph 2)	NVP-MEK162	MEK162, ARRY-438162, ARRY-162			DMSO	1000	4	ACWZRVQXLIRSDF-UHFFFAOYSA-N	CHEMBL3187723	0
Control (M06-01)	FIMM023832	Dactolisib_3	IC50	989	2.5	2	0	0.1	989	383731	0.2	2	-2.8	-17.1	-3	0	9	mTOR/(PI3K) inhibitor	B. Kinase inhibitor	Investigational (Ph 2)	NVP-BEZ235			Inactive	DMSO	1000	3	JOGKUKXHTYWRGZ-UHFFFAOYSA-N	CHEMBL1879463,CHEMBL1911126	0
Control (M06-01)	FIMM003754	Refametinib_1	IC50	101.1	0.4	25.7	0	1	9890.1	1.8	5.4	8.2	10.3	17.3	25.7	3.3	2.5	MEK1/2 inhibitor	B. Kinase inhibitor	Investigational (Ph 2)	BAY 869766	RDEA119			DMSO	10000	5	RDSACQWTXKSHJT-NSHDSACASA-N	CHEMBL2138601	0
Control (M06-01)	FIMM003708	Selumetinib_2	IC50	1536.2	0.2	18.5	0	1	9890.1	159.8	9	1	-0.2	18.5	7.7	0	7	MEK1/2 inhibitor	B. Kinase inhibitor	Investigational (Ph 3)	AZD6244	ARRY-142886			DMSO	10000	3	HFNKQEVNSGCOJV-HNNXBMFYSA-N	CHEMBL1789941,CHEMBL1795071	0
Control (M06-01)	FIMM100414	Omipalisib_3	IC50	3.3	1.2	57.1	0	0.1	989	0.4	6.5	9.8	45.3	57.1	48.4	16.9	5.2	PI3K/mTOR inhibitor	B. Kinase inhibitor	Investigational (Ph 1)	GSK2126458				DMSO	1000	5	CGBJSGAELGCMKE-UHFFFAOYSA-N	CHEMBL1236962	0
Control (M06-01)	FIMM003751	Trametinib_1	IC50	0.5	2.3	19.9	0	0	247.3	0.3	1.8	3.2	19.5	19.9	19.2	5.2	1	MEK1/2 inhibitor	B. Kinase inhibitor	Approved	GSK1120212	JTP-74057			DMSO	250	1	IFSDAJWBUCMOAH-HNNXBMFYSA-N	CHEMBL2216870	0
Control (M06-01)	FIMM100390	Apitolisib_1	IC50	378.3	0.7	66.6	0	1	9890.1	0.6	5.4	5.5	20	40.1	66.6	10.2	4.3	PI3K/mTOR inhibitor	B. Kinase inhibitor	Investigational (Ph 2)	GDC-0980				DMSO	10000	1	YOVVNQKCSKSHKT-HNNXBMFYSA-N	CHEMBL1922094,CHEMBL1922106,CHEMBL1922103	0
Control (M06-01)	FIMM003755	Everolimus_2	IC50	0.1	0.5	18.6	0	0	98.9	3.4	2	11.6	11.2	18.6	15.9	3.1	2.6	binds FKBP12, causes inhibition of mTORC1	C. Rapalog	Approved	NVP-RAD001	RAD001, SDZ-RAD			DMSO	100	2	HKVAMNSJSFKALM-GKUWKFKPSA-N	CHEMBL1908360	0
Control (M06-01)	FIMM003710	Afatinib_3	IC50	989	2.5	8.7	0	0.1	989	56470	8.7	0	-1.3	-5.4	-0.6	0	5.7	EGFR inhibitor	B. Kinase inhibitor	Approved	BIBW2992		Irreversible		DMSO	1000	1	AHJRHEGDXFFMBM-UHFFFAOYSA-N	CHEMBL189963,CHEMBL2364621	0
Control (M06-01)	FIMM003786	Temsirolimus_1	IC50	0.5	0.6	36.1	0	0	98.9	0.7	1.9	8.6	25.4	27.1	36.1	8.3	2.9	binds FKBP12, causes inhibition of mTORC1	C. Rapalog	Approved	CCI-779				DMSO	100	3	CBPNZQVSJQDFBE-FUXHJELOSA-N	CHEMBL1201182	0
Control (M06-01)	FIMM003781	Canertinib_2	IC50	1843.9	2.5	77.2	0	1	9890.1	7.5	-1	-4.3	4.4	13.3	77.2	6.5	3.2	pan-HER inhibitor	B. Kinase inhibitor	Investigational (Ph 3)	CI-1033	PD 183805	Irreversible		DMSO	10000	2			0
Control (M06-01)	FIMM000183	Erlotinib_3	IC50	9890.1	2.5	4.7	0	1	9890.1	105112	-0.4	4.1	4.7	-2.5	-7	0	5.8	EGFR inhibitor	B. Kinase inhibitor	Approved	CP-358774	OSI-774			DMSO	10000	1	KTUFNOKKBVMGRW-UHFFFAOYSA-N	CHEMBL1642,CHEMBL941	0
Control (M06-01)	FIMM003729	Pimasertib_3	IC50	37.7	0.3	29.9	0	1	9890.1	10.9	7.7	18.5	5.6	25	29.9	5.3	7.2	MEK1/2 inhibitor	B. Kinase inhibitor	Investigational (Ph 2)	AS703026	MSC1936369B			DMSO	10000	2	VIUAUNHCRHHYNE-JTQLQIEISA-N	CHEMBL2107832	0
Control (M06-01)	FIMM100397	Ridaforolimus_3	IC50	0.8	1.4	36.6	0	0	98.9	0.1	1.4	2.2	20.4	36.6	36.6	8.7	0.9	binds FKBP12, causes inhibition of mTORC1	C. Rapalog	Investigational (Ph 3)	MK-8669	AP 23573, Deforolimus			DMSO	100	4		not in ChEMBL	0
Control (M06-01)	FIMM100412	TAK-733_2	IC50	1.1	0.5	26	0	0.1	989	1.6	5.1	13.5	20.4	21.1	26	6.5	1.5	MEK1/2 inhibitor	B. Kinase inhibitor	Investigational (Ph 1)	TAK-733				DMSO	1000	5	RCLQNICOARASSR-SECBINFHSA-N	CHEMBL1615025	0
Myogel 2D (M06-02)	FIMM003710	Afatinib_1	EC50	989	-2.5	100	93.1	0.1	989	17161.7	97.4	93.1	94.8	106.5	94.8	0	5.6	EGFR inhibitor	B. Kinase inhibitor	Approved	BIBW2992		Irreversible		DMSO	1000	1	AHJRHEGDXFFMBM-UHFFFAOYSA-N	CHEMBL189963,CHEMBL2364621
Myogel 2D (M06-02)	FIMM000160	Gefitinib_1	EC50	9890.1	-1	100	85.8	1	9890.1	183.6	91.4	97.6	85.8	90.4	93.7	0	9.3	EGFR inhibitor	B. Kinase inhibitor	Approved	ZD-1839				DMSO	10000	5	ZAVGJDAFCZAWSZ-UHFFFAOYSA-N	CHEMBL1233300
Myogel 2D (M06-02)	FIMM100407	Binimetinib_1	EC50	989	-2.5	100	82.4	0.1	989	84.2	93.9	97.9	97.8	98.2	82.4	0.6	3.4	MEK1/2 inhibitor	B. Kinase inhibitor	Investigational (Ph 2)	NVP-MEK162	MEK162, ARRY-438162, ARRY-162			DMSO	1000	4	ACWZRVQXLIRSDF-UHFFFAOYSA-N	CHEMBL3187723
Myogel 2D (M06-02)	FIMM003729	Pimasertib_1	EC50	386.7	-2.5	100	63.1	1	9890.1	1.5	107.2	113.9	103.7	64.4	63.1	6	8.3	MEK1/2 inhibitor	B. Kinase inhibitor	Investigational (Ph 2)	AS703026	MSC1936369B			DMSO	10000	2	VIUAUNHCRHHYNE-JTQLQIEISA-N	CHEMBL2107832
Myogel 2D (M06-02)	FIMM023832	Dactolisib_1	EC50	989	-2.5	100	92.6	0.1	989	142879	103	97.7	92.6	106.1	118.7	0	12.3	mTOR/(PI3K) inhibitor	B. Kinase inhibitor	Investigational (Ph 2)	NVP-BEZ235			Inactive	DMSO	1000	3	JOGKUKXHTYWRGZ-UHFFFAOYSA-N	CHEMBL1879463,CHEMBL1911126
Myogel 2D (M06-02)	FIMM100414	Omipalisib_1	EC50	8.7	-1.9	100	27.5	0.1	989	0.1	105.8	99.4	59.3	29.1	27.5	18.2	3	PI3K/mTOR inhibitor	B. Kinase inhibitor	Investigational (Ph 1)	GSK2126458				DMSO	1000	5	CGBJSGAELGCMKE-UHFFFAOYSA-N	CHEMBL1236962
Myogel 2D (M06-02)	FIMM100397	Ridaforolimus_1	EC50	1.6	-1.2	100	64	0	98.9	0.2	101	101.5	86	69	64	6.9	1.7	binds FKBP12, causes inhibition of mTORC1	C. Rapalog	Investigational (Ph 3)	MK-8669	AP 23573, Deforolimus			DMSO	100	4		not in ChEMBL
Myogel 2D (M06-02)	FIMM000160	Gefitinib_2	EC50	9890.1	-2.5	100	96.7	1	9890.1	151503	100.5	96.7	97.7	110.8	100	0	5.8	EGFR inhibitor	B. Kinase inhibitor	Approved	ZD-1839				DMSO	10000	5	ZAVGJDAFCZAWSZ-UHFFFAOYSA-N	CHEMBL1233300
Myogel 2D (M06-02)	FIMM003754	Refametinib_2	EC50	1359.5	-0.8	100	72.1	1	9890.1	3.4	107.5	104.8	87.8	93.5	72.1	1.6	7.5	MEK1/2 inhibitor	B. Kinase inhibitor	Investigational (Ph 2)	BAY 869766	RDEA119			DMSO	10000	5	RDSACQWTXKSHJT-NSHDSACASA-N	CHEMBL2138601
Myogel 2D (M06-02)	FIMM003751	Trametinib_2	EC50	247.3	-2.5	100	80.8	0	247.3	4	120.1	108.2	104.6	80.8	83.2	2.3	11.3	MEK1/2 inhibitor	B. Kinase inhibitor	Approved	GSK1120212	JTP-74057			DMSO	250	1	IFSDAJWBUCMOAH-HNNXBMFYSA-N	CHEMBL2216870
Myogel 2D (M06-02)	FIMM023832	Dactolisib_2	EC50	989	-2.5	100	97.9	0.1	989	406848	115.2	97.9	108.5	102.4	108.1	0	10	mTOR/(PI3K) inhibitor	B. Kinase inhibitor	Investigational (Ph 2)	NVP-BEZ235			Inactive	DMSO	1000	3	JOGKUKXHTYWRGZ-UHFFFAOYSA-N	CHEMBL1879463,CHEMBL1911126
Myogel 2D (M06-02)	FIMM100390	Apitolisib_2	EC50	1057.8	-1	100	25.6	1	9890.1	0.9	107.8	110.9	83.1	69.3	25.6	7.9	9.8	PI3K/mTOR inhibitor	B. Kinase inhibitor	Investigational (Ph 2)	GDC-0980				DMSO	10000	1	YOVVNQKCSKSHKT-HNNXBMFYSA-N	CHEMBL1922094,CHEMBL1922106,CHEMBL1922103
Myogel 2D (M06-02)	FIMM003786	Temsirolimus_2	EC50	0.8	-2.5	100	59.4	0	98.9	1.8	102.7	109.1	73.8	73	59.4	10.4	8.3	binds FKBP12, causes inhibition of mTORC1	C. Rapalog	Approved	CCI-779				DMSO	100	3	CBPNZQVSJQDFBE-FUXHJELOSA-N	CHEMBL1201182
Myogel 2D (M06-02)	FIMM003781	Canertinib_3	EC50	1770.6	-2.5	100	14.4	1	9890.1	3.4	98	98.3	102.4	83.9	14.4	7.4	1.9	pan-HER inhibitor	B. Kinase inhibitor	Investigational (Ph 3)	CI-1033	PD 183805	Irreversible		DMSO	10000	2
Myogel 2D (M06-02)	FIMM003754	Refametinib_3	EC50	668.1	-0.7	100	73.5	1	9890.1	4.4	120.8	94.6	90.7	89	73.5	2.1	11.2	MEK1/2 inhibitor	B. Kinase inhibitor	Investigational (Ph 2)	BAY 869766	RDEA119			DMSO	10000	5	RDSACQWTXKSHJT-NSHDSACASA-N	CHEMBL2138601
Myogel 2D (M06-02)	FIMM003708	Selumetinib_3	EC50	5715.2	-0.2	100	66.4	1	9890.1	160.5	95.4	96.1	99.6	66.4	92.5	1.3	12.3	MEK1/2 inhibitor	B. Kinase inhibitor	Investigational (Ph 3)	AZD6244	ARRY-142886			DMSO	10000	3	HFNKQEVNSGCOJV-HNNXBMFYSA-N	CHEMBL1789941,CHEMBL1795071
Myogel 2D (M06-02)	FIMM100412	TAK-733_3	EC50	989	-2.3	100	83	0.1	989	28.8	107.9	106.1	96.1	96.4	83	0.7	5.4	MEK1/2 inhibitor	B. Kinase inhibitor	Investigational (Ph 1)	TAK-733				DMSO	1000	5	RCLQNICOARASSR-SECBINFHSA-N	CHEMBL1615025
Myogel 2D (M06-02)	FIMM003735	PF-04691502_3	EC50	411.1	-0.5	100	37.2	1	9890.1	2	103.5	92	72.7	72.7	37.2	9.1	8.8	PI3K/mTOR inhibitor	B. Kinase inhibitor	Investigational (Ph 2)	PF-04691502				DMSO	10000	2	XDLYKKIQACFMJG-WKILWMFISA-N	CHEMBL1234354
Myogel 2D (M06-02)	FIMM003755	Everolimus_3	EC50	7.2	-0.7	100	54.8	0	98.9	1.2	97	98.2	86.5	80.9	54.8	4.9	5	binds FKBP12, causes inhibition of mTORC1	C. Rapalog	Approved	NVP-RAD001	RAD001, SDZ-RAD			DMSO	100	2	HKVAMNSJSFKALM-GKUWKFKPSA-N	CHEMBL1908360
Myogel 2D (M06-02)	FIMM023795	Sirolimus_3	EC50	1	-1.2	100	49.5	0	98.9	1.1	104.5	97.2	74.7	49.5	78.5	11.7	14.7	binds FKBP12, causes inhibition of mTORC1	C. Rapalog	Approved		Rapamycin			DMSO	100	5	QFJCIRLUMZQUOT-HPLJOQBZSA-N	CHEMBL413
Myogel 2D (M06-02)	FIMM000183	Erlotinib_1	EC50	9890.1	-0.1	100	86.9	1	9890.1	510.5	88.5	102.1	86.9	90.8	98	0	6.8	EGFR inhibitor	B. Kinase inhibitor	Approved	CP-358774	OSI-774			DMSO	10000	1	KTUFNOKKBVMGRW-UHFFFAOYSA-N	CHEMBL1642,CHEMBL941
Myogel 2D (M06-02)	FIMM003735	PF-04691502_1	EC50	1775.6	-1.8	100	49.8	1	9890.1	9.5	119.2	109.2	82.9	88	49.8	4	13.6	PI3K/mTOR inhibitor	B. Kinase inhibitor	Investigational (Ph 2)	PF-04691502				DMSO	10000	2	XDLYKKIQACFMJG-WKILWMFISA-N	CHEMBL1234354
Myogel 2D (M06-02)	Erbitux_1	Erbitux_1	EC50	100473	-0.1	100	96	9.9	100473	3926.5	99.6	96	99.8	98.7	104.2	0	3.5										2
Myogel 2D (M06-02)	FIMM100407	Binimetinib_2	EC50	989	-2.5	100	81.9	0.1	989	2.6	103.6	103.9	109.6	84.2	81.9	1.8	5.6	MEK1/2 inhibitor	B. Kinase inhibitor	Investigational (Ph 2)	NVP-MEK162	MEK162, ARRY-438162, ARRY-162			DMSO	1000	4	ACWZRVQXLIRSDF-UHFFFAOYSA-N	CHEMBL3187723
Myogel 2D (M06-02)	FIMM023795	Sirolimus_2	EC50	2.1	-2.5	100	46.1	0	98.9	2.3	101.6	107.2	92.9	46.1	74.4	11.1	14.6	binds FKBP12, causes inhibition of mTORC1	C. Rapalog	Approved		Rapamycin			DMSO	100	5	QFJCIRLUMZQUOT-HPLJOQBZSA-N	CHEMBL413
Myogel 2D (M06-02)	FIMM100390	Apitolisib_3	EC50	866	-1.2	100	22.3	1	9890.1	0.2	92.2	103	92	59.3	22.3	9.2	4.9	PI3K/mTOR inhibitor	B. Kinase inhibitor	Investigational (Ph 2)	GDC-0980				DMSO	10000	1	YOVVNQKCSKSHKT-HNNXBMFYSA-N	CHEMBL1922094,CHEMBL1922106,CHEMBL1922103
Myogel 2D (M06-02)	FIMM003708	Selumetinib_1	EC50	965	-0.4	100	65.4	1	9890.1	19.3	98.3	99.1	94.7	65.4	87.8	2.7	11.1	MEK1/2 inhibitor	B. Kinase inhibitor	Investigational (Ph 3)	AZD6244	ARRY-142886			DMSO	10000	3	HFNKQEVNSGCOJV-HNNXBMFYSA-N	CHEMBL1789941,CHEMBL1795071
Myogel 2D (M06-02)	FIMM100414	Omipalisib_2	EC50	10.4	-1.7	100	29.4	0.1	989	0.4	125.6	98.8	66.1	31.9	29.4	16.9	12.8	PI3K/mTOR inhibitor	B. Kinase inhibitor	Investigational (Ph 1)	GSK2126458				DMSO	1000	5	CGBJSGAELGCMKE-UHFFFAOYSA-N	CHEMBL1236962
Myogel 2D (M06-02)	Erbitux_2	Erbitux_2	EC50	100473	-2.5	100	99.5	9.9	100473	2.40781e+06	119.4	115.7	107.9	118.3	99.5	0	16										2
Myogel 2D (M06-02)	FIMM003751	Trametinib_3	EC50	247.3	-1.3	100	92.5	0	247.3	408.6	92.5	103.4	99.2	99.7	98	0	4.2	MEK1/2 inhibitor	B. Kinase inhibitor	Approved	GSK1120212	JTP-74057			DMSO	250	1	IFSDAJWBUCMOAH-HNNXBMFYSA-N	CHEMBL2216870
Myogel 2D (M06-02)	FIMM003755	Everolimus_1	EC50	7.8	-2.5	100	67.4	0	98.9	3.9	95.8	124.2	120.7	78.5	67.4	3.9	16.1	binds FKBP12, causes inhibition of mTORC1	C. Rapalog	Approved	NVP-RAD001	RAD001, SDZ-RAD			DMSO	100	2	HKVAMNSJSFKALM-GKUWKFKPSA-N	CHEMBL1908360
Myogel 2D (M06-02)	FIMM003710	Afatinib_2	EC50	989	-0.1	100	100	0.1	989	353.1	100	100	100	100	100	0	0	EGFR inhibitor	B. Kinase inhibitor	Approved	BIBW2992		Irreversible		DMSO	1000	1	AHJRHEGDXFFMBM-UHFFFAOYSA-N	CHEMBL189963,CHEMBL2364621
Myogel 2D (M06-02)	FIMM000160	Gefitinib_3	EC50	9890.1	-0.8	100	92.5	1	9890.1	371.6	119.7	117.6	92.5	100	107.2	0	14.8	EGFR inhibitor	B. Kinase inhibitor	Approved	ZD-1839				DMSO	10000	5	ZAVGJDAFCZAWSZ-UHFFFAOYSA-N	CHEMBL1233300
Myogel 2D (M06-02)	FIMM003786	Temsirolimus_3	EC50	3.4	-0.9	100	48.9	0	98.9	0.4	104.5	102.2	84.7	65.2	48.9	8	3.8	binds FKBP12, causes inhibition of mTORC1	C. Rapalog	Approved	CCI-779				DMSO	100	3	CBPNZQVSJQDFBE-FUXHJELOSA-N	CHEMBL1201182
Myogel 2D (M06-02)	FIMM003729	Pimasertib_2	EC50	981.9	-2.5	100	61.5	1	9890.1	0.1	99.4	98.9	105.9	80.5	61.5	4.3	3.1	MEK1/2 inhibitor	B. Kinase inhibitor	Investigational (Ph 2)	AS703026	MSC1936369B			DMSO	10000	2	VIUAUNHCRHHYNE-JTQLQIEISA-N	CHEMBL2107832
Myogel 2D (M06-02)	Erbitux_3	Erbitux_3	EC50	100473	-1	100	89.7	9.9	100473	194.6	92.5	96.4	97.3	89.8	89.7	0	6.9										5
Myogel 2D (M06-02)	FIMM003781	Canertinib_1	EC50	1662.3	-2.5	100	11.4	1	9890.1	7.4	91.6	97.7	93.1	81.1	11.4	7.9	5.6	pan-HER inhibitor	B. Kinase inhibitor	Investigational (Ph 3)	CI-1033	PD 183805	Irreversible		DMSO	10000	2
Myogel 2D (M06-02)	FIMM100412	TAK-733_1	EC50	989	-2.5	100	83	0.1	989	1	91.6	109.6	106.7	91.6	83	1.1	7.2	MEK1/2 inhibitor	B. Kinase inhibitor	Investigational (Ph 1)	TAK-733				DMSO	1000	5	RCLQNICOARASSR-SECBINFHSA-N	CHEMBL1615025
Myogel 2D (M06-02)	FIMM023795	Sirolimus_1	EC50	1.4	-2.5	100	54.2	0	98.9	2.3	103.4	99.3	86.8	54.2	74.3	10.3	10.2	binds FKBP12, causes inhibition of mTORC1	C. Rapalog	Approved		Rapamycin			DMSO	100	5	QFJCIRLUMZQUOT-HPLJOQBZSA-N	CHEMBL413
Myogel 2D (M06-02)	FIMM000183	Erlotinib_2	EC50	9890.1	-0.1	100	100	1	9890.1	353.1	100	100	100	100	100	0	0	EGFR inhibitor	B. Kinase inhibitor	Approved	CP-358774	OSI-774			DMSO	10000	1	KTUFNOKKBVMGRW-UHFFFAOYSA-N	CHEMBL1642,CHEMBL941
Myogel 2D (M06-02)	FIMM003735	PF-04691502_2	EC50	1486	-1.6	100	28.6	1	9890.1	1.3	105.9	101.8	87.6	76.8	28.6	6.5	6.7	PI3K/mTOR inhibitor	B. Kinase inhibitor	Investigational (Ph 2)	PF-04691502				DMSO	10000	2	XDLYKKIQACFMJG-WKILWMFISA-N	CHEMBL1234354
Myogel 2D (M06-02)	FIMM100397	Ridaforolimus_2	EC50	3.1	-1.5	100	62.7	0	98.9	0.3	105.1	97.4	94.2	68.4	62.7	6.1	2.8	binds FKBP12, causes inhibition of mTORC1	C. Rapalog	Investigational (Ph 3)	MK-8669	AP 23573, Deforolimus			DMSO	100	4		not in ChEMBL
Myogel 2D (M06-02)	FIMM100407	Binimetinib_3	EC50	989	-2.5	100	92.6	0.1	989	134954	92.6	104.7	118	111.7	98.4	0	11.6	MEK1/2 inhibitor	B. Kinase inhibitor	Investigational (Ph 2)	NVP-MEK162	MEK162, ARRY-438162, ARRY-162			DMSO	1000	4	ACWZRVQXLIRSDF-UHFFFAOYSA-N	CHEMBL3187723
Myogel 2D (M06-02)	FIMM023832	Dactolisib_3	EC50	989	-2.5	100	94.3	0.1	989	136247	101.4	94.3	96.8	116.3	101.3	0	9.1	mTOR/(PI3K) inhibitor	B. Kinase inhibitor	Investigational (Ph 2)	NVP-BEZ235			Inactive	DMSO	1000	3	JOGKUKXHTYWRGZ-UHFFFAOYSA-N	CHEMBL1879463,CHEMBL1911126
Myogel 2D (M06-02)	FIMM003754	Refametinib_1	EC50	1024.4	-2.5	100	69.6	1	9890.1	0.3	99	100.7	105.9	85.4	69.6	3.1	3.1	MEK1/2 inhibitor	B. Kinase inhibitor	Investigational (Ph 2)	BAY 869766	RDEA119			DMSO	10000	5	RDSACQWTXKSHJT-NSHDSACASA-N	CHEMBL2138601
Myogel 2D (M06-02)	FIMM003708	Selumetinib_2	EC50	9890.1	-0.3	100	79.1	1	9890.1	219.3	99.4	118.1	89.3	79.1	117.5	0	18.9	MEK1/2 inhibitor	B. Kinase inhibitor	Investigational (Ph 3)	AZD6244	ARRY-142886			DMSO	10000	3	HFNKQEVNSGCOJV-HNNXBMFYSA-N	CHEMBL1789941,CHEMBL1795071
Myogel 2D (M06-02)	FIMM100414	Omipalisib_3	EC50	8.5	-2.5	100	32	0.1	989	0.4	106.3	104.3	59.4	35.4	32	17.4	4.2	PI3K/mTOR inhibitor	B. Kinase inhibitor	Investigational (Ph 1)	GSK2126458				DMSO	1000	5	CGBJSGAELGCMKE-UHFFFAOYSA-N	CHEMBL1236962
Myogel 2D (M06-02)	FIMM003751	Trametinib_1	EC50	30.5	-2.5	100	65.5	0	247.3	3.7	97	89.3	100.2	87.2	65.5	3.4	5.6	MEK1/2 inhibitor	B. Kinase inhibitor	Approved	GSK1120212	JTP-74057			DMSO	250	1	IFSDAJWBUCMOAH-HNNXBMFYSA-N	CHEMBL2216870
Myogel 2D (M06-02)	FIMM100390	Apitolisib_1	EC50	886.8	-0.9	100	22.9	1	9890.1	0.6	102.2	87.3	88.3	63.8	22.9	8.8	7.4	PI3K/mTOR inhibitor	B. Kinase inhibitor	Investigational (Ph 2)	GDC-0980				DMSO	10000	1	YOVVNQKCSKSHKT-HNNXBMFYSA-N	CHEMBL1922094,CHEMBL1922106,CHEMBL1922103
Myogel 2D (M06-02)	FIMM003755	Everolimus_2	EC50	4.8	-1.2	100	66.9	0	98.9	0.2	96.8	98.4	95.8	76.9	66.9	4.2	1.8	binds FKBP12, causes inhibition of mTORC1	C. Rapalog	Approved	NVP-RAD001	RAD001, SDZ-RAD			DMSO	100	2	HKVAMNSJSFKALM-GKUWKFKPSA-N	CHEMBL1908360
Myogel 2D (M06-02)	FIMM003710	Afatinib_3	EC50	989	-2.5	100	97.7	0.1	989	270678	102.9	97.7	104.4	106.3	110.6	0	7.3	EGFR inhibitor	B. Kinase inhibitor	Approved	BIBW2992		Irreversible		DMSO	1000	1	AHJRHEGDXFFMBM-UHFFFAOYSA-N	CHEMBL189963,CHEMBL2364621
Myogel 2D (M06-02)	FIMM003786	Temsirolimus_1	EC50	1.6	-0.7	100	59.8	0	98.9	0.6	93.7	97	82.4	69.5	59.8	7.2	3	binds FKBP12, causes inhibition of mTORC1	C. Rapalog	Approved	CCI-779				DMSO	100	3	CBPNZQVSJQDFBE-FUXHJELOSA-N	CHEMBL1201182
Myogel 2D (M06-02)	FIMM003781	Canertinib_2	EC50	2127.3	-2.5	100	19.6	1	9890.1	11.2	103.1	101.1	95.9	90	19.6	6.1	2.8	pan-HER inhibitor	B. Kinase inhibitor	Investigational (Ph 3)	CI-1033	PD 183805	Irreversible		DMSO	10000	2
Myogel 2D (M06-02)	FIMM000183	Erlotinib_3	EC50	9890.1	-2.5	100	97.4	1	9890.1	245660	97.4	98.4	105.9	105.6	110.8	0	7.4	EGFR inhibitor	B. Kinase inhibitor	Approved	CP-358774	OSI-774			DMSO	10000	1	KTUFNOKKBVMGRW-UHFFFAOYSA-N	CHEMBL1642,CHEMBL941
Myogel 2D (M06-02)	FIMM003729	Pimasertib_3	EC50	432.3	-0.6	100	63	1	9890.1	1.1	95	98.7	87.5	80.3	63	4.5	3.8	MEK1/2 inhibitor	B. Kinase inhibitor	Investigational (Ph 2)	AS703026	MSC1936369B			DMSO	10000	2	VIUAUNHCRHHYNE-JTQLQIEISA-N	CHEMBL2107832
Myogel 2D (M06-02)	FIMM100397	Ridaforolimus_3	EC50	1.2	-0.9	100	67.2	0	98.9	0.7	91	95.3	87.5	68.4	67.2	6.3	4.8	binds FKBP12, causes inhibition of mTORC1	C. Rapalog	Investigational (Ph 3)	MK-8669	AP 23573, Deforolimus			DMSO	100	4		not in ChEMBL
Myogel 2D (M06-02)	FIMM100412	TAK-733_2	EC50	989	-2.5	100	83.6	0.1	989	183.1	94.9	107.2	96.6	98.8	83.6	0.5	4.7	MEK1/2 inhibitor	B. Kinase inhibitor	Investigational (Ph 1)	TAK-733				DMSO	1000	5	RCLQNICOARASSR-SECBINFHSA-N	CHEMBL1615025
Myogel 3D (M06-03)	FIMM003710	Afatinib_1	IC50	989	0.8	7.7	0	0.1	989	383.6	-16.8	6.8	-19.6	7.7	-10.6	0	15.6	EGFR inhibitor	B. Kinase inhibitor	Approved	BIBW2992		Irreversible		DMSO	1000	1	AHJRHEGDXFFMBM-UHFFFAOYSA-N	CHEMBL189963,CHEMBL2364621	0
Myogel 3D (M06-03)	FIMM000160	Gefitinib_1	IC50	9890.1	2.5	11.7	0	1	9890.1	76489.3	-15.2	4.1	11.7	-6.6	3.2	0	10.4	EGFR inhibitor	B. Kinase inhibitor	Approved	ZD-1839				DMSO	10000	5	ZAVGJDAFCZAWSZ-UHFFFAOYSA-N	CHEMBL1233300	0
Myogel 3D (M06-03)	FIMM100407	Binimetinib_1	IC50	989	1	18	0	0.1	989	211.6	15.6	1.1	18	14.3	13.2	0	13.6	MEK1/2 inhibitor	B. Kinase inhibitor	Investigational (Ph 2)	NVP-MEK162	MEK162, ARRY-438162, ARRY-162			DMSO	1000	4	ACWZRVQXLIRSDF-UHFFFAOYSA-N	CHEMBL3187723	1
Myogel 3D (M06-03)	FIMM003729	Pimasertib_1	IC50	11.9	0.3	55.4	0	1	9890.1	29.7	10.7	42.9	30.4	30.7	55.4	15.5	11.6	MEK1/2 inhibitor	B. Kinase inhibitor	Investigational (Ph 2)	AS703026	MSC1936369B			DMSO	10000	2	VIUAUNHCRHHYNE-JTQLQIEISA-N	CHEMBL2107832	1
Myogel 3D (M06-03)	FIMM023832	Dactolisib_1	IC50	989	0.1	0	0	0.1	989	313.1	0	0	0	0	0	0	0	mTOR/(PI3K) inhibitor	B. Kinase inhibitor	Investigational (Ph 2)	NVP-BEZ235			Inactive	DMSO	1000	3	JOGKUKXHTYWRGZ-UHFFFAOYSA-N	CHEMBL1879463,CHEMBL1911126	0
Myogel 3D (M06-03)	FIMM100414	Omipalisib_1	IC50	20.1	1	87	0	0.1	989	0.2	-4.1	0.7	31.3	69.4	87	16.8	3.5	PI3K/mTOR inhibitor	B. Kinase inhibitor	Investigational (Ph 1)	GSK2126458				DMSO	1000	5	CGBJSGAELGCMKE-UHFFFAOYSA-N	CHEMBL1236962	0
Myogel 3D (M06-03)	FIMM100397	Ridaforolimus_1	IC50	5.1	0.7	40.2	0	0	98.9	1.9	-13.4	9.6	10.1	21.5	40.2	4.8	8.3	binds FKBP12, causes inhibition of mTORC1	C. Rapalog	Investigational (Ph 3)	MK-8669	AP 23573, Deforolimus			DMSO	100	4		not in ChEMBL	0
Myogel 3D (M06-03)	FIMM000160	Gefitinib_2	IC50	9890.1	2.5	6.9	0	1	9890.1	15239.8	-1.8	-22.7	-27.9	-5.7	6.9	0	18.2	EGFR inhibitor	B. Kinase inhibitor	Approved	ZD-1839				DMSO	10000	5	ZAVGJDAFCZAWSZ-UHFFFAOYSA-N	CHEMBL1233300	0
Myogel 3D (M06-03)	FIMM003754	Refametinib_2	IC50	94.7	0.4	26.6	0	1	9890.1	8	-14	14	26	4.3	26.6	3.7	13.6	MEK1/2 inhibitor	B. Kinase inhibitor	Investigational (Ph 2)	BAY 869766	RDEA119			DMSO	10000	5	RDSACQWTXKSHJT-NSHDSACASA-N	CHEMBL2138601	1
Myogel 3D (M06-03)	FIMM003751	Trametinib_2	IC50	10.4	2.5	47.1	0	0	247.3	4.6	-12.5	-51.7	-15.1	47.1	19.3	7.8	31.2	MEK1/2 inhibitor	B. Kinase inhibitor	Approved	GSK1120212	JTP-74057			DMSO	250	1	IFSDAJWBUCMOAH-HNNXBMFYSA-N	CHEMBL2216870	1
Myogel 3D (M06-03)	FIMM023832	Dactolisib_2	IC50	989	2.5	4.9	0	0.1	989	55143.8	-22.1	-41.1	-31.1	-10	4.9	0	28.5	mTOR/(PI3K) inhibitor	B. Kinase inhibitor	Investigational (Ph 2)	NVP-BEZ235			Inactive	DMSO	1000	3	JOGKUKXHTYWRGZ-UHFFFAOYSA-N	CHEMBL1879463,CHEMBL1911126	0
Myogel 3D (M06-03)	FIMM100390	Apitolisib_2	IC50	654.2	0.2	72	0	1	9890.1	59.8	37.6	29.7	-10.8	29.7	72	11.3	27	PI3K/mTOR inhibitor	B. Kinase inhibitor	Investigational (Ph 2)	GDC-0980				DMSO	10000	1	YOVVNQKCSKSHKT-HNNXBMFYSA-N	CHEMBL1922094,CHEMBL1922106,CHEMBL1922103	1
Myogel 3D (M06-03)	FIMM003786	Temsirolimus_2	IC50	33	2.5	29.7	0	0	98.9	1513.1	-32	-45	2	-0.9	29.7	1.2	27.7	binds FKBP12, causes inhibition of mTORC1	C. Rapalog	Approved	CCI-779				DMSO	100	3	CBPNZQVSJQDFBE-FUXHJELOSA-N	CHEMBL1201182	0
Myogel 3D (M06-03)	FIMM003781	Canertinib_3	IC50	1510.2	2.5	93.8	0	1	9890.1	20.2	-14.6	1.1	-47.4	24.4	93.8	8.9	24.9	pan-HER inhibitor	B. Kinase inhibitor	Investigational (Ph 3)	CI-1033	PD 183805	Irreversible		DMSO	10000	2			0
Myogel 3D (M06-03)	FIMM003754	Refametinib_3	IC50	4026.8	2.5	30.3	0	1	9890.1	1658.3	-9.1	-27.6	-5	-8	30.3	1	15.5	MEK1/2 inhibitor	B. Kinase inhibitor	Investigational (Ph 2)	BAY 869766	RDEA119			DMSO	10000	5	RDSACQWTXKSHJT-NSHDSACASA-N	CHEMBL2138601	0
Myogel 3D (M06-03)	FIMM003708	Selumetinib_3	IC50	337.5	2.5	34.8	0	1	9890.1	3.5	-32.9	6.3	-1.5	34.8	17.3	5.9	19	MEK1/2 inhibitor	B. Kinase inhibitor	Investigational (Ph 3)	AZD6244	ARRY-142886			DMSO	10000	3	HFNKQEVNSGCOJV-HNNXBMFYSA-N	CHEMBL1789941,CHEMBL1795071	0
Myogel 3D (M06-03)	FIMM100412	TAK-733_3	IC50	989	2.5	26.9	0	0.1	989	54665.2	-12.9	26.9	-15.5	-2.1	7	0	17.2	MEK1/2 inhibitor	B. Kinase inhibitor	Investigational (Ph 1)	TAK-733				DMSO	1000	5	RCLQNICOARASSR-SECBINFHSA-N	CHEMBL1615025	1
Myogel 3D (M06-03)	FIMM003735	PF-04691502_3	IC50	523.6	0.4	81.3	0	1	9890.1	14.8	6.5	11.9	54.7	7.9	81.3	12.2	25.1	PI3K/mTOR inhibitor	B. Kinase inhibitor	Investigational (Ph 2)	PF-04691502				DMSO	10000	2	XDLYKKIQACFMJG-WKILWMFISA-N	CHEMBL1234354	1
Myogel 3D (M06-03)	FIMM003755	Everolimus_3	IC50	7.5	2.5	35.5	0	0	98.9	3.2	8	-24.8	-7.9	23.9	35.5	4.5	13.6	binds FKBP12, causes inhibition of mTORC1	C. Rapalog	Approved	NVP-RAD001	RAD001, SDZ-RAD			DMSO	100	2	HKVAMNSJSFKALM-GKUWKFKPSA-N	CHEMBL1908360	0
Myogel 3D (M06-03)	FIMM023795	Sirolimus_3	IC50	1.1	2.5	58.1	0	0	98.9	2.6	-3.5	-22.7	24.1	58.1	17.9	13.9	23.2	binds FKBP12, causes inhibition of mTORC1	C. Rapalog	Approved		Rapamycin			DMSO	100	5	QFJCIRLUMZQUOT-HPLJOQBZSA-N	CHEMBL413	1
Myogel 3D (M06-03)	FIMM000183	Erlotinib_1	IC50	13.9	1	18	0	1	9890.1	0.4	1.9	7.2	16	18	15.7	3.8	1.2	EGFR inhibitor	B. Kinase inhibitor	Approved	CP-358774	OSI-774			DMSO	10000	1	KTUFNOKKBVMGRW-UHFFFAOYSA-N	CHEMBL1642,CHEMBL941	0
Myogel 3D (M06-03)	FIMM003735	PF-04691502_1	IC50	3491.6	2.5	49.4	0	1	9890.1	999.8	-38.5	26.6	16.2	-3.6	49.4	2.3	25	PI3K/mTOR inhibitor	B. Kinase inhibitor	Investigational (Ph 2)	PF-04691502				DMSO	10000	2	XDLYKKIQACFMJG-WKILWMFISA-N	CHEMBL1234354	1
Myogel 3D (M06-03)	Erbitux_1	Erbitux_1	IC50	33030.7	2.5	25.9	0	9.9	100473	1462.8	-42.9	-10.7	8.3	-0.9	25.9	1	22.5										2			0
Myogel 3D (M06-03)	FIMM100407	Binimetinib_2	IC50	989	0.1	0	0	0.1	989	353.1	0	0	0	0	0	0	0	MEK1/2 inhibitor	B. Kinase inhibitor	Investigational (Ph 2)	NVP-MEK162	MEK162, ARRY-438162, ARRY-162			DMSO	1000	4	ACWZRVQXLIRSDF-UHFFFAOYSA-N	CHEMBL3187723	0
Myogel 3D (M06-03)	FIMM023795	Sirolimus_2	IC50	98.9	0.4	58	0	0	98.9	105.2	-15	-29.4	-2.2	58	-15.2	0	35.8	binds FKBP12, causes inhibition of mTORC1	C. Rapalog	Approved		Rapamycin			DMSO	100	5	QFJCIRLUMZQUOT-HPLJOQBZSA-N	CHEMBL413	1
Myogel 3D (M06-03)	FIMM100390	Apitolisib_3	IC50	1404.2	1.6	79.3	0	1	9890.1	3.7	-49.2	-19.1	11.8	27.6	79.3	7.5	27	PI3K/mTOR inhibitor	B. Kinase inhibitor	Investigational (Ph 2)	GDC-0980				DMSO	10000	1	YOVVNQKCSKSHKT-HNNXBMFYSA-N	CHEMBL1922094,CHEMBL1922106,CHEMBL1922103	0
Myogel 3D (M06-03)	FIMM003708	Selumetinib_1	IC50	362.6	2.5	42.7	0	1	9890.1	2.1	1.4	-10	-4.4	42.7	17.7	7.3	13.9	MEK1/2 inhibitor	B. Kinase inhibitor	Investigational (Ph 3)	AZD6244	ARRY-142886			DMSO	10000	3	HFNKQEVNSGCOJV-HNNXBMFYSA-N	CHEMBL1789941,CHEMBL1795071	0
Myogel 3D (M06-03)	FIMM100414	Omipalisib_2	IC50	11.1	2.5	85.3	0	0.1	989	1.3	-26.5	-24.3	36.7	85.3	71	20.3	19.4	PI3K/mTOR inhibitor	B. Kinase inhibitor	Investigational (Ph 1)	GSK2126458				DMSO	1000	5	CGBJSGAELGCMKE-UHFFFAOYSA-N	CHEMBL1236962	0
Myogel 3D (M06-03)	Erbitux_2	Erbitux_2	IC50	100473	1.9	1.2	0	9.9	100473	184211	-31.6	-6.6	-40.2	1.2	-41.8	0	33.4										2			0
Myogel 3D (M06-03)	FIMM003751	Trametinib_3	IC50	247.3	0.1	0	0	0	247.3	353.1	0	0	0	0	0	0	0	MEK1/2 inhibitor	B. Kinase inhibitor	Approved	GSK1120212	JTP-74057			DMSO	250	1	IFSDAJWBUCMOAH-HNNXBMFYSA-N	CHEMBL2216870	0
Myogel 3D (M06-03)	FIMM003755	Everolimus_1	IC50	9.5	2.5	20.3	0	0	98.9	1.8	10.3	-19.3	-21.8	11	20.3	1.7	15.5	binds FKBP12, causes inhibition of mTORC1	C. Rapalog	Approved	NVP-RAD001	RAD001, SDZ-RAD			DMSO	100	2	HKVAMNSJSFKALM-GKUWKFKPSA-N	CHEMBL1908360	0
Myogel 3D (M06-03)	FIMM003710	Afatinib_2	IC50	989	2.5	19.7	0	0.1	989	96223	19.7	-31.5	-12.5	-20.4	9.8	0	22.1	EGFR inhibitor	B. Kinase inhibitor	Approved	BIBW2992		Irreversible		DMSO	1000	1	AHJRHEGDXFFMBM-UHFFFAOYSA-N	CHEMBL189963,CHEMBL2364621	0
Myogel 3D (M06-03)	FIMM000160	Gefitinib_3	IC50	9890.1	0.1	0	0	1	9890.1	353.1	0	0	0	0	0	0	0	EGFR inhibitor	B. Kinase inhibitor	Approved	ZD-1839				DMSO	10000	5	ZAVGJDAFCZAWSZ-UHFFFAOYSA-N	CHEMBL1233300	0
Myogel 3D (M06-03)	FIMM003786	Temsirolimus_3	IC50	3.9	2.5	43.9	0	0	98.9	2.4	-7.5	14	-9.2	43.9	19.3	7.3	15.7	binds FKBP12, causes inhibition of mTORC1	C. Rapalog	Approved	CCI-779				DMSO	100	3	CBPNZQVSJQDFBE-FUXHJELOSA-N	CHEMBL1201182	1
Myogel 3D (M06-03)	FIMM003729	Pimasertib_2	IC50	807.3	1.3	43.8	0	1	9890.1	1.1	-27.6	-0.4	3.9	24.3	43.8	5	13.8	MEK1/2 inhibitor	B. Kinase inhibitor	Investigational (Ph 2)	AS703026	MSC1936369B			DMSO	10000	2	VIUAUNHCRHHYNE-JTQLQIEISA-N	CHEMBL2107832	0
Myogel 3D (M06-03)	Erbitux_3	Erbitux_3	IC50	100473	0.1	42.9	0	9.9	100473	3091.7	42.9	7.3	2.9	4.3	-23.7	0	29.3										5			0
Myogel 3D (M06-03)	FIMM003781	Canertinib_1	IC50	1412.7	2.2	87.2	0	1	9890.1	1.7	-7.5	2.2	5.5	26.9	87.2	8.5	4.7	pan-HER inhibitor	B. Kinase inhibitor	Investigational (Ph 3)	CI-1033	PD 183805	Irreversible		DMSO	10000	2			0
Myogel 3D (M06-03)	FIMM100412	TAK-733_1	IC50	263.9	2.5	41.3	0	0.1	989	357.8	0.9	-40.1	-4.4	2.6	41.3	2.4	20.2	MEK1/2 inhibitor	B. Kinase inhibitor	Investigational (Ph 1)	TAK-733				DMSO	1000	5	RCLQNICOARASSR-SECBINFHSA-N	CHEMBL1615025	0
Myogel 3D (M06-03)	FIMM023795	Sirolimus_1	IC50	21.4	0.1	55.7	0	0	98.9	1416.4	18.7	5.1	55.7	44.2	-5.5	8.7	26.6	binds FKBP12, causes inhibition of mTORC1	C. Rapalog	Approved		Rapamycin			DMSO	100	5	QFJCIRLUMZQUOT-HPLJOQBZSA-N	CHEMBL413	1
Myogel 3D (M06-03)	FIMM000183	Erlotinib_2	IC50	9890.1	2.5	7.3	0	1	9890.1	364465	7.3	0.6	-51	-9.2	-29.7	0	31	EGFR inhibitor	B. Kinase inhibitor	Approved	CP-358774	OSI-774			DMSO	10000	1	KTUFNOKKBVMGRW-UHFFFAOYSA-N	CHEMBL1642,CHEMBL941	0
Myogel 3D (M06-03)	FIMM003735	PF-04691502_2	IC50	1740.6	2.2	65.2	0	1	9890.1	28.2	-1	-52.9	17.4	14.5	65.2	5.6	27.8	PI3K/mTOR inhibitor	B. Kinase inhibitor	Investigational (Ph 2)	PF-04691502				DMSO	10000	2	XDLYKKIQACFMJG-WKILWMFISA-N	CHEMBL1234354	1
Myogel 3D (M06-03)	FIMM100397	Ridaforolimus_2	IC50	7	2.5	11.1	0	0	98.9	8	7.4	-18.8	-2.3	7.9	11.1	0.2	10.2	binds FKBP12, causes inhibition of mTORC1	C. Rapalog	Investigational (Ph 3)	MK-8669	AP 23573, Deforolimus			DMSO	100	4		not in ChEMBL	0
Myogel 3D (M06-03)	FIMM100407	Binimetinib_3	IC50	989	0.5	19.6	0	0.1	989	97.7	-6.2	-15.5	-4.1	19.6	-2.3	0	13.3	MEK1/2 inhibitor	B. Kinase inhibitor	Investigational (Ph 2)	NVP-MEK162	MEK162, ARRY-438162, ARRY-162			DMSO	1000	4	ACWZRVQXLIRSDF-UHFFFAOYSA-N	CHEMBL3187723	0
Myogel 3D (M06-03)	FIMM023832	Dactolisib_3	IC50	470.7	2.5	23.6	0	0.1	989	3442.4	-15.9	-12.9	-6.9	-18.7	23.6	0.4	14.5	mTOR/(PI3K) inhibitor	B. Kinase inhibitor	Investigational (Ph 2)	NVP-BEZ235			Inactive	DMSO	1000	3	JOGKUKXHTYWRGZ-UHFFFAOYSA-N	CHEMBL1879463,CHEMBL1911126	0
Myogel 3D (M06-03)	FIMM003754	Refametinib_1	IC50	98.9	1	42.1	0	1	9890.1	2.1	36.9	12.5	20.5	22.8	42.1	9.3	20.3	MEK1/2 inhibitor	B. Kinase inhibitor	Investigational (Ph 2)	BAY 869766	RDEA119			DMSO	10000	5	RDSACQWTXKSHJT-NSHDSACASA-N	CHEMBL2138601	1
Myogel 3D (M06-03)	FIMM003708	Selumetinib_2	IC50	9890.1	0.2	41.8	0	1	9890.1	1093.2	-2.5	41.8	-17.6	26.9	-34.3	0	36.1	MEK1/2 inhibitor	B. Kinase inhibitor	Investigational (Ph 3)	AZD6244	ARRY-142886			DMSO	10000	3	HFNKQEVNSGCOJV-HNNXBMFYSA-N	CHEMBL1789941,CHEMBL1795071	1
Myogel 3D (M06-03)	FIMM100414	Omipalisib_3	IC50	9.4	2.5	76.8	0	0.1	989	0.5	9.7	-23.9	41.1	76.8	73.5	19.1	13.1	PI3K/mTOR inhibitor	B. Kinase inhibitor	Investigational (Ph 1)	GSK2126458				DMSO	1000	5	CGBJSGAELGCMKE-UHFFFAOYSA-N	CHEMBL1236962	0
Myogel 3D (M06-03)	FIMM003751	Trametinib_1	IC50	39.9	2.5	42	0	0	247.3	32.5	3.7	20.8	-17.6	9.8	42	3.7	13.8	MEK1/2 inhibitor	B. Kinase inhibitor	Approved	GSK1120212	JTP-74057			DMSO	250	1	IFSDAJWBUCMOAH-HNNXBMFYSA-N	CHEMBL2216870	0
Myogel 3D (M06-03)	FIMM100390	Apitolisib_1	IC50	1255.1	2.1	79.1	0	1	9890.1	0.8	7.5	5.2	3.1	29.8	79.1	8.2	4.8	PI3K/mTOR inhibitor	B. Kinase inhibitor	Investigational (Ph 2)	GDC-0980				DMSO	10000	1	YOVVNQKCSKSHKT-HNNXBMFYSA-N	CHEMBL1922094,CHEMBL1922106,CHEMBL1922103	0
Myogel 3D (M06-03)	FIMM003755	Everolimus_2	IC50	4.6	2.5	27.4	0	0	98.9	5.2	-28.6	-6.2	-17.9	27.4	12.5	3.9	18.9	binds FKBP12, causes inhibition of mTORC1	C. Rapalog	Approved	NVP-RAD001	RAD001, SDZ-RAD			DMSO	100	2	HKVAMNSJSFKALM-GKUWKFKPSA-N	CHEMBL1908360	1
Myogel 3D (M06-03)	FIMM003710	Afatinib_3	IC50	989	2.5	16.6	0	0.1	989	165253	16.6	-5.9	-5.7	-37.1	-40.4	0	32	EGFR inhibitor	B. Kinase inhibitor	Approved	BIBW2992		Irreversible		DMSO	1000	1	AHJRHEGDXFFMBM-UHFFFAOYSA-N	CHEMBL189963,CHEMBL2364621	0
Myogel 3D (M06-03)	FIMM003786	Temsirolimus_1	IC50	1.4	0.2	37.9	0	0	98.9	16.4	13.6	5.5	14.6	37.9	19.2	5.8	9.8	binds FKBP12, causes inhibition of mTORC1	C. Rapalog	Approved	CCI-779				DMSO	100	3	CBPNZQVSJQDFBE-FUXHJELOSA-N	CHEMBL1201182	0
Myogel 3D (M06-03)	FIMM003781	Canertinib_2	IC50	1607.8	2.5	91.5	0	1	9890.1	7.6	5.1	12.2	-3.1	20.9	91.5	8.4	6.8	pan-HER inhibitor	B. Kinase inhibitor	Investigational (Ph 3)	CI-1033	PD 183805	Irreversible		DMSO	10000	2			0
Myogel 3D (M06-03)	FIMM000183	Erlotinib_3	IC50	9890.1	1.4	16.8	0	1	9890.1	1478.1	16.8	-22.4	-3.8	1	-22.5	0	20.9	EGFR inhibitor	B. Kinase inhibitor	Approved	CP-358774	OSI-774			DMSO	10000	1	KTUFNOKKBVMGRW-UHFFFAOYSA-N	CHEMBL1642,CHEMBL941	0
Myogel 3D (M06-03)	FIMM003729	Pimasertib_3	IC50	247.5	0.9	53.9	0	1	9890.1	2.1	23.4	-27.8	28.4	34.5	53.9	9.4	20.4	MEK1/2 inhibitor	B. Kinase inhibitor	Investigational (Ph 2)	AS703026	MSC1936369B			DMSO	10000	2	VIUAUNHCRHHYNE-JTQLQIEISA-N	CHEMBL2107832	0
Myogel 3D (M06-03)	FIMM100397	Ridaforolimus_3	IC50	1.8	1	43.1	0	0	98.9	0.8	-13.2	3.5	15.6	35.8	43.1	8.1	6.8	binds FKBP12, causes inhibition of mTORC1	C. Rapalog	Investigational (Ph 3)	MK-8669	AP 23573, Deforolimus			DMSO	100	4		not in ChEMBL	0
Myogel 3D (M06-03)	FIMM100412	TAK-733_2	IC50	989	0.1	0	0	0.1	989	353.1	0	0	0	0	0	0	0	MEK1/2 inhibitor	B. Kinase inhibitor	Investigational (Ph 1)	TAK-733				DMSO	1000	5	RCLQNICOARASSR-SECBINFHSA-N	CHEMBL1615025	0
Matrigel 2D (M04-04)	FIMM003710	Afatinib_1	IC50	184.6	2.5	11.6	0	0.1	989	51.4	1	-6.3	-0.7	2	11.6	0.1	3.2	EGFR inhibitor	B. Kinase inhibitor	Approved	BIBW2992		Irreversible		DMSO	1000	1	AHJRHEGDXFFMBM-UHFFFAOYSA-N	CHEMBL189963,CHEMBL2364621	0
Matrigel 2D (M04-04)	FIMM000160	Gefitinib_1	IC50	4.6	2.5	11.8	0	1	9890.1	94.6	-3.2	10.9	11.8	6.4	9.3	1.3	3.5	EGFR inhibitor	B. Kinase inhibitor	Approved	ZD-1839				DMSO	10000	5	ZAVGJDAFCZAWSZ-UHFFFAOYSA-N	CHEMBL1233300	0
Matrigel 2D (M04-04)	FIMM100407	Binimetinib_1	IC50	11.5	1	32.7	0	0.1	989	1.8	-24.9	11.2	12.4	32.7	29.8	6.5	13.5	MEK1/2 inhibitor	B. Kinase inhibitor	Investigational (Ph 2)	NVP-MEK162	MEK162, ARRY-438162, ARRY-162			DMSO	1000	4	ACWZRVQXLIRSDF-UHFFFAOYSA-N	CHEMBL3187723	0
Matrigel 2D (M04-04)	FIMM003729	Pimasertib_1	IC50	118.5	0.6	55.6	0	1	9890.1	1.2	-5.7	6.3	35.3	34.4	55.6	11.4	8.1	MEK1/2 inhibitor	B. Kinase inhibitor	Investigational (Ph 2)	AS703026	MSC1936369B			DMSO	10000	2	VIUAUNHCRHHYNE-JTQLQIEISA-N	CHEMBL2107832	0
Matrigel 2D (M04-04)	FIMM023832	Dactolisib_1	IC50	24.3	0.4	15.8	0	0.1	989	7.8	4.4	2.7	2.8	15.8	9.3	0.3	4.1	mTOR/(PI3K) inhibitor	B. Kinase inhibitor	Investigational (Ph 2)	NVP-BEZ235			Inactive	DMSO	1000	3	JOGKUKXHTYWRGZ-UHFFFAOYSA-N	CHEMBL1879463,CHEMBL1911126	0
Matrigel 2D (M04-04)	FIMM100414	Omipalisib_1	IC50	5.4	2	66.6	0	0.1	989	0.5	-11.9	2.5	51.4	66.6	62.3	18.6	6.3	PI3K/mTOR inhibitor	B. Kinase inhibitor	Investigational (Ph 1)	GSK2126458				DMSO	1000	5	CGBJSGAELGCMKE-UHFFFAOYSA-N	CHEMBL1236962	0
Matrigel 2D (M04-04)	FIMM100397	Ridaforolimus_1	IC50	6.4	2.5	30.4	0	0	98.9	1.3	-5.9	6	-1	22.8	30.4	3.9	4.3	binds FKBP12, causes inhibition of mTORC1	C. Rapalog	Investigational (Ph 3)	MK-8669	AP 23573, Deforolimus			DMSO	100	4		not in ChEMBL	0
Matrigel 2D (M04-04)	FIMM000160	Gefitinib_2	IC50	9890.1	2.5	9.9	0	1	9890.1	6.3	6.6	-3.4	-11.7	8.2	9.9	0	7	EGFR inhibitor	B. Kinase inhibitor	Approved	ZD-1839				DMSO	10000	5	ZAVGJDAFCZAWSZ-UHFFFAOYSA-N	CHEMBL1233300	0
Matrigel 2D (M04-04)	FIMM003754	Refametinib_2	IC50	57.4	0.5	53.9	0	1	9890.1	1.6	0	17.9	36.3	34.3	53.9	12.7	6.6	MEK1/2 inhibitor	B. Kinase inhibitor	Investigational (Ph 2)	BAY 869766	RDEA119			DMSO	10000	5	RDSACQWTXKSHJT-NSHDSACASA-N	CHEMBL2138601	0
Matrigel 2D (M04-04)	FIMM003751	Trametinib_2	IC50	5.2	0.8	35.1	0	0	247.3	1	-10.2	4.5	13.5	25.6	35.1	5.7	5.5	MEK1/2 inhibitor	B. Kinase inhibitor	Approved	GSK1120212	JTP-74057			DMSO	250	1	IFSDAJWBUCMOAH-HNNXBMFYSA-N	CHEMBL2216870	0
Matrigel 2D (M04-04)	FIMM023832	Dactolisib_2	IC50	989	2.5	13.8	0	0.1	989	47104	5.1	-2.9	13.8	-2.2	6.7	0	7.6	mTOR/(PI3K) inhibitor	B. Kinase inhibitor	Investigational (Ph 2)	NVP-BEZ235			Inactive	DMSO	1000	3	JOGKUKXHTYWRGZ-UHFFFAOYSA-N	CHEMBL1879463,CHEMBL1911126	0
Matrigel 2D (M04-04)	FIMM100390	Apitolisib_2	IC50	222.8	1	69.4	0	1	9890.1	0.3	-3.7	-3.6	24.9	53.5	69.4	12.9	4.6	PI3K/mTOR inhibitor	B. Kinase inhibitor	Investigational (Ph 2)	GDC-0980				DMSO	10000	1	YOVVNQKCSKSHKT-HNNXBMFYSA-N	CHEMBL1922094,CHEMBL1922106,CHEMBL1922103	0
Matrigel 2D (M04-04)	FIMM003786	Temsirolimus_2	IC50	2.7	0.6	39.3	0	0	98.9	1.9	-9.6	5.5	19.7	20.3	39.3	5.7	7.3	binds FKBP12, causes inhibition of mTORC1	C. Rapalog	Approved	CCI-779				DMSO	100	3	CBPNZQVSJQDFBE-FUXHJELOSA-N	CHEMBL1201182	0
Matrigel 2D (M04-04)	FIMM003781	Canertinib_3	IC50	1848	2.5	86.3	0	1	9890.1	15.1	0.3	13.4	3.9	14.8	86.3	7.2	7	pan-HER inhibitor	B. Kinase inhibitor	Investigational (Ph 3)	CI-1033	PD 183805	Irreversible		DMSO	10000	2			0
Matrigel 2D (M04-04)	FIMM003754	Refametinib_3	IC50	26.1	1.1	36.7	0	1	9890.1	0.9	-10.6	12.6	28.7	30.8	36.7	10.7	6.6	MEK1/2 inhibitor	B. Kinase inhibitor	Investigational (Ph 2)	BAY 869766	RDEA119			DMSO	10000	5	RDSACQWTXKSHJT-NSHDSACASA-N	CHEMBL2138601	0
Matrigel 2D (M04-04)	FIMM003708	Selumetinib_3	IC50	125.2	2.5	45.2	0	1	9890.1	1.8	1.1	-11.2	16.2	45.2	30.3	10.5	9.4	MEK1/2 inhibitor	B. Kinase inhibitor	Investigational (Ph 3)	AZD6244	ARRY-142886			DMSO	10000	3	HFNKQEVNSGCOJV-HNNXBMFYSA-N	CHEMBL1789941,CHEMBL1795071	0
Matrigel 2D (M04-04)	FIMM100412	TAK-733_3	IC50	11.4	0.5	42.8	0	0.1	989	2.3	0.4	6	30.9	21.4	42.8	8	8	MEK1/2 inhibitor	B. Kinase inhibitor	Investigational (Ph 1)	TAK-733				DMSO	1000	5	RCLQNICOARASSR-SECBINFHSA-N	CHEMBL1615025	0
Matrigel 2D (M04-04)	FIMM003735	PF-04691502_3	IC50	135.6	0.5	69.5	0	1	9890.1	1	1	13.8	37.5	42.7	69.5	14	6.4	PI3K/mTOR inhibitor	B. Kinase inhibitor	Investigational (Ph 2)	PF-04691502				DMSO	10000	2	XDLYKKIQACFMJG-WKILWMFISA-N	CHEMBL1234354	0
Matrigel 2D (M04-04)	FIMM003755	Everolimus_3	IC50	4.8	2.5	21.4	0	0	98.9	2.4	-3.6	3.8	-12	20.4	21.4	2.6	6.8	binds FKBP12, causes inhibition of mTORC1	C. Rapalog	Approved	NVP-RAD001	RAD001, SDZ-RAD			DMSO	100	2	HKVAMNSJSFKALM-GKUWKFKPSA-N	CHEMBL1908360	0
Matrigel 2D (M04-04)	FIMM023795	Sirolimus_3	IC50	1.2	2.5	41.1	0	0	98.9	2.3	-9.9	-1.7	15.7	41.1	18.8	9.6	12.2	binds FKBP12, causes inhibition of mTORC1	C. Rapalog	Approved		Rapamycin			DMSO	100	5	QFJCIRLUMZQUOT-HPLJOQBZSA-N	CHEMBL413	1
Matrigel 2D (M04-04)	FIMM000183	Erlotinib_1	IC50	9890.1	2.5	8.3	0	1	9890.1	3.1	-6	-0.4	8.3	3.8	7.2	0	3.8	EGFR inhibitor	B. Kinase inhibitor	Approved	CP-358774	OSI-774			DMSO	10000	1	KTUFNOKKBVMGRW-UHFFFAOYSA-N	CHEMBL1642,CHEMBL941	0
Matrigel 2D (M04-04)	FIMM003735	PF-04691502_1	IC50	187	0.5	62.2	0	1	9890.1	1.2	4.3	7	32.2	35.9	62.2	11.4	6.4	PI3K/mTOR inhibitor	B. Kinase inhibitor	Investigational (Ph 2)	PF-04691502				DMSO	10000	2	XDLYKKIQACFMJG-WKILWMFISA-N	CHEMBL1234354	0
Matrigel 2D (M04-04)	Erbitux_1	Erbitux_1	IC50	70540.1	0.2	15.9	0	9.9	100473	500.8	-2	-1.1	12.9	15.9	-1	0	8.4										2			0
Matrigel 2D (M04-04)	FIMM100407	Binimetinib_2	IC50	53.2	1.3	27.8	0	0.1	989	0.6	-1.6	-7.8	4.2	18.7	27.8	3.2	4.1	MEK1/2 inhibitor	B. Kinase inhibitor	Investigational (Ph 2)	NVP-MEK162	MEK162, ARRY-438162, ARRY-162			DMSO	1000	4	ACWZRVQXLIRSDF-UHFFFAOYSA-N	CHEMBL3187723	0
Matrigel 2D (M04-04)	FIMM023795	Sirolimus_2	IC50	1.3	1.6	48.6	0	0	98.9	0.6	-3.4	2.9	19.2	48.6	32.8	10.9	8.2	binds FKBP12, causes inhibition of mTORC1	C. Rapalog	Approved		Rapamycin			DMSO	100	5	QFJCIRLUMZQUOT-HPLJOQBZSA-N	CHEMBL413	0
Matrigel 2D (M04-04)	FIMM100390	Apitolisib_3	IC50	387.6	0.8	69.8	0	1	9890.1	0.5	3	10.6	15.8	45.6	69.8	10.7	4.6	PI3K/mTOR inhibitor	B. Kinase inhibitor	Investigational (Ph 2)	GDC-0980				DMSO	10000	1	YOVVNQKCSKSHKT-HNNXBMFYSA-N	CHEMBL1922094,CHEMBL1922106,CHEMBL1922103	0
Matrigel 2D (M04-04)	FIMM003708	Selumetinib_1	IC50	121.5	2.5	35.5	0	1	9890.1	2.7	19.4	-3.5	13.3	35.5	23.3	8.1	11.6	MEK1/2 inhibitor	B. Kinase inhibitor	Investigational (Ph 3)	AZD6244	ARRY-142886			DMSO	10000	3	HFNKQEVNSGCOJV-HNNXBMFYSA-N	CHEMBL1789941,CHEMBL1795071	0
Matrigel 2D (M04-04)	FIMM100414	Omipalisib_2	IC50	5.5	1.8	58.8	0	0.1	989	0	-0.1	2.4	43.8	58.8	58.4	16.3	0.3	PI3K/mTOR inhibitor	B. Kinase inhibitor	Investigational (Ph 1)	GSK2126458				DMSO	1000	5	CGBJSGAELGCMKE-UHFFFAOYSA-N	CHEMBL1236962	0
Matrigel 2D (M04-04)	Erbitux_2	Erbitux_2	IC50	22245.2	0.2	18.4	0	9.9	100473	70.1	5.2	8.2	-2.1	8.7	13.4	0	4.9										2			0
Matrigel 2D (M04-04)	FIMM003751	Trametinib_3	IC50	5.4	2.5	27.4	0	0	247.3	2.4	12.4	-7	3.3	27.4	20	5	8	MEK1/2 inhibitor	B. Kinase inhibitor	Approved	GSK1120212	JTP-74057			DMSO	250	1	IFSDAJWBUCMOAH-HNNXBMFYSA-N	CHEMBL2216870	0
Matrigel 2D (M04-04)	FIMM003755	Everolimus_1	IC50	31.1	2.5	29.1	0	0	98.9	360.5	14.6	-1.9	-5.7	0.1	29.1	1.3	8	binds FKBP12, causes inhibition of mTORC1	C. Rapalog	Approved	NVP-RAD001	RAD001, SDZ-RAD			DMSO	100	2	HKVAMNSJSFKALM-GKUWKFKPSA-N	CHEMBL1908360	0
Matrigel 2D (M04-04)	FIMM003710	Afatinib_2	IC50	989	0.1	8.2	0	0.1	989	1163.2	-0.6	8.2	-2.5	6.1	2	0	4.5	EGFR inhibitor	B. Kinase inhibitor	Approved	BIBW2992		Irreversible		DMSO	1000	1	AHJRHEGDXFFMBM-UHFFFAOYSA-N	CHEMBL189963,CHEMBL2364621	0
Matrigel 2D (M04-04)	FIMM000160	Gefitinib_3	IC50	9890.1	2.5	12	0	1	9890.1	68704.7	12	-5	-5.7	-10.1	-2.1	0	9.6	EGFR inhibitor	B. Kinase inhibitor	Approved	ZD-1839				DMSO	10000	5	ZAVGJDAFCZAWSZ-UHFFFAOYSA-N	CHEMBL1233300	0
Matrigel 2D (M04-04)	FIMM003786	Temsirolimus_3	IC50	0.8	0.9	39.7	0	0	98.9	0.9	-5.3	0.4	27.8	26.1	39.7	8.8	7	binds FKBP12, causes inhibition of mTORC1	C. Rapalog	Approved	CCI-779				DMSO	100	3	CBPNZQVSJQDFBE-FUXHJELOSA-N	CHEMBL1201182	0
Matrigel 2D (M04-04)	FIMM003729	Pimasertib_2	IC50	148.8	0.5	53.1	0	1	9890.1	1.3	6.6	13.6	23.4	32.4	53.1	9.8	4.4	MEK1/2 inhibitor	B. Kinase inhibitor	Investigational (Ph 2)	AS703026	MSC1936369B			DMSO	10000	2	VIUAUNHCRHHYNE-JTQLQIEISA-N	CHEMBL2107832	0
Matrigel 2D (M04-04)	Erbitux_3	Erbitux_3	IC50	100473	0.1	5.1	0	9.9	100473	495	-1.9	5.1	2.4	2.6	1.8	0	2.4										5			0
Matrigel 2D (M04-04)	FIMM003781	Canertinib_1	IC50	1711.7	2.5	88.4	0	1	9890.1	10	12.6	-2.6	2.4	17.8	88.4	7.8	6.6	pan-HER inhibitor	B. Kinase inhibitor	Investigational (Ph 3)	CI-1033	PD 183805	Irreversible		DMSO	10000	2			0
Matrigel 2D (M04-04)	FIMM100412	TAK-733_1	IC50	2	0.9	42.2	0	0.1	989	0.8	4.4	13.3	35.2	42.2	30.5	12.9	5.9	MEK1/2 inhibitor	B. Kinase inhibitor	Investigational (Ph 1)	TAK-733				DMSO	1000	5	RCLQNICOARASSR-SECBINFHSA-N	CHEMBL1615025	0
Matrigel 2D (M04-04)	FIMM023795	Sirolimus_1	IC50	1	1	41.5	0	0	98.9	1.6	25.4	6.1	16.9	41.5	24.9	9.1	15.2	binds FKBP12, causes inhibition of mTORC1	C. Rapalog	Approved		Rapamycin			DMSO	100	5	QFJCIRLUMZQUOT-HPLJOQBZSA-N	CHEMBL413	1
Matrigel 2D (M04-04)	FIMM000183	Erlotinib_2	IC50	135.2	0.1	12.8	0	1	9890.1	555.2	11.8	11.6	12.8	-0.3	-4.5	0	9.1	EGFR inhibitor	B. Kinase inhibitor	Approved	CP-358774	OSI-774			DMSO	10000	1	KTUFNOKKBVMGRW-UHFFFAOYSA-N	CHEMBL1642,CHEMBL941	0
Matrigel 2D (M04-04)	FIMM003735	PF-04691502_2	IC50	64.8	0.6	66.4	0	1	9890.1	1.2	-7.1	19.5	43.2	45.8	66.4	16	8.6	PI3K/mTOR inhibitor	B. Kinase inhibitor	Investigational (Ph 2)	PF-04691502				DMSO	10000	2	XDLYKKIQACFMJG-WKILWMFISA-N	CHEMBL1234354	0
Matrigel 2D (M04-04)	FIMM100397	Ridaforolimus_2	IC50	0.3	0.5	34.7	0	0	98.9	1.3	5.8	10.8	25.1	25.7	34.7	8.1	2.7	binds FKBP12, causes inhibition of mTORC1	C. Rapalog	Investigational (Ph 3)	MK-8669	AP 23573, Deforolimus			DMSO	100	4		not in ChEMBL	0
Matrigel 2D (M04-04)	FIMM100407	Binimetinib_3	IC50	30.5	0.3	33	0	0.1	989	11.3	15	5.4	9.3	14.5	33	3.6	7.5	MEK1/2 inhibitor	B. Kinase inhibitor	Investigational (Ph 2)	NVP-MEK162	MEK162, ARRY-438162, ARRY-162			DMSO	1000	4	ACWZRVQXLIRSDF-UHFFFAOYSA-N	CHEMBL3187723	0
Matrigel 2D (M04-04)	FIMM023832	Dactolisib_3	IC50	989	1	10.4	0	0.1	989	242.6	9.1	9.7	6.9	9.6	10.4	0	9	mTOR/(PI3K) inhibitor	B. Kinase inhibitor	Investigational (Ph 2)	NVP-BEZ235			Inactive	DMSO	1000	3	JOGKUKXHTYWRGZ-UHFFFAOYSA-N	CHEMBL1879463,CHEMBL1911126	0
Matrigel 2D (M04-04)	FIMM003754	Refametinib_1	IC50	7.6	1	44.6	0	1	9890.1	1.2	3	26.9	40	33.6	44.6	16.3	5.5	MEK1/2 inhibitor	B. Kinase inhibitor	Investigational (Ph 2)	BAY 869766	RDEA119			DMSO	10000	5	RDSACQWTXKSHJT-NSHDSACASA-N	CHEMBL2138601	0
Matrigel 2D (M04-04)	FIMM003708	Selumetinib_2	IC50	9890.1	1	26.8	0	1	9890.1	178.2	11.8	12.3	16.7	26.8	10.1	0	17.1	MEK1/2 inhibitor	B. Kinase inhibitor	Investigational (Ph 3)	AZD6244	ARRY-142886			DMSO	10000	3	HFNKQEVNSGCOJV-HNNXBMFYSA-N	CHEMBL1789941,CHEMBL1795071	1
Matrigel 2D (M04-04)	FIMM100414	Omipalisib_3	IC50	4.7	2.5	67.5	0	0.1	989	1.3	2.3	0.2	58.5	67.5	46.7	19.5	10.5	PI3K/mTOR inhibitor	B. Kinase inhibitor	Investigational (Ph 1)	GSK2126458				DMSO	1000	5	CGBJSGAELGCMKE-UHFFFAOYSA-N	CHEMBL1236962	0
Matrigel 2D (M04-04)	FIMM003751	Trametinib_1	IC50	0.4	0.3	42.7	0	0	247.3	11	13	25.3	16.9	36.3	42.7	11.3	6.6	MEK1/2 inhibitor	B. Kinase inhibitor	Approved	GSK1120212	JTP-74057			DMSO	250	1	IFSDAJWBUCMOAH-HNNXBMFYSA-N	CHEMBL2216870	0
Matrigel 2D (M04-04)	FIMM100390	Apitolisib_1	IC50	168.8	0.5	70.7	0	1	9890.1	1.7	11.8	21.8	19.3	50.7	70.7	13.5	8.7	PI3K/mTOR inhibitor	B. Kinase inhibitor	Investigational (Ph 2)	GDC-0980				DMSO	10000	1	YOVVNQKCSKSHKT-HNNXBMFYSA-N	CHEMBL1922094,CHEMBL1922106,CHEMBL1922103	0
Matrigel 2D (M04-04)	FIMM003755	Everolimus_2	IC50	2.8	0.3	34	0	0	98.9	24.1	7.5	21.9	-4.3	24.4	29	4	11.7	binds FKBP12, causes inhibition of mTORC1	C. Rapalog	Approved	NVP-RAD001	RAD001, SDZ-RAD			DMSO	100	2	HKVAMNSJSFKALM-GKUWKFKPSA-N	CHEMBL1908360	1
Matrigel 2D (M04-04)	FIMM003710	Afatinib_3	IC50	12.2	0.4	16.1	0	0.1	989	7.3	-4.7	9.6	5.7	16.1	7.5	0.6	5.9	EGFR inhibitor	B. Kinase inhibitor	Approved	BIBW2992		Irreversible		DMSO	1000	1	AHJRHEGDXFFMBM-UHFFFAOYSA-N	CHEMBL189963,CHEMBL2364621	0
Matrigel 2D (M04-04)	FIMM003786	Temsirolimus_1	IC50	0.3	2.5	34.9	0	0	98.9	1	-9.6	0.5	34.9	30.7	31.1	10.6	5.7	binds FKBP12, causes inhibition of mTORC1	C. Rapalog	Approved	CCI-779				DMSO	100	3	CBPNZQVSJQDFBE-FUXHJELOSA-N	CHEMBL1201182	0
Matrigel 2D (M04-04)	FIMM003781	Canertinib_2	IC50	1361.3	2.5	83.6	0	1	9890.1	1.4	-3.8	2.5	3.1	26.1	83.6	8.4	2.7	pan-HER inhibitor	B. Kinase inhibitor	Investigational (Ph 3)	CI-1033	PD 183805	Irreversible		DMSO	10000	2			0
Matrigel 2D (M04-04)	FIMM000183	Erlotinib_3	IC50	9890.1	1	15.4	0	1	9890.1	183.7	15.4	9.9	7.6	0.3	3.6	0	10.1	EGFR inhibitor	B. Kinase inhibitor	Approved	CP-358774	OSI-774			DMSO	10000	1	KTUFNOKKBVMGRW-UHFFFAOYSA-N	CHEMBL1642,CHEMBL941	0
Matrigel 2D (M04-04)	FIMM003729	Pimasertib_3	IC50	54.7	0.4	55.7	0	1	9890.1	3.1	3.8	30.3	21.5	42.1	55.7	13	8.6	MEK1/2 inhibitor	B. Kinase inhibitor	Investigational (Ph 2)	AS703026	MSC1936369B			DMSO	10000	2	VIUAUNHCRHHYNE-JTQLQIEISA-N	CHEMBL2107832	0
Matrigel 2D (M04-04)	FIMM100397	Ridaforolimus_3	IC50	1	1	39.3	0	0	98.9	1.5	21.1	9.3	16.4	39.3	22.4	8.6	13.8	binds FKBP12, causes inhibition of mTORC1	C. Rapalog	Investigational (Ph 3)	MK-8669	AP 23573, Deforolimus			DMSO	100	4		not in ChEMBL	1
Matrigel 2D (M04-04)	FIMM100412	TAK-733_2	IC50	0.4	0.2	39.6	0	0.1	989	27.5	17.9	23.8	21.2	31	39.6	11.5	4.1	MEK1/2 inhibitor	B. Kinase inhibitor	Investigational (Ph 1)	TAK-733				DMSO	1000	5	RCLQNICOARASSR-SECBINFHSA-N	CHEMBL1615025	0
Matrigel 3D (M04-05)	FIMM003710	Afatinib_1	IC50	989	2.5	1.7	0	0.1	989	537406	1.7	-12.4	-7.2	-12.5	-8.6	0	10.7	EGFR inhibitor	B. Kinase inhibitor	Approved	BIBW2992		Irreversible		DMSO	1000	1	AHJRHEGDXFFMBM-UHFFFAOYSA-N	CHEMBL189963,CHEMBL2364621	0
Matrigel 3D (M04-05)	FIMM000160	Gefitinib_1	IC50	9890.1	2.5	4	0	1	9890.1	222535	4	-5.8	-4.3	-2.4	-16.9	0	10.4	EGFR inhibitor	B. Kinase inhibitor	Approved	ZD-1839				DMSO	10000	5	ZAVGJDAFCZAWSZ-UHFFFAOYSA-N	CHEMBL1233300	0
Matrigel 3D (M04-05)	FIMM100407	Binimetinib_1	IC50	81.9	1.4	41.5	0	0.1	989	1	-19.4	-15.5	4.4	23	41.5	4.7	12.5	MEK1/2 inhibitor	B. Kinase inhibitor	Investigational (Ph 2)	NVP-MEK162	MEK162, ARRY-438162, ARRY-162			DMSO	1000	4	ACWZRVQXLIRSDF-UHFFFAOYSA-N	CHEMBL3187723	0
Matrigel 3D (M04-05)	FIMM003729	Pimasertib_1	IC50	93.1	0.6	48.7	0	1	9890.1	0.8	2.2	15.7	20.1	39.6	48.7	10.2	3.9	MEK1/2 inhibitor	B. Kinase inhibitor	Investigational (Ph 2)	AS703026	MSC1936369B			DMSO	10000	2	VIUAUNHCRHHYNE-JTQLQIEISA-N	CHEMBL2107832	0
Matrigel 3D (M04-05)	FIMM023832	Dactolisib_1	IC50	989	0.4	14.9	0	0.1	989	171.2	-14	14.9	-5	9.5	-2.7	0	12.1	mTOR/(PI3K) inhibitor	B. Kinase inhibitor	Investigational (Ph 2)	NVP-BEZ235			Inactive	DMSO	1000	3	JOGKUKXHTYWRGZ-UHFFFAOYSA-N	CHEMBL1879463,CHEMBL1911126	0
Matrigel 3D (M04-05)	FIMM100414	Omipalisib_1	IC50	4.6	2.5	54.7	0	0.1	989	1.3	3.6	-11.9	50.3	54.7	44	16	8.7	PI3K/mTOR inhibitor	B. Kinase inhibitor	Investigational (Ph 1)	GSK2126458				DMSO	1000	5	CGBJSGAELGCMKE-UHFFFAOYSA-N	CHEMBL1236962	0
Matrigel 3D (M04-05)	FIMM100397	Ridaforolimus_1	IC50	2.7	0.9	40.1	0	0	98.9	0.9	9.7	-4.4	14.4	28.5	40.1	6.4	6	binds FKBP12, causes inhibition of mTORC1	C. Rapalog	Investigational (Ph 3)	MK-8669	AP 23573, Deforolimus			DMSO	100	4		not in ChEMBL	0
Matrigel 3D (M04-05)	FIMM000160	Gefitinib_2	IC50	9890.1	2.5	0.1	0	1	9890.1	20051	0	0	0	0	0	0	0	EGFR inhibitor	B. Kinase inhibitor	Approved	ZD-1839				DMSO	10000	5	ZAVGJDAFCZAWSZ-UHFFFAOYSA-N	CHEMBL1233300	0
Matrigel 3D (M04-05)	FIMM003754	Refametinib_2	IC50	396.8	0.6	54.3	0	1	9890.1	1.8	11.6	0.8	21.1	27.3	54.3	7.7	7.8	MEK1/2 inhibitor	B. Kinase inhibitor	Investigational (Ph 2)	BAY 869766	RDEA119			DMSO	10000	5	RDSACQWTXKSHJT-NSHDSACASA-N	CHEMBL2138601	0
Matrigel 3D (M04-05)	FIMM003751	Trametinib_2	IC50	21	1.3	41.9	0	0	247.3	0.3	0.3	-7.1	4.1	22.7	41.9	4.6	3.8	MEK1/2 inhibitor	B. Kinase inhibitor	Approved	GSK1120212	JTP-74057			DMSO	250	1	IFSDAJWBUCMOAH-HNNXBMFYSA-N	CHEMBL2216870	0
Matrigel 3D (M04-05)	FIMM023832	Dactolisib_2	IC50	989	1.2	24.8	0	0.1	989	248.7	3.2	24.8	-7.3	2.4	2.9	0	13.9	mTOR/(PI3K) inhibitor	B. Kinase inhibitor	Investigational (Ph 2)	NVP-BEZ235			Inactive	DMSO	1000	3	JOGKUKXHTYWRGZ-UHFFFAOYSA-N	CHEMBL1879463,CHEMBL1911126	0
Matrigel 3D (M04-05)	FIMM100390	Apitolisib_2	IC50	270.1	1.1	61.5	0	1	9890.1	0.3	7.6	2.8	14.6	50	61.5	10.9	3.8	PI3K/mTOR inhibitor	B. Kinase inhibitor	Investigational (Ph 2)	GDC-0980				DMSO	10000	1	YOVVNQKCSKSHKT-HNNXBMFYSA-N	CHEMBL1922094,CHEMBL1922106,CHEMBL1922103	0
Matrigel 3D (M04-05)	FIMM003786	Temsirolimus_2	IC50	0.8	2.5	20.2	0	0	98.9	2.9	0.6	-13.8	13	16.7	20.2	4	7.2	binds FKBP12, causes inhibition of mTORC1	C. Rapalog	Approved	CCI-779				DMSO	100	3	CBPNZQVSJQDFBE-FUXHJELOSA-N	CHEMBL1201182	0
Matrigel 3D (M04-05)	FIMM003781	Canertinib_3	IC50	3251	2.5	78.6	0	1	9890.1	244.5	14.4	2.7	18.9	-1.7	78.6	4.2	12.5	pan-HER inhibitor	B. Kinase inhibitor	Investigational (Ph 3)	CI-1033	PD 183805	Irreversible		DMSO	10000	2			1
Matrigel 3D (M04-05)	FIMM003754	Refametinib_3	IC50	59.8	0.6	46.9	0	1	9890.1	1.7	12.5	3.6	33.3	34.1	46.9	10.8	7.4	MEK1/2 inhibitor	B. Kinase inhibitor	Investigational (Ph 2)	BAY 869766	RDEA119			DMSO	10000	5	RDSACQWTXKSHJT-NSHDSACASA-N	CHEMBL2138601	0
Matrigel 3D (M04-05)	FIMM003708	Selumetinib_3	IC50	86.9	0.6	58	0	1	9890.1	2.2	-10.7	8.5	46.8	28.9	58	12.9	14.5	MEK1/2 inhibitor	B. Kinase inhibitor	Investigational (Ph 3)	AZD6244	ARRY-142886			DMSO	10000	3	HFNKQEVNSGCOJV-HNNXBMFYSA-N	CHEMBL1789941,CHEMBL1795071	1
Matrigel 3D (M04-05)	FIMM100412	TAK-733_3	IC50	9.8	2.5	37.6	0	0.1	989	0.4	14.2	-10.5	19.1	32.9	37.6	9.1	9.2	MEK1/2 inhibitor	B. Kinase inhibitor	Investigational (Ph 1)	TAK-733				DMSO	1000	5	RCLQNICOARASSR-SECBINFHSA-N	CHEMBL1615025	0
Matrigel 3D (M04-05)	FIMM003735	PF-04691502_3	IC50	185.2	0.4	74.1	0	1	9890.1	5.5	16.1	5.8	50.5	27.2	74.1	14	17	PI3K/mTOR inhibitor	B. Kinase inhibitor	Investigational (Ph 2)	PF-04691502				DMSO	10000	2	XDLYKKIQACFMJG-WKILWMFISA-N	CHEMBL1234354	1
Matrigel 3D (M04-05)	FIMM003755	Everolimus_3	IC50	4.5	0.4	40.8	0	0	98.9	10.1	-16.2	21.3	19.2	9.8	40.8	4.8	14.8	binds FKBP12, causes inhibition of mTORC1	C. Rapalog	Approved	NVP-RAD001	RAD001, SDZ-RAD			DMSO	100	2	HKVAMNSJSFKALM-GKUWKFKPSA-N	CHEMBL1908360	1
Matrigel 3D (M04-05)	FIMM023795	Sirolimus_3	IC50	0.8	2.5	50.3	0	0	98.9	4.5	7.3	-6	33.2	50.3	2.2	13.2	24.5	binds FKBP12, causes inhibition of mTORC1	C. Rapalog	Approved		Rapamycin			DMSO	100	5	QFJCIRLUMZQUOT-HPLJOQBZSA-N	CHEMBL413	1
Matrigel 3D (M04-05)	FIMM000183	Erlotinib_1	IC50	9890.1	2.5	15.4	0	1	9890.1	90189.2	15.4	-12.6	5	-11.8	-14.4	0	16.2	EGFR inhibitor	B. Kinase inhibitor	Approved	CP-358774	OSI-774			DMSO	10000	1	KTUFNOKKBVMGRW-UHFFFAOYSA-N	CHEMBL1642,CHEMBL941	0
Matrigel 3D (M04-05)	FIMM003735	PF-04691502_1	IC50	1281.4	0.6	48.8	0	1	9890.1	6.1	0.6	-5.4	26.6	5.9	48.8	4.2	14	PI3K/mTOR inhibitor	B. Kinase inhibitor	Investigational (Ph 2)	PF-04691502				DMSO	10000	2	XDLYKKIQACFMJG-WKILWMFISA-N	CHEMBL1234354	1
Matrigel 3D (M04-05)	Erbitux_1	Erbitux_1	IC50	100473	1	5.8	0	9.9	100473	1116.3	-18.1	3.3	-24.8	5.8	-21.3	0	19.8										2			0
Matrigel 3D (M04-05)	FIMM100407	Binimetinib_2	IC50	1.8	0.3	36.8	0	0.1	989	18	9.2	25.5	8.5	36.8	32.6	8.8	9.5	MEK1/2 inhibitor	B. Kinase inhibitor	Investigational (Ph 2)	NVP-MEK162	MEK162, ARRY-438162, ARRY-162			DMSO	1000	4	ACWZRVQXLIRSDF-UHFFFAOYSA-N	CHEMBL3187723	0
Matrigel 3D (M04-05)	FIMM023795	Sirolimus_2	IC50	2.8	2.5	25.4	0	0	98.9	0.5	-0.1	-1.3	1.2	25.4	22.5	4.1	1.7	binds FKBP12, causes inhibition of mTORC1	C. Rapalog	Approved		Rapamycin			DMSO	100	5	QFJCIRLUMZQUOT-HPLJOQBZSA-N	CHEMBL413	0
Matrigel 3D (M04-05)	FIMM100390	Apitolisib_3	IC50	237.6	1	62.9	0	1	9890.1	0.1	-1	2.8	19.1	49.7	62.9	11.4	1.1	PI3K/mTOR inhibitor	B. Kinase inhibitor	Investigational (Ph 2)	GDC-0980				DMSO	10000	1	YOVVNQKCSKSHKT-HNNXBMFYSA-N	CHEMBL1922094,CHEMBL1922106,CHEMBL1922103	0
Matrigel 3D (M04-05)	FIMM003708	Selumetinib_1	IC50	114.2	2.5	23.3	0	1	9890.1	2.9	9.3	-13.7	9.7	23.3	10.4	4.7	10.5	MEK1/2 inhibitor	B. Kinase inhibitor	Investigational (Ph 3)	AZD6244	ARRY-142886			DMSO	10000	3	HFNKQEVNSGCOJV-HNNXBMFYSA-N	CHEMBL1789941,CHEMBL1795071	0
Matrigel 3D (M04-05)	FIMM100414	Omipalisib_2	IC50	5.3	1.1	66.4	0	0.1	989	0.3	-7.2	11.4	43.2	65.2	66.4	17.8	4.3	PI3K/mTOR inhibitor	B. Kinase inhibitor	Investigational (Ph 1)	GSK2126458				DMSO	1000	5	CGBJSGAELGCMKE-UHFFFAOYSA-N	CHEMBL1236962	0
Matrigel 3D (M04-05)	Erbitux_2	Erbitux_2	IC50	870.8	2.5	14.6	0	9.9	100473	5.6	-20	-13.9	8.7	14.6	0.8	1.9	14										2			0
Matrigel 3D (M04-05)	FIMM003751	Trametinib_3	IC50	2.4	2.5	27.8	0	0	247.3	1.1	-17.7	-9.4	14.8	27.8	18.6	6.3	11	MEK1/2 inhibitor	B. Kinase inhibitor	Approved	GSK1120212	JTP-74057			DMSO	250	1	IFSDAJWBUCMOAH-HNNXBMFYSA-N	CHEMBL2216870	1
Matrigel 3D (M04-05)	FIMM003755	Everolimus_1	IC50	8.3	2.5	25.6	0	0	98.9	1.8	-1.6	-3.1	-13.2	15.8	25.6	2.7	6.9	binds FKBP12, causes inhibition of mTORC1	C. Rapalog	Approved	NVP-RAD001	RAD001, SDZ-RAD			DMSO	100	2	HKVAMNSJSFKALM-GKUWKFKPSA-N	CHEMBL1908360	0
Matrigel 3D (M04-05)	FIMM003710	Afatinib_2	IC50	989	2.5	9.9	0	0.1	989	116693	-20.4	3.2	-60.1	-14.3	6.7	0	32.6	EGFR inhibitor	B. Kinase inhibitor	Approved	BIBW2992		Irreversible		DMSO	1000	1	AHJRHEGDXFFMBM-UHFFFAOYSA-N	CHEMBL189963,CHEMBL2364621	0
Matrigel 3D (M04-05)	FIMM000160	Gefitinib_3	IC50	438.4	1.3	21.7	0	1	9890.1	0.8	-7.2	-3.9	3.6	15.7	21.7	2.3	4.2	EGFR inhibitor	B. Kinase inhibitor	Approved	ZD-1839				DMSO	10000	5	ZAVGJDAFCZAWSZ-UHFFFAOYSA-N	CHEMBL1233300	0
Matrigel 3D (M04-05)	FIMM003786	Temsirolimus_3	IC50	0.6	0.3	39.9	0	0	98.9	3.5	9.6	13.4	23.8	22.7	39.9	8.1	4.5	binds FKBP12, causes inhibition of mTORC1	C. Rapalog	Approved	CCI-779				DMSO	100	3	CBPNZQVSJQDFBE-FUXHJELOSA-N	CHEMBL1201182	0
Matrigel 3D (M04-05)	FIMM003729	Pimasertib_2	IC50	104.7	0.6	51.9	0	1	9890.1	1.5	-9.8	20.1	22.4	39.5	51.9	10.8	8.4	MEK1/2 inhibitor	B. Kinase inhibitor	Investigational (Ph 2)	AS703026	MSC1936369B			DMSO	10000	2	VIUAUNHCRHHYNE-JTQLQIEISA-N	CHEMBL2107832	0
Matrigel 3D (M04-05)	Erbitux_3	Erbitux_3	IC50	2211.8	0.1	21.8	0	9.9	100473	602.6	21.8	-11.5	16.8	10.9	14.9	0.7	12.9										5			0
Matrigel 3D (M04-05)	FIMM003781	Canertinib_1	IC50	3221.4	2.5	87.1	0	1	9890.1	155.1	-4.8	-5.7	-14.7	-1.3	87.1	4.7	9.1	pan-HER inhibitor	B. Kinase inhibitor	Investigational (Ph 3)	CI-1033	PD 183805	Irreversible		DMSO	10000	2			0
Matrigel 3D (M04-05)	FIMM100412	TAK-733_1	IC50	1.9	0.5	43.2	0	0.1	989	2.1	3.5	23.7	28.6	34.2	43.2	12.1	4.2	MEK1/2 inhibitor	B. Kinase inhibitor	Investigational (Ph 1)	TAK-733				DMSO	1000	5	RCLQNICOARASSR-SECBINFHSA-N	CHEMBL1615025	0
Matrigel 3D (M04-05)	FIMM023795	Sirolimus_1	IC50	3.8	2.5	29.2	0	0	98.9	4.6	29.2	-21.5	-0.1	27.2	11.6	4.5	20.2	binds FKBP12, causes inhibition of mTORC1	C. Rapalog	Approved		Rapamycin			DMSO	100	5	QFJCIRLUMZQUOT-HPLJOQBZSA-N	CHEMBL413	1
Matrigel 3D (M04-05)	FIMM000183	Erlotinib_2	IC50	9890.1	0.7	18.5	0	1	9890.1	208.5	-34.5	18.5	-25.9	17.4	-14.7	0	27.5	EGFR inhibitor	B. Kinase inhibitor	Approved	CP-358774	OSI-774			DMSO	10000	1	KTUFNOKKBVMGRW-UHFFFAOYSA-N	CHEMBL1642,CHEMBL941	0
Matrigel 3D (M04-05)	FIMM003735	PF-04691502_2	IC50	161.5	0.7	67.1	0	1	9890.1	1.3	4.7	-8.7	41.5	41.7	67.1	13.2	12.3	PI3K/mTOR inhibitor	B. Kinase inhibitor	Investigational (Ph 2)	PF-04691502				DMSO	10000	2	XDLYKKIQACFMJG-WKILWMFISA-N	CHEMBL1234354	0
Matrigel 3D (M04-05)	FIMM100397	Ridaforolimus_2	IC50	12.8	2.4	21.5	0	0	98.9	11	-10.8	-14.8	0.7	7.5	21.5	1.6	9.2	binds FKBP12, causes inhibition of mTORC1	C. Rapalog	Investigational (Ph 3)	MK-8669	AP 23573, Deforolimus			DMSO	100	4		not in ChEMBL	0
Matrigel 3D (M04-05)	FIMM100407	Binimetinib_3	IC50	41.1	2.5	37.1	0	0.1	989	2.8	-24.2	10.4	-11.4	37.1	28.7	6	15.3	MEK1/2 inhibitor	B. Kinase inhibitor	Investigational (Ph 2)	NVP-MEK162	MEK162, ARRY-438162, ARRY-162			DMSO	1000	4	ACWZRVQXLIRSDF-UHFFFAOYSA-N	CHEMBL3187723	0
Matrigel 3D (M04-05)	FIMM023832	Dactolisib_3	IC50	989	0.4	19.4	0	0.1	989	185.7	-33	8.7	-4.1	19.4	-12.3	0	21.8	mTOR/(PI3K) inhibitor	B. Kinase inhibitor	Investigational (Ph 2)	NVP-BEZ235			Inactive	DMSO	1000	3	JOGKUKXHTYWRGZ-UHFFFAOYSA-N	CHEMBL1879463,CHEMBL1911126	1
Matrigel 3D (M04-05)	FIMM003754	Refametinib_1	IC50	138.5	2.4	48.2	0	1	9890.1	0.4	0.4	2.1	14.9	48.2	44	10.9	2.3	MEK1/2 inhibitor	B. Kinase inhibitor	Investigational (Ph 2)	BAY 869766	RDEA119			DMSO	10000	5	RDSACQWTXKSHJT-NSHDSACASA-N	CHEMBL2138601	0
Matrigel 3D (M04-05)	FIMM003708	Selumetinib_2	IC50	51.4	0.3	35.4	0	1	9890.1	12.9	17.7	4	15.2	35.4	24.7	6.6	9	MEK1/2 inhibitor	B. Kinase inhibitor	Investigational (Ph 3)	AZD6244	ARRY-142886			DMSO	10000	3	HFNKQEVNSGCOJV-HNNXBMFYSA-N	CHEMBL1789941,CHEMBL1795071	0
Matrigel 3D (M04-05)	FIMM100414	Omipalisib_3	IC50	1.1	1.8	60.9	0	0.1	989	0.1	-0.4	26.5	59	60.9	57	22.2	2.1	PI3K/mTOR inhibitor	B. Kinase inhibitor	Investigational (Ph 1)	GSK2126458				DMSO	1000	5	CGBJSGAELGCMKE-UHFFFAOYSA-N	CHEMBL1236962	0
Matrigel 3D (M04-05)	FIMM003751	Trametinib_1	IC50	5.5	0.8	40.5	0	0	247.3	0.6	8.4	2.7	13.1	31.4	40.5	6.8	4.1	MEK1/2 inhibitor	B. Kinase inhibitor	Approved	GSK1120212	JTP-74057			DMSO	250	1	IFSDAJWBUCMOAH-HNNXBMFYSA-N	CHEMBL2216870	0
Matrigel 3D (M04-05)	FIMM100390	Apitolisib_1	IC50	558.2	1	66	0	1	9890.1	0.3	-1.2	-2.3	13.2	39.7	66	9	3.2	PI3K/mTOR inhibitor	B. Kinase inhibitor	Investigational (Ph 2)	GDC-0980				DMSO	10000	1	YOVVNQKCSKSHKT-HNNXBMFYSA-N	CHEMBL1922094,CHEMBL1922106,CHEMBL1922103	0
Matrigel 3D (M04-05)	FIMM003755	Everolimus_2	IC50	1.6	2.5	19.5	0	0	98.9	6.3	7.8	-22.7	4.6	19.5	17.8	3.2	12	binds FKBP12, causes inhibition of mTORC1	C. Rapalog	Approved	NVP-RAD001	RAD001, SDZ-RAD			DMSO	100	2	HKVAMNSJSFKALM-GKUWKFKPSA-N	CHEMBL1908360	1
Matrigel 3D (M04-05)	FIMM003710	Afatinib_3	IC50	989	0.1	0	0	0.1	989	353.1	0	0	0	0	0	0	0	EGFR inhibitor	B. Kinase inhibitor	Approved	BIBW2992		Irreversible		DMSO	1000	1	AHJRHEGDXFFMBM-UHFFFAOYSA-N	CHEMBL189963,CHEMBL2364621	0
Matrigel 3D (M04-05)	FIMM003786	Temsirolimus_1	IC50	5.7	0.7	28.9	0	0	98.9	4.7	-20.6	-0.2	15.8	10.3	28.9	2.6	12.1	binds FKBP12, causes inhibition of mTORC1	C. Rapalog	Approved	CCI-779				DMSO	100	3	CBPNZQVSJQDFBE-FUXHJELOSA-N	CHEMBL1201182	0
Matrigel 3D (M04-05)	FIMM003781	Canertinib_2	IC50	3832.8	2.5	81.1	0	1	9890.1	331.4	0.2	1.2	6.5	-14.5	81.1	3.7	9.8	pan-HER inhibitor	B. Kinase inhibitor	Investigational (Ph 3)	CI-1033	PD 183805	Irreversible		DMSO	10000	2			0
Matrigel 3D (M04-05)	FIMM000183	Erlotinib_3	IC50	9890.1	0.1	0	0	1	9890.1	353.1	0	0	0	0	0	0	0	EGFR inhibitor	B. Kinase inhibitor	Approved	CP-358774	OSI-774			DMSO	10000	1	KTUFNOKKBVMGRW-UHFFFAOYSA-N	CHEMBL1642,CHEMBL941	0
Matrigel 3D (M04-05)	FIMM003729	Pimasertib_3	IC50	46.5	0.3	61.7	0	1	9890.1	8.6	33.6	0	40.6	42.8	61.7	15	16.3	MEK1/2 inhibitor	B. Kinase inhibitor	Investigational (Ph 2)	AS703026	MSC1936369B			DMSO	10000	2	VIUAUNHCRHHYNE-JTQLQIEISA-N	CHEMBL2107832	1
Matrigel 3D (M04-05)	FIMM100397	Ridaforolimus_3	IC50	0	0.1	31.1	0	0	98.9	494.6	28.5	-3.2	21.4	18.1	31.1	6.6	13	binds FKBP12, causes inhibition of mTORC1	C. Rapalog	Investigational (Ph 3)	MK-8669	AP 23573, Deforolimus			DMSO	100	4		not in ChEMBL	1
Matrigel 3D (M04-05)	FIMM100412	TAK-733_2	IC50	4.2	0.8	28.9	0	0.1	989	1.4	-9.3	11.4	17.2	28.9	23.6	6.7	6.5	MEK1/2 inhibitor	B. Kinase inhibitor	Investigational (Ph 1)	TAK-733				DMSO	1000	5	RCLQNICOARASSR-SECBINFHSA-N	CHEMBL1615025	0

## Sheet: UT-SCC-44 (M07)
Plate no	ID	DRUG_NAME	ANALYSIS_NAME	IC50	SLOPE	MAX	MIN	Min.Conc.tested	Max.Conc.tested	IC50_std_error	D1	D2	D3	D4	D5	DSS	SE_of_estimate	Mechanism/Targets	Class.explained	High.phase/Approval.status	Res..code	Alias	activity.modifier	Active/inactive.in.clinic	Solvent	High.conc.(nM)	Plate	InChI	ChEMBL.ID	Dubious
Control (M07-01)	FIMM003710	Afatinib_1	IC50	989	0.3	10.9	0	0.1	989	326.4	-14.9	10.7	0.6	10.9	-3.5	0	10.8	EGFR inhibitor	B. Kinase inhibitor	Approved	BIBW2992		Irreversible		DMSO	1000	1	AHJRHEGDXFFMBM-UHFFFAOYSA-N	CHEMBL189963,CHEMBL2364621	0
Control (M07-01)	FIMM000160	Gefitinib_1	IC50	9890.1	1	13.6	0	1	9890.1	178.6	0.4	13.6	3.6	9.2	0.4	0	8.7	EGFR inhibitor	B. Kinase inhibitor	Approved	ZD-1839				DMSO	10000	5	ZAVGJDAFCZAWSZ-UHFFFAOYSA-N	CHEMBL1233300	0
Control (M07-01)	FIMM100407	Binimetinib_1	IC50	7.7	1.1	51.7	0	0.1	989	0.4	-7.8	3.1	31.3	44.1	51.7	12.7	4.9	MEK1/2 inhibitor	B. Kinase inhibitor	Investigational (Ph 2)	NVP-MEK162	MEK162, ARRY-438162, ARRY-162			DMSO	1000	4	ACWZRVQXLIRSDF-UHFFFAOYSA-N	CHEMBL3187723	0
Control (M07-01)	FIMM003729	Pimasertib_1	IC50	87.3	0.9	76.8	0	1	9890.1	0.4	-3.2	4.5	46.5	60	76.8	18.1	6.4	MEK1/2 inhibitor	B. Kinase inhibitor	Investigational (Ph 2)	AS703026	MSC1936369B			DMSO	10000	2	VIUAUNHCRHHYNE-JTQLQIEISA-N	CHEMBL2107832	0
Control (M07-01)	FIMM023832	Dactolisib_1	IC50	989	2.5	16	0	0.1	989	81720.9	0.2	4.5	16	-14.4	-13.1	0	15.3	mTOR/(PI3K) inhibitor	B. Kinase inhibitor	Investigational (Ph 2)	NVP-BEZ235			Inactive	DMSO	1000	3	JOGKUKXHTYWRGZ-UHFFFAOYSA-N	CHEMBL1879463,CHEMBL1911126	0
Control (M07-01)	FIMM100414	Omipalisib_1	IC50	16.4	1.4	60.2	0	0.1	989	0.2	-4.4	-0.8	20.5	54.7	60.2	12.6	2.5	PI3K/mTOR inhibitor	B. Kinase inhibitor	Investigational (Ph 1)	GSK2126458				DMSO	1000	5	CGBJSGAELGCMKE-UHFFFAOYSA-N	CHEMBL1236962	0
Control (M07-01)	FIMM100397	Ridaforolimus_1	IC50	0.7	1.9	38.7	0	0	98.9	0.5	-0.9	-0.7	26.4	31.6	38.7	10	3.6	binds FKBP12, causes inhibition of mTORC1	C. Rapalog	Investigational (Ph 3)	MK-8669	AP 23573, Deforolimus			DMSO	100	4		not in ChEMBL	0
Control (M07-01)	FIMM000160	Gefitinib_2	IC50	1728.9	2.5	14.8	0	1	9890.1	104.4	13.5	10.9	-13.4	3	14.6	0.5	11	EGFR inhibitor	B. Kinase inhibitor	Approved	ZD-1839				DMSO	10000	5	ZAVGJDAFCZAWSZ-UHFFFAOYSA-N	CHEMBL1233300	0
Control (M07-01)	FIMM003754	Refametinib_2	IC50	53.9	1.5	57.5	0	1	9890.1	0.3	0.9	2.6	42	47.9	57.5	15.7	4.6	MEK1/2 inhibitor	B. Kinase inhibitor	Investigational (Ph 2)	BAY 869766	RDEA119			DMSO	10000	5	RDSACQWTXKSHJT-NSHDSACASA-N	CHEMBL2138601	0
Control (M07-01)	FIMM003751	Trametinib_2	IC50	1.2	0.4	44.6	0	0	247.3	5.4	-6	21.3	27.7	44.6	19.1	10.3	13.8	MEK1/2 inhibitor	B. Kinase inhibitor	Approved	GSK1120212	JTP-74057			DMSO	250	1	IFSDAJWBUCMOAH-HNNXBMFYSA-N	CHEMBL2216870	1
Control (M07-01)	FIMM023832	Dactolisib_2	IC50	45.6	2.5	21.7	0	0.1	989	3.7	-3.9	-2.4	-13.5	21.7	5.9	2.7	10.9	mTOR/(PI3K) inhibitor	B. Kinase inhibitor	Investigational (Ph 2)	NVP-BEZ235			Inactive	DMSO	1000	3	JOGKUKXHTYWRGZ-UHFFFAOYSA-N	CHEMBL1879463,CHEMBL1911126	0
Control (M07-01)	FIMM100390	Apitolisib_2	IC50	1145.9	1.7	58.6	0	1	9890.1	0.3	-3.7	4.7	3.3	25.4	58.6	6.1	3.3	PI3K/mTOR inhibitor	B. Kinase inhibitor	Investigational (Ph 2)	GDC-0980				DMSO	10000	1	YOVVNQKCSKSHKT-HNNXBMFYSA-N	CHEMBL1922094,CHEMBL1922106,CHEMBL1922103	0
Control (M07-01)	FIMM003786	Temsirolimus_2	IC50	0.6	1	35.3	0	0	98.9	0.9	-11.5	9.7	19.3	35.3	33.5	8.3	6.7	binds FKBP12, causes inhibition of mTORC1	C. Rapalog	Approved	CCI-779				DMSO	100	3	CBPNZQVSJQDFBE-FUXHJELOSA-N	CHEMBL1201182	0
Control (M07-01)	FIMM003781	Canertinib_3	IC50	1421.7	2.2	91.9	0	1	9890.1	4.5	-23	-8.6	6.2	28.1	91.9	8.9	12.6	pan-HER inhibitor	B. Kinase inhibitor	Investigational (Ph 3)	CI-1033	PD 183805	Irreversible		DMSO	10000	2			0
Control (M07-01)	FIMM003754	Refametinib_3	IC50	72	0.5	63.1	0	1	9890.1	0.5	8.9	16.7	31.5	51	63.1	14.6	3	MEK1/2 inhibitor	B. Kinase inhibitor	Investigational (Ph 2)	BAY 869766	RDEA119			DMSO	10000	5	RDSACQWTXKSHJT-NSHDSACASA-N	CHEMBL2138601	0
Control (M07-01)	FIMM003708	Selumetinib_3	IC50	27	0.5	39.4	0	1	9890.1	1.9	7.6	15.4	22.3	39.4	33	9.9	4	MEK1/2 inhibitor	B. Kinase inhibitor	Investigational (Ph 3)	AZD6244	ARRY-142886			DMSO	10000	3	HFNKQEVNSGCOJV-HNNXBMFYSA-N	CHEMBL1789941,CHEMBL1795071	0
Control (M07-01)	FIMM100412	TAK-733_3	IC50	7.7	2.5	50.1	0	0.1	989	2	-16.4	-6.6	33	36.6	50.1	13.1	11.1	MEK1/2 inhibitor	B. Kinase inhibitor	Investigational (Ph 1)	TAK-733				DMSO	1000	5	RCLQNICOARASSR-SECBINFHSA-N	CHEMBL1615025	0
Control (M07-01)	FIMM003735	PF-04691502_3	IC50	20.8	0.4	27.1	0	1	9890.1	8.6	13.5	1.1	23.8	20.4	27.1	5.6	7.2	PI3K/mTOR inhibitor	B. Kinase inhibitor	Investigational (Ph 2)	PF-04691502				DMSO	10000	2	XDLYKKIQACFMJG-WKILWMFISA-N	CHEMBL1234354	0
Control (M07-01)	FIMM003755	Everolimus_3	IC50	1	0.4	39.3	0	0	98.9	4.1	5.1	12.1	25	17.2	39.3	6.9	6.6	binds FKBP12, causes inhibition of mTORC1	C. Rapalog	Approved	NVP-RAD001	RAD001, SDZ-RAD			DMSO	100	2	HKVAMNSJSFKALM-GKUWKFKPSA-N	CHEMBL1908360	0
Control (M07-01)	FIMM023795	Sirolimus_3	IC50	2.8	0.3	75.5	0	0	98.9	14	2	14.5	33.2	75.5	27.8	13.4	21.7	binds FKBP12, causes inhibition of mTORC1	C. Rapalog	Approved		Rapamycin			DMSO	100	5	QFJCIRLUMZQUOT-HPLJOQBZSA-N	CHEMBL413	1
Control (M07-01)	FIMM000183	Erlotinib_1	IC50	4201.5	2.5	16.3	0	1	9890.1	1166.6	7.1	-0.9	-2.8	-5.9	16.3	0.2	5.1	EGFR inhibitor	B. Kinase inhibitor	Approved	CP-358774	OSI-774			DMSO	10000	1	KTUFNOKKBVMGRW-UHFFFAOYSA-N	CHEMBL1642,CHEMBL941	0
Control (M07-01)	FIMM003735	PF-04691502_1	IC50	578.7	1	45.2	0	1	9890.1	1.2	-2	-18.4	13.5	25.6	45.2	5.7	10.4	PI3K/mTOR inhibitor	B. Kinase inhibitor	Investigational (Ph 2)	PF-04691502				DMSO	10000	2	XDLYKKIQACFMJG-WKILWMFISA-N	CHEMBL1234354	0
Control (M07-01)	Erbitux_1	Erbitux_1	IC50	100473	2.5	8.8	0	9.9	100473	120640	-7.9	-15.8	8.8	-11.8	3	0	11.5										2			0
Control (M07-01)	FIMM100407	Binimetinib_2	IC50	32.5	0.7	38.3	0	0.1	989	1	2.3	10.2	7.5	26.5	38.3	5.3	4.5	MEK1/2 inhibitor	B. Kinase inhibitor	Investigational (Ph 2)	NVP-MEK162	MEK162, ARRY-438162, ARRY-162			DMSO	1000	4	ACWZRVQXLIRSDF-UHFFFAOYSA-N	CHEMBL3187723	0
Control (M07-01)	FIMM023795	Sirolimus_2	IC50	1.7	2.5	72	0	0	98.9	3.5	11.1	-3.1	15.1	72	23.4	15.7	25	binds FKBP12, causes inhibition of mTORC1	C. Rapalog	Approved		Rapamycin			DMSO	100	5	QFJCIRLUMZQUOT-HPLJOQBZSA-N	CHEMBL413	1
Control (M07-01)	FIMM100390	Apitolisib_3	IC50	1158.2	1.7	68.6	0	1	9890.1	0.3	0.3	-7.7	3.9	29.3	68.6	7.2	4.2	PI3K/mTOR inhibitor	B. Kinase inhibitor	Investigational (Ph 2)	GDC-0980				DMSO	10000	1	YOVVNQKCSKSHKT-HNNXBMFYSA-N	CHEMBL1922094,CHEMBL1922106,CHEMBL1922103	0
Control (M07-01)	FIMM003708	Selumetinib_1	IC50	1019.6	0.4	41.5	0	1	9890.1	18.4	-10.3	8.3	3.9	41.5	14	3.7	15.1	MEK1/2 inhibitor	B. Kinase inhibitor	Investigational (Ph 3)	AZD6244	ARRY-142886			DMSO	10000	3	HFNKQEVNSGCOJV-HNNXBMFYSA-N	CHEMBL1789941,CHEMBL1795071	1
Control (M07-01)	FIMM100414	Omipalisib_2	IC50	12	1.8	52.6	0	0.1	989	0.2	-6.5	3	21.5	52.6	52.4	12.2	3.5	PI3K/mTOR inhibitor	B. Kinase inhibitor	Investigational (Ph 1)	GSK2126458				DMSO	1000	5	CGBJSGAELGCMKE-UHFFFAOYSA-N	CHEMBL1236962	0
Control (M07-01)	Erbitux_2	Erbitux_2	IC50	100473	0.4	9.9	0	9.9	100473	242.7	-8.7	-4.7	3.7	9.9	-16	0	12.3										2			0
Control (M07-01)	FIMM003751	Trametinib_3	IC50	1	2.5	30.9	0	0	247.3	2.8	-16.3	-10.4	30.9	30.4	20.2	8.6	11.4	MEK1/2 inhibitor	B. Kinase inhibitor	Approved	GSK1120212	JTP-74057			DMSO	250	1	IFSDAJWBUCMOAH-HNNXBMFYSA-N	CHEMBL2216870	1
Control (M07-01)	FIMM003755	Everolimus_1	IC50	6.3	0.8	31	0	0	98.9	1.3	-5	-3.6	10.9	14.6	31	3	5	binds FKBP12, causes inhibition of mTORC1	C. Rapalog	Approved	NVP-RAD001	RAD001, SDZ-RAD			DMSO	100	2	HKVAMNSJSFKALM-GKUWKFKPSA-N	CHEMBL1908360	0
Control (M07-01)	FIMM003710	Afatinib_2	IC50	989	2.5	2.5	0	0.1	989	57	-21.7	-17	2.5	1.9	0.8	0	13.8	EGFR inhibitor	B. Kinase inhibitor	Approved	BIBW2992		Irreversible		DMSO	1000	1	AHJRHEGDXFFMBM-UHFFFAOYSA-N	CHEMBL189963,CHEMBL2364621	0
Control (M07-01)	FIMM000160	Gefitinib_3	IC50	9890.1	2.5	11.3	0	1	9890.1	131736	-9.4	-8.3	11.3	-20.6	-16.6	0	17.4	EGFR inhibitor	B. Kinase inhibitor	Approved	ZD-1839				DMSO	10000	5	ZAVGJDAFCZAWSZ-UHFFFAOYSA-N	CHEMBL1233300	0
Control (M07-01)	FIMM003786	Temsirolimus_3	IC50	1.1	1.2	33.6	0	0	98.9	0.6	-7.8	4.8	14.3	33.6	26.4	7	5.7	binds FKBP12, causes inhibition of mTORC1	C. Rapalog	Approved	CCI-779				DMSO	100	3	CBPNZQVSJQDFBE-FUXHJELOSA-N	CHEMBL1201182	0
Control (M07-01)	FIMM003729	Pimasertib_2	IC50	191.3	0.9	62.5	0	1	9890.1	0.6	-10.8	10.5	20.9	50.6	62.5	11.9	6.6	MEK1/2 inhibitor	B. Kinase inhibitor	Investigational (Ph 2)	AS703026	MSC1936369B			DMSO	10000	2	VIUAUNHCRHHYNE-JTQLQIEISA-N	CHEMBL2107832	0
Control (M07-01)	Erbitux_3	Erbitux_3	IC50	100473	0.8	30.3	0	9.9	100473	99.3	30.3	-16.5	-1.2	6.1	9.4	0	17.6										5			0
Control (M07-01)	FIMM003781	Canertinib_1	IC50	2411.3	2.5	98.1	0	1	9890.1	46.8	2.3	7.8	15.2	8.6	98.1	6.8	8.7	pan-HER inhibitor	B. Kinase inhibitor	Investigational (Ph 3)	CI-1033	PD 183805	Irreversible		DMSO	10000	2			0
Control (M07-01)	FIMM100412	TAK-733_1	IC50	7.2	0.9	53.9	0	0.1	989	0.2	0.9	5.8	33	45.3	53.9	13.1	2.5	MEK1/2 inhibitor	B. Kinase inhibitor	Investigational (Ph 1)	TAK-733				DMSO	1000	5	RCLQNICOARASSR-SECBINFHSA-N	CHEMBL1615025	0
Control (M07-01)	FIMM023795	Sirolimus_1	IC50	1.4	2.5	69.4	0	0	98.9	3.1	-12.2	-0.5	21	69.4	28.4	15.9	21.4	binds FKBP12, causes inhibition of mTORC1	C. Rapalog	Approved		Rapamycin			DMSO	100	5	QFJCIRLUMZQUOT-HPLJOQBZSA-N	CHEMBL413	1
Control (M07-01)	FIMM000183	Erlotinib_2	IC50	9890.1	1.3	2.5	0	1	9890.1	2682.9	0.4	-3.3	-19.1	2.5	-6.5	0	10.5	EGFR inhibitor	B. Kinase inhibitor	Approved	CP-358774	OSI-774			DMSO	10000	1	KTUFNOKKBVMGRW-UHFFFAOYSA-N	CHEMBL1642,CHEMBL941	0
Control (M07-01)	FIMM003735	PF-04691502_2	IC50	1329.2	2.5	57.3	0	1	9890.1	2	2.5	5.1	1.3	18.5	57.3	5.8	2.9	PI3K/mTOR inhibitor	B. Kinase inhibitor	Investigational (Ph 2)	PF-04691502				DMSO	10000	2	XDLYKKIQACFMJG-WKILWMFISA-N	CHEMBL1234354	0
Control (M07-01)	FIMM100397	Ridaforolimus_2	IC50	0.7	2.5	26.8	0	0	98.9	3.5	1.4	-18	20.5	26.8	26.2	6.5	9.2	binds FKBP12, causes inhibition of mTORC1	C. Rapalog	Investigational (Ph 3)	MK-8669	AP 23573, Deforolimus			DMSO	100	4		not in ChEMBL	0
Control (M07-01)	FIMM100407	Binimetinib_3	IC50	58.3	0.7	45	0	0.1	989	1.6	2.8	-3.9	17.9	19.7	45	5.3	6.8	MEK1/2 inhibitor	B. Kinase inhibitor	Investigational (Ph 2)	NVP-MEK162	MEK162, ARRY-438162, ARRY-162			DMSO	1000	4	ACWZRVQXLIRSDF-UHFFFAOYSA-N	CHEMBL3187723	0
Control (M07-01)	FIMM023832	Dactolisib_3	IC50	989	2.5	12.8	0	0.1	989	72611.7	12.8	-6.4	10.8	-7.6	-3.1	0	10.8	mTOR/(PI3K) inhibitor	B. Kinase inhibitor	Investigational (Ph 2)	NVP-BEZ235			Inactive	DMSO	1000	3	JOGKUKXHTYWRGZ-UHFFFAOYSA-N	CHEMBL1879463,CHEMBL1911126	0
Control (M07-01)	FIMM003754	Refametinib_1	IC50	60.6	0.4	66.1	0	1	9890.1	1.4	16.3	17.7	34.5	49.2	66.1	15.7	5.1	MEK1/2 inhibitor	B. Kinase inhibitor	Investigational (Ph 2)	BAY 869766	RDEA119			DMSO	10000	5	RDSACQWTXKSHJT-NSHDSACASA-N	CHEMBL2138601	0
Control (M07-01)	FIMM003708	Selumetinib_2	IC50	72.6	1.9	38.6	0	1	9890.1	1	16.3	0.5	24.8	38.6	36.9	9.8	8.2	MEK1/2 inhibitor	B. Kinase inhibitor	Investigational (Ph 3)	AZD6244	ARRY-142886			DMSO	10000	3	HFNKQEVNSGCOJV-HNNXBMFYSA-N	CHEMBL1789941,CHEMBL1795071	0
Control (M07-01)	FIMM100414	Omipalisib_3	IC50	15.3	2.5	55.2	0	0.1	989	1.5	5.6	-14.6	14	55.2	53	12.3	7.9	PI3K/mTOR inhibitor	B. Kinase inhibitor	Investigational (Ph 1)	GSK2126458				DMSO	1000	5	CGBJSGAELGCMKE-UHFFFAOYSA-N	CHEMBL1236962	0
Control (M07-01)	FIMM003751	Trametinib_1	IC50	2.6	2.5	47.8	0	0	247.3	0.5	8.6	-7.8	22.8	47.8	32.7	11.7	9.6	MEK1/2 inhibitor	B. Kinase inhibitor	Approved	GSK1120212	JTP-74057			DMSO	250	1	IFSDAJWBUCMOAH-HNNXBMFYSA-N	CHEMBL2216870	0
Control (M07-01)	FIMM100390	Apitolisib_1	IC50	1096.4	1.4	63.3	0	1	9890.1	0.5	8.8	-10.7	7	28.3	63.3	6.7	7.5	PI3K/mTOR inhibitor	B. Kinase inhibitor	Investigational (Ph 2)	GDC-0980				DMSO	10000	1	YOVVNQKCSKSHKT-HNNXBMFYSA-N	CHEMBL1922094,CHEMBL1922106,CHEMBL1922103	0
Control (M07-01)	FIMM003755	Everolimus_2	IC50	1.4	1.2	28.9	0	0	98.9	1.5	-20.1	8.7	9.4	28.9	26.4	5.3	11	binds FKBP12, causes inhibition of mTORC1	C. Rapalog	Approved	NVP-RAD001	RAD001, SDZ-RAD			DMSO	100	2	HKVAMNSJSFKALM-GKUWKFKPSA-N	CHEMBL1908360	1
Control (M07-01)	FIMM003710	Afatinib_3	IC50	989	2.5	0.4	0	0.1	989	1.5704e+06	-7.1	0.4	-4.6	-6.4	-9.9	0	7.3	EGFR inhibitor	B. Kinase inhibitor	Approved	BIBW2992		Irreversible		DMSO	1000	1	AHJRHEGDXFFMBM-UHFFFAOYSA-N	CHEMBL189963,CHEMBL2364621	0
Control (M07-01)	FIMM003786	Temsirolimus_1	IC50	0.5	0.7	36.1	0	0	98.9	0.7	4.3	9.7	19.9	36.1	32.2	8.4	3	binds FKBP12, causes inhibition of mTORC1	C. Rapalog	Approved	CCI-779				DMSO	100	3	CBPNZQVSJQDFBE-FUXHJELOSA-N	CHEMBL1201182	0
Control (M07-01)	FIMM003781	Canertinib_2	IC50	2033.3	2.5	92.2	0	1	9890.1	10.6	-0.2	-6.8	-1	12.8	92.2	7.2	3.6	pan-HER inhibitor	B. Kinase inhibitor	Investigational (Ph 3)	CI-1033	PD 183805	Irreversible		DMSO	10000	2			0
Control (M07-01)	FIMM000183	Erlotinib_3	IC50	9890.1	2.5	28.9	0	1	9890.1	58352.8	-18.7	28.9	-5.5	-3.1	-3.5	0	19.7	EGFR inhibitor	B. Kinase inhibitor	Approved	CP-358774	OSI-774			DMSO	10000	1	KTUFNOKKBVMGRW-UHFFFAOYSA-N	CHEMBL1642,CHEMBL941	0
Control (M07-01)	FIMM003729	Pimasertib_3	IC50	32.4	0.6	69.6	0	1	9890.1	0.8	3.1	29.7	41.1	61.6	69.6	19.3	4.8	MEK1/2 inhibitor	B. Kinase inhibitor	Investigational (Ph 2)	AS703026	MSC1936369B			DMSO	10000	2	VIUAUNHCRHHYNE-JTQLQIEISA-N	CHEMBL2107832	0
Control (M07-01)	FIMM100397	Ridaforolimus_3	IC50	0.1	2.2	35.7	0	0	98.9	0.3	1.9	12	35.7	34.6	31.6	12.4	2.3	binds FKBP12, causes inhibition of mTORC1	C. Rapalog	Investigational (Ph 3)	MK-8669	AP 23573, Deforolimus			DMSO	100	4		not in ChEMBL	0
Control (M07-01)	FIMM100412	TAK-733_2	IC50	7.8	0.4	56.7	0	0.1	989	2.6	14.7	5.6	39.4	34.1	56.7	12.4	9.6	MEK1/2 inhibitor	B. Kinase inhibitor	Investigational (Ph 1)	TAK-733				DMSO	1000	5	RCLQNICOARASSR-SECBINFHSA-N	CHEMBL1615025	0
Myogel 2D (M07-02)	FIMM003710	Afatinib_1	IC50	989	2.5	9	0	0.1	989	88.9	-7.4	8.2	4.6	9	8.6	0	4.4	EGFR inhibitor	B. Kinase inhibitor	Approved	BIBW2992		Irreversible		DMSO	1000	1	AHJRHEGDXFFMBM-UHFFFAOYSA-N	CHEMBL189963,CHEMBL2364621	0
Myogel 2D (M07-02)	FIMM000160	Gefitinib_1	IC50	9890.1	0.1	12.7	0	1	9890.1	776.3	-4.2	12.7	4.7	0.4	6.7	0	6.3	EGFR inhibitor	B. Kinase inhibitor	Approved	ZD-1839				DMSO	10000	5	ZAVGJDAFCZAWSZ-UHFFFAOYSA-N	CHEMBL1233300	0
Myogel 2D (M07-02)	FIMM100407	Binimetinib_1	IC50	68.8	1	37.5	0	0.1	989	1.2	7.6	-15.4	9.2	20.4	37.5	4.2	9.2	MEK1/2 inhibitor	B. Kinase inhibitor	Investigational (Ph 2)	NVP-MEK162	MEK162, ARRY-438162, ARRY-162			DMSO	1000	4	ACWZRVQXLIRSDF-UHFFFAOYSA-N	CHEMBL3187723	0
Myogel 2D (M07-02)	FIMM003729	Pimasertib_1	IC50	120.3	0.6	66.8	0	1	9890.1	0.8	-2.1	11.4	27.4	42.1	66.8	14	6.6	MEK1/2 inhibitor	B. Kinase inhibitor	Investigational (Ph 2)	AS703026	MSC1936369B			DMSO	10000	2	VIUAUNHCRHHYNE-JTQLQIEISA-N	CHEMBL2107832	0
Myogel 2D (M07-02)	FIMM023832	Dactolisib_1	IC50	8.2	0.1	15.8	0	0.1	989	415.2	7.5	13.9	15.8	6	-4	0	8.8	mTOR/(PI3K) inhibitor	B. Kinase inhibitor	Investigational (Ph 2)	NVP-BEZ235			Inactive	DMSO	1000	3	JOGKUKXHTYWRGZ-UHFFFAOYSA-N	CHEMBL1879463,CHEMBL1911126	0
Myogel 2D (M07-02)	FIMM100414	Omipalisib_1	IC50	14.2	0.9	65.3	0	0.1	989	0.3	0.9	12	23.4	59.1	65.3	13.6	4.3	PI3K/mTOR inhibitor	B. Kinase inhibitor	Investigational (Ph 1)	GSK2126458				DMSO	1000	5	CGBJSGAELGCMKE-UHFFFAOYSA-N	CHEMBL1236962	0
Myogel 2D (M07-02)	FIMM100397	Ridaforolimus_1	IC50	0.2	2.5	32	0	0	98.9	2.5	-17.4	7.5	32	32	27.9	10.7	8.9	binds FKBP12, causes inhibition of mTORC1	C. Rapalog	Investigational (Ph 3)	MK-8669	AP 23573, Deforolimus			DMSO	100	4		not in ChEMBL	0
Myogel 2D (M07-02)	FIMM000160	Gefitinib_2	IC50	18.6	0.3	21.7	0	1	9890.1	34.3	12.9	-0.6	20.5	11.6	21.7	2.8	7.6	EGFR inhibitor	B. Kinase inhibitor	Approved	ZD-1839				DMSO	10000	5	ZAVGJDAFCZAWSZ-UHFFFAOYSA-N	CHEMBL1233300	0
Myogel 2D (M07-02)	FIMM003754	Refametinib_2	IC50	599.4	0.5	57.8	0	1	9890.1	3	-6.8	12.8	20.8	21	57.8	7.3	9.9	MEK1/2 inhibitor	B. Kinase inhibitor	Investigational (Ph 2)	BAY 869766	RDEA119			DMSO	10000	5	RDSACQWTXKSHJT-NSHDSACASA-N	CHEMBL2138601	0
Myogel 2D (M07-02)	FIMM003751	Trametinib_2	IC50	2.7	2.5	38	0	0	247.3	1.2	6.6	-11.1	17.4	38	16.6	9	12.5	MEK1/2 inhibitor	B. Kinase inhibitor	Approved	GSK1120212	JTP-74057			DMSO	250	1	IFSDAJWBUCMOAH-HNNXBMFYSA-N	CHEMBL2216870	1
Myogel 2D (M07-02)	FIMM023832	Dactolisib_2	IC50	989	2.5	8.2	0	0.1	989	1192.6	-1.8	3.1	3.2	-2.4	8.1	0	2.8	mTOR/(PI3K) inhibitor	B. Kinase inhibitor	Investigational (Ph 2)	NVP-BEZ235			Inactive	DMSO	1000	3	JOGKUKXHTYWRGZ-UHFFFAOYSA-N	CHEMBL1879463,CHEMBL1911126	0
Myogel 2D (M07-02)	FIMM100390	Apitolisib_2	IC50	282.5	0.4	67.8	0	1	9890.1	4.6	17.9	16.9	21.6	32	67.8	11.3	10.5	PI3K/mTOR inhibitor	B. Kinase inhibitor	Investigational (Ph 2)	GDC-0980				DMSO	10000	1	YOVVNQKCSKSHKT-HNNXBMFYSA-N	CHEMBL1922094,CHEMBL1922106,CHEMBL1922103	0
Myogel 2D (M07-02)	FIMM003786	Temsirolimus_2	IC50	1.1	1.1	41.9	0	0	98.9	0.3	3.2	-1.6	21.7	35.1	41.9	9.1	3.3	binds FKBP12, causes inhibition of mTORC1	C. Rapalog	Approved	CCI-779				DMSO	100	3	CBPNZQVSJQDFBE-FUXHJELOSA-N	CHEMBL1201182	0
Myogel 2D (M07-02)	FIMM003781	Canertinib_3	IC50	1505.5	2.5	95.3	0	1	9890.1	6.3	12.9	-6.1	-7.3	24.7	95.3	9	8	pan-HER inhibitor	B. Kinase inhibitor	Investigational (Ph 3)	CI-1033	PD 183805	Irreversible		DMSO	10000	2			0
Myogel 2D (M07-02)	FIMM003754	Refametinib_3	IC50	837.1	0.9	56	0	1	9890.1	1.2	-15.2	4.1	12.5	25.4	56	6.2	9	MEK1/2 inhibitor	B. Kinase inhibitor	Investigational (Ph 2)	BAY 869766	RDEA119			DMSO	10000	5	RDSACQWTXKSHJT-NSHDSACASA-N	CHEMBL2138601	0
Myogel 2D (M07-02)	FIMM003708	Selumetinib_3	IC50	216	2.5	47.3	0	1	9890.1	2.1	6.1	-3	5.7	47.3	24.3	9.6	12	MEK1/2 inhibitor	B. Kinase inhibitor	Investigational (Ph 3)	AZD6244	ARRY-142886			DMSO	10000	3	HFNKQEVNSGCOJV-HNNXBMFYSA-N	CHEMBL1789941,CHEMBL1795071	0
Myogel 2D (M07-02)	FIMM100412	TAK-733_3	IC50	161.9	1.6	43.2	0	0.1	989	2.7	6	6.3	10.4	12.5	43.2	3.4	6.7	MEK1/2 inhibitor	B. Kinase inhibitor	Investigational (Ph 1)	TAK-733				DMSO	1000	5	RCLQNICOARASSR-SECBINFHSA-N	CHEMBL1615025	0
Myogel 2D (M07-02)	FIMM003735	PF-04691502_3	IC50	328.3	0.6	40.4	0	1	9890.1	3.4	-9	-6.4	29.1	15	40.4	5.6	12.5	PI3K/mTOR inhibitor	B. Kinase inhibitor	Investigational (Ph 2)	PF-04691502				DMSO	10000	2	XDLYKKIQACFMJG-WKILWMFISA-N	CHEMBL1234354	0
Myogel 2D (M07-02)	FIMM003755	Everolimus_3	IC50	1	2.5	33.1	0	0	98.9	0.5	8.4	-19.5	17	32.6	33.1	7.8	10.7	binds FKBP12, causes inhibition of mTORC1	C. Rapalog	Approved	NVP-RAD001	RAD001, SDZ-RAD			DMSO	100	2	HKVAMNSJSFKALM-GKUWKFKPSA-N	CHEMBL1908360	1
Myogel 2D (M07-02)	FIMM023795	Sirolimus_3	IC50	1	1	74.4	0	0	98.9	1.5	21	24.7	21.7	74.4	33.6	17.3	25.6	binds FKBP12, causes inhibition of mTORC1	C. Rapalog	Approved		Rapamycin			DMSO	100	5	QFJCIRLUMZQUOT-HPLJOQBZSA-N	CHEMBL413	1
Myogel 2D (M07-02)	FIMM000183	Erlotinib_1	IC50	7143.3	2.5	26.4	0	1	9890.1	12932.6	-1.6	24.2	9.2	-9.2	18.6	0.2	13.8	EGFR inhibitor	B. Kinase inhibitor	Approved	CP-358774	OSI-774			DMSO	10000	1	KTUFNOKKBVMGRW-UHFFFAOYSA-N	CHEMBL1642,CHEMBL941	0
Myogel 2D (M07-02)	FIMM003735	PF-04691502_1	IC50	1338.5	2.5	33.8	0	1	9890.1	5.9	-8.4	5	-1.5	10.8	33.8	3.1	5	PI3K/mTOR inhibitor	B. Kinase inhibitor	Investigational (Ph 2)	PF-04691502				DMSO	10000	2	XDLYKKIQACFMJG-WKILWMFISA-N	CHEMBL1234354	0
Myogel 2D (M07-02)	Erbitux_1	Erbitux_1	IC50	374.6	2.5	18.2	0	9.9	100473	3.2	-8.6	-2.6	18.2	14.1	5.1	3.9	8.3										2			0
Myogel 2D (M07-02)	FIMM100407	Binimetinib_2	IC50	38.5	2.5	28.2	0	0.1	989	2.4	14	13.4	-5.3	28.2	28.1	4.3	10.2	MEK1/2 inhibitor	B. Kinase inhibitor	Investigational (Ph 2)	NVP-MEK162	MEK162, ARRY-438162, ARRY-162			DMSO	1000	4	ACWZRVQXLIRSDF-UHFFFAOYSA-N	CHEMBL3187723	0
Myogel 2D (M07-02)	FIMM023795	Sirolimus_2	IC50	5	0.3	71.8	0	0	98.9	18.7	-1.3	16.2	19.5	71.8	26.5	10.9	21.3	binds FKBP12, causes inhibition of mTORC1	C. Rapalog	Approved		Rapamycin			DMSO	100	5	QFJCIRLUMZQUOT-HPLJOQBZSA-N	CHEMBL413	1
Myogel 2D (M07-02)	FIMM100390	Apitolisib_3	IC50	943	0.9	63.8	0	1	9890.1	0.6	-1.3	2.1	13.1	27.7	63.8	6.9	5.2	PI3K/mTOR inhibitor	B. Kinase inhibitor	Investigational (Ph 2)	GDC-0980				DMSO	10000	1	YOVVNQKCSKSHKT-HNNXBMFYSA-N	CHEMBL1922094,CHEMBL1922106,CHEMBL1922103	0
Myogel 2D (M07-02)	FIMM003708	Selumetinib_1	IC50	229.3	2.5	38.8	0	1	9890.1	2.1	2.9	-1	4	38.8	18	7.6	10.5	MEK1/2 inhibitor	B. Kinase inhibitor	Investigational (Ph 3)	AZD6244	ARRY-142886			DMSO	10000	3	HFNKQEVNSGCOJV-HNNXBMFYSA-N	CHEMBL1789941,CHEMBL1795071	0
Myogel 2D (M07-02)	FIMM100414	Omipalisib_2	IC50	11.3	1.1	55.4	0	0.1	989	0.3	-0.2	8.9	23.1	55.4	53.2	12.5	3.9	PI3K/mTOR inhibitor	B. Kinase inhibitor	Investigational (Ph 1)	GSK2126458				DMSO	1000	5	CGBJSGAELGCMKE-UHFFFAOYSA-N	CHEMBL1236962	0
Myogel 2D (M07-02)	Erbitux_2	Erbitux_2	IC50	100473	0.1	14.1	0	9.9	100473	3974.5	14.1	-9.2	7.8	12.4	-9.5	0	12.4										2			0
Myogel 2D (M07-02)	FIMM003751	Trametinib_3	IC50	4.5	2.5	15.9	0	0	247.3	4.8	6.3	-13.3	3	15.9	10.9	2	7.8	MEK1/2 inhibitor	B. Kinase inhibitor	Approved	GSK1120212	JTP-74057			DMSO	250	1	IFSDAJWBUCMOAH-HNNXBMFYSA-N	CHEMBL2216870	0
Myogel 2D (M07-02)	FIMM003755	Everolimus_1	IC50	1.1	0.7	38.7	0	0	98.9	0.8	-6.6	6.1	20.8	28.7	38.7	7.6	4.5	binds FKBP12, causes inhibition of mTORC1	C. Rapalog	Approved	NVP-RAD001	RAD001, SDZ-RAD			DMSO	100	2	HKVAMNSJSFKALM-GKUWKFKPSA-N	CHEMBL1908360	0
Myogel 2D (M07-02)	FIMM003710	Afatinib_2	IC50	989	2.5	2.7	0	0.1	989	216572	-0.3	-3.7	-6.4	-11.2	1.4	0	6.7	EGFR inhibitor	B. Kinase inhibitor	Approved	BIBW2992		Irreversible		DMSO	1000	1	AHJRHEGDXFFMBM-UHFFFAOYSA-N	CHEMBL189963,CHEMBL2364621	0
Myogel 2D (M07-02)	FIMM000160	Gefitinib_3	IC50	3300.4	2.5	15.9	0	1	9890.1	725.9	12.3	-2.2	6.6	-0.5	15.9	0.3	7.1	EGFR inhibitor	B. Kinase inhibitor	Approved	ZD-1839				DMSO	10000	5	ZAVGJDAFCZAWSZ-UHFFFAOYSA-N	CHEMBL1233300	0
Myogel 2D (M07-02)	FIMM003786	Temsirolimus_3	IC50	0.6	0.7	34.2	0	0	98.9	0.8	-4.1	7.2	22.9	25.3	34.2	7.5	4	binds FKBP12, causes inhibition of mTORC1	C. Rapalog	Approved	CCI-779				DMSO	100	3	CBPNZQVSJQDFBE-FUXHJELOSA-N	CHEMBL1201182	0
Myogel 2D (M07-02)	FIMM003729	Pimasertib_2	IC50	277.2	0.7	62.5	0	1	9890.1	0.4	3	3.8	22.8	40.7	62.5	10.4	3.4	MEK1/2 inhibitor	B. Kinase inhibitor	Investigational (Ph 2)	AS703026	MSC1936369B			DMSO	10000	2	VIUAUNHCRHHYNE-JTQLQIEISA-N	CHEMBL2107832	0
Myogel 2D (M07-02)	Erbitux_3	Erbitux_3	IC50	79.2	0.1	19.1	0	9.9	100473	1193.1	19.1	10.1	12.2	13	-2.4	0.8	9.3										5			0
Myogel 2D (M07-02)	FIMM003781	Canertinib_1	IC50	1825	2.5	98.4	0	1	9890.1	29	11	27.9	11.7	17.3	98.4	8.3	16.1	pan-HER inhibitor	B. Kinase inhibitor	Investigational (Ph 3)	CI-1033	PD 183805	Irreversible		DMSO	10000	2			1
Myogel 2D (M07-02)	FIMM100412	TAK-733_1	IC50	70.3	0.7	38.3	0	0.1	989	2.4	1.6	-5.7	17.2	13.9	38.3	3.9	7.6	MEK1/2 inhibitor	B. Kinase inhibitor	Investigational (Ph 1)	TAK-733				DMSO	1000	5	RCLQNICOARASSR-SECBINFHSA-N	CHEMBL1615025	0
Myogel 2D (M07-02)	FIMM023795	Sirolimus_1	IC50	2.2	2.5	71.3	0	0	98.9	2.1	9.3	9.3	8.2	71.3	38	14.4	17.9	binds FKBP12, causes inhibition of mTORC1	C. Rapalog	Approved		Rapamycin			DMSO	100	5	QFJCIRLUMZQUOT-HPLJOQBZSA-N	CHEMBL413	1
Myogel 2D (M07-02)	FIMM000183	Erlotinib_2	IC50	9890.1	2.5	27.6	0	1	9890.1	51231.9	-2.8	-3.1	27.6	-10.4	-0.3	0	16.5	EGFR inhibitor	B. Kinase inhibitor	Approved	CP-358774	OSI-774			DMSO	10000	1	KTUFNOKKBVMGRW-UHFFFAOYSA-N	CHEMBL1642,CHEMBL941	1
Myogel 2D (M07-02)	FIMM003735	PF-04691502_2	IC50	1188.5	1	54.8	0	1	9890.1	1	3.6	8.5	10.6	20.3	54.8	5.2	6.6	PI3K/mTOR inhibitor	B. Kinase inhibitor	Investigational (Ph 2)	PF-04691502				DMSO	10000	2	XDLYKKIQACFMJG-WKILWMFISA-N	CHEMBL1234354	0
Myogel 2D (M07-02)	FIMM100397	Ridaforolimus_2	IC50	0.5	1	39.3	0	0	98.9	1.3	-18	9.5	27.9	29.7	39.3	10.1	10.3	binds FKBP12, causes inhibition of mTORC1	C. Rapalog	Investigational (Ph 3)	MK-8669	AP 23573, Deforolimus			DMSO	100	4		not in ChEMBL	0
Myogel 2D (M07-02)	FIMM100407	Binimetinib_3	IC50	26.5	2.5	36.3	0	0.1	989	1.9	17.1	7.9	2.2	36.3	32.6	6.7	9.6	MEK1/2 inhibitor	B. Kinase inhibitor	Investigational (Ph 2)	NVP-MEK162	MEK162, ARRY-438162, ARRY-162			DMSO	1000	4	ACWZRVQXLIRSDF-UHFFFAOYSA-N	CHEMBL3187723	0
Myogel 2D (M07-02)	FIMM023832	Dactolisib_3	IC50	989	1	14.5	0	0.1	989	194	14.5	13.2	0.1	2.6	11.5	0	10	mTOR/(PI3K) inhibitor	B. Kinase inhibitor	Investigational (Ph 2)	NVP-BEZ235			Inactive	DMSO	1000	3	JOGKUKXHTYWRGZ-UHFFFAOYSA-N	CHEMBL1879463,CHEMBL1911126	0
Myogel 2D (M07-02)	FIMM003754	Refametinib_1	IC50	367	0.8	57	0	1	9890.1	0.5	6.9	2.5	16	36.8	57	8.7	4	MEK1/2 inhibitor	B. Kinase inhibitor	Investigational (Ph 2)	BAY 869766	RDEA119			DMSO	10000	5	RDSACQWTXKSHJT-NSHDSACASA-N	CHEMBL2138601	0
Myogel 2D (M07-02)	FIMM003708	Selumetinib_2	IC50	69.2	0.4	37.6	0	1	9890.1	3.5	10.9	5.8	18.7	37.6	25.2	7.3	7.4	MEK1/2 inhibitor	B. Kinase inhibitor	Investigational (Ph 3)	AZD6244	ARRY-142886			DMSO	10000	3	HFNKQEVNSGCOJV-HNNXBMFYSA-N	CHEMBL1789941,CHEMBL1795071	0
Myogel 2D (M07-02)	FIMM100414	Omipalisib_3	IC50	4.8	0.5	65.7	0	0.1	989	2.3	24	10.8	36.6	56.1	65.7	16.4	9.6	PI3K/mTOR inhibitor	B. Kinase inhibitor	Investigational (Ph 1)	GSK2126458				DMSO	1000	5	CGBJSGAELGCMKE-UHFFFAOYSA-N	CHEMBL1236962	0
Myogel 2D (M07-02)	FIMM003751	Trametinib_1	IC50	15.4	2.5	31.4	0	0	247.3	1.3	-5.9	-6.5	-1	24.1	31.4	4.2	4.4	MEK1/2 inhibitor	B. Kinase inhibitor	Approved	GSK1120212	JTP-74057			DMSO	250	1	IFSDAJWBUCMOAH-HNNXBMFYSA-N	CHEMBL2216870	0
Myogel 2D (M07-02)	FIMM100390	Apitolisib_1	IC50	1633	2.2	66	0	1	9890.1	6.2	8.9	0.2	10.8	16.1	66	5.9	7	PI3K/mTOR inhibitor	B. Kinase inhibitor	Investigational (Ph 2)	GDC-0980				DMSO	10000	1	YOVVNQKCSKSHKT-HNNXBMFYSA-N	CHEMBL1922094,CHEMBL1922106,CHEMBL1922103	0
Myogel 2D (M07-02)	FIMM003755	Everolimus_2	IC50	1.2	0.5	41.4	0	0	98.9	2	6.2	17.6	8.7	30.6	41.4	7.6	7.4	binds FKBP12, causes inhibition of mTORC1	C. Rapalog	Approved	NVP-RAD001	RAD001, SDZ-RAD			DMSO	100	2	HKVAMNSJSFKALM-GKUWKFKPSA-N	CHEMBL1908360	0
Myogel 2D (M07-02)	FIMM003710	Afatinib_3	IC50	33.5	0.1	17.2	0	0.1	989	641.6	17.2	-0.4	13.5	0.8	10	0	8.3	EGFR inhibitor	B. Kinase inhibitor	Approved	BIBW2992		Irreversible		DMSO	1000	1	AHJRHEGDXFFMBM-UHFFFAOYSA-N	CHEMBL189963,CHEMBL2364621	0
Myogel 2D (M07-02)	FIMM003786	Temsirolimus_1	IC50	0.2	0.4	39.7	0	0	98.9	5.2	19.2	5.1	27.3	37.9	39.7	10.3	8.3	binds FKBP12, causes inhibition of mTORC1	C. Rapalog	Approved	CCI-779				DMSO	100	3	CBPNZQVSJQDFBE-FUXHJELOSA-N	CHEMBL1201182	0
Myogel 2D (M07-02)	FIMM003781	Canertinib_2	IC50	3141.5	2.5	91.4	0	1	9890.1	94	10.3	-1.7	-0.3	-0.2	91.4	5.1	6.3	pan-HER inhibitor	B. Kinase inhibitor	Investigational (Ph 3)	CI-1033	PD 183805	Irreversible		DMSO	10000	2			0
Myogel 2D (M07-02)	FIMM000183	Erlotinib_3	IC50	9890.1	1	7.2	0	1	9890.1	195.5	1.5	7.2	6.2	0.6	6.7	0	5	EGFR inhibitor	B. Kinase inhibitor	Approved	CP-358774	OSI-774			DMSO	10000	1	KTUFNOKKBVMGRW-UHFFFAOYSA-N	CHEMBL1642,CHEMBL941	0
Myogel 2D (M07-02)	FIMM003729	Pimasertib_3	IC50	97.9	0.4	69.5	0	1	9890.1	3.5	21.1	23.3	22.1	47.6	69.5	15	9.9	MEK1/2 inhibitor	B. Kinase inhibitor	Investigational (Ph 2)	AS703026	MSC1936369B			DMSO	10000	2	VIUAUNHCRHHYNE-JTQLQIEISA-N	CHEMBL2107832	0
Myogel 2D (M07-02)	FIMM100397	Ridaforolimus_3	IC50	0.2	2.2	39.4	0	0	98.9	0.7	9.3	4.9	38.1	39.4	37.4	12.7	4.7	binds FKBP12, causes inhibition of mTORC1	C. Rapalog	Investigational (Ph 3)	MK-8669	AP 23573, Deforolimus			DMSO	100	4		not in ChEMBL	0
Myogel 2D (M07-02)	FIMM100412	TAK-733_2	IC50	5.9	1.6	33.5	0	0.1	989	0.7	10.9	1.2	23.4	33.5	32	8.5	5.5	MEK1/2 inhibitor	B. Kinase inhibitor	Investigational (Ph 1)	TAK-733				DMSO	1000	5	RCLQNICOARASSR-SECBINFHSA-N	CHEMBL1615025	0
Myogel 3D (M07-03)	FIMM003710	Afatinib_1	IC50	989	0.1	0	0	0.1	989	353.1	0	0	0	0	0	0	0	EGFR inhibitor	B. Kinase inhibitor	Approved	BIBW2992		Irreversible		DMSO	1000	1	AHJRHEGDXFFMBM-UHFFFAOYSA-N	CHEMBL189963,CHEMBL2364621	0
Myogel 3D (M07-03)	FIMM000160	Gefitinib_1	IC50	9890.1	0.1	20.3	0	1	9890.1	2099.6	-0.8	7.7	20.3	5.3	-1.7	0	9.4	EGFR inhibitor	B. Kinase inhibitor	Approved	ZD-1839				DMSO	10000	5	ZAVGJDAFCZAWSZ-UHFFFAOYSA-N	CHEMBL1233300	0
Myogel 3D (M07-03)	FIMM100407	Binimetinib_1	IC50	66.3	1	39.7	0	0.1	989	0.8	-1.6	-9.5	9.8	21.5	39.7	4.5	5.9	MEK1/2 inhibitor	B. Kinase inhibitor	Investigational (Ph 2)	NVP-MEK162	MEK162, ARRY-438162, ARRY-162			DMSO	1000	4	ACWZRVQXLIRSDF-UHFFFAOYSA-N	CHEMBL3187723	0
Myogel 3D (M07-03)	FIMM003729	Pimasertib_1	IC50	189.4	0.9	69.7	0	1	9890.1	1.2	-18.4	-12.9	36.8	46.7	69.7	13.5	15.1	MEK1/2 inhibitor	B. Kinase inhibitor	Investigational (Ph 2)	AS703026	MSC1936369B			DMSO	10000	2	VIUAUNHCRHHYNE-JTQLQIEISA-N	CHEMBL2107832	0
Myogel 3D (M07-03)	FIMM023832	Dactolisib_1	IC50	989	0.1	0	0	0.1	989	313.1	0	0	0	0	0	0	0	mTOR/(PI3K) inhibitor	B. Kinase inhibitor	Investigational (Ph 2)	NVP-BEZ235			Inactive	DMSO	1000	3	JOGKUKXHTYWRGZ-UHFFFAOYSA-N	CHEMBL1879463,CHEMBL1911126	0
Myogel 3D (M07-03)	FIMM100414	Omipalisib_1	IC50	9.2	0.8	62.5	0	0.1	989	0.6	-2.4	15.4	26.4	62.5	57.2	14.4	6.5	PI3K/mTOR inhibitor	B. Kinase inhibitor	Investigational (Ph 1)	GSK2126458				DMSO	1000	5	CGBJSGAELGCMKE-UHFFFAOYSA-N	CHEMBL1236962	0
Myogel 3D (M07-03)	FIMM100397	Ridaforolimus_1	IC50	2.6	0.9	41.4	0	0	98.9	1	-9.7	-4	17.3	27.9	41.4	6.7	6.7	binds FKBP12, causes inhibition of mTORC1	C. Rapalog	Investigational (Ph 3)	MK-8669	AP 23573, Deforolimus			DMSO	100	4		not in ChEMBL	0
Myogel 3D (M07-03)	FIMM000160	Gefitinib_2	IC50	422.9	2.5	17.1	0	1	9890.1	5.7	-21.5	-12.6	-6.3	17.1	6.8	1.7	13.9	EGFR inhibitor	B. Kinase inhibitor	Approved	ZD-1839				DMSO	10000	5	ZAVGJDAFCZAWSZ-UHFFFAOYSA-N	CHEMBL1233300	0
Myogel 3D (M07-03)	FIMM003754	Refametinib_2	IC50	410.2	1	56.7	0	1	9890.1	0.3	-2.9	-4.4	12.7	39.1	56.7	8.6	3.6	MEK1/2 inhibitor	B. Kinase inhibitor	Investigational (Ph 2)	BAY 869766	RDEA119			DMSO	10000	5	RDSACQWTXKSHJT-NSHDSACASA-N	CHEMBL2138601	0
Myogel 3D (M07-03)	FIMM003751	Trametinib_2	IC50	4.6	2.5	24.7	0	0	247.3	2.2	-5.7	1.9	4.2	24.7	15.2	4.5	5.6	MEK1/2 inhibitor	B. Kinase inhibitor	Approved	GSK1120212	JTP-74057			DMSO	250	1	IFSDAJWBUCMOAH-HNNXBMFYSA-N	CHEMBL2216870	0
Myogel 3D (M07-03)	FIMM023832	Dactolisib_2	IC50	989	0.7	39.6	0	0.1	989	131.9	-35.6	-31.4	-36.5	39.6	-8.4	0	37.4	mTOR/(PI3K) inhibitor	B. Kinase inhibitor	Investigational (Ph 2)	NVP-BEZ235			Inactive	DMSO	1000	3	JOGKUKXHTYWRGZ-UHFFFAOYSA-N	CHEMBL1879463,CHEMBL1911126	1
Myogel 3D (M07-03)	FIMM100390	Apitolisib_2	IC50	1574.4	2.5	66.9	0	1	9890.1	6.8	-5.3	8.3	0.6	15.9	66.9	6.2	4.9	PI3K/mTOR inhibitor	B. Kinase inhibitor	Investigational (Ph 2)	GDC-0980				DMSO	10000	1	YOVVNQKCSKSHKT-HNNXBMFYSA-N	CHEMBL1922094,CHEMBL1922106,CHEMBL1922103	0
Myogel 3D (M07-03)	FIMM003786	Temsirolimus_2	IC50	2.8	2.5	36.2	0	0	98.9	0.5	1.7	-4.6	1.8	36.2	34.6	6.6	2.7	binds FKBP12, causes inhibition of mTORC1	C. Rapalog	Approved	CCI-779				DMSO	100	3	CBPNZQVSJQDFBE-FUXHJELOSA-N	CHEMBL1201182	0
Myogel 3D (M07-03)	FIMM003781	Canertinib_3	IC50	2620.2	2.5	89.8	0	1	9890.1	37.7	6.4	6	1.1	5.8	89.8	5.9	4.7	pan-HER inhibitor	B. Kinase inhibitor	Investigational (Ph 3)	CI-1033	PD 183805	Irreversible		DMSO	10000	2			0
Myogel 3D (M07-03)	FIMM003754	Refametinib_3	IC50	791.3	1	49.4	0	1	9890.1	1.1	16.7	-2.6	8.8	25	49.4	5.6	8.9	MEK1/2 inhibitor	B. Kinase inhibitor	Investigational (Ph 2)	BAY 869766	RDEA119			DMSO	10000	5	RDSACQWTXKSHJT-NSHDSACASA-N	CHEMBL2138601	0
Myogel 3D (M07-03)	FIMM003708	Selumetinib_3	IC50	294.9	2.5	42.1	0	1	9890.1	2.6	-11	-14.1	1.2	42.1	14.7	7.7	16.4	MEK1/2 inhibitor	B. Kinase inhibitor	Investigational (Ph 3)	AZD6244	ARRY-142886			DMSO	10000	3	HFNKQEVNSGCOJV-HNNXBMFYSA-N	CHEMBL1789941,CHEMBL1795071	0
Myogel 3D (M07-03)	FIMM100412	TAK-733_3	IC50	65.9	0.6	46.1	0	0.1	989	2.4	0.9	10.6	12.7	18	46.1	5.2	6.6	MEK1/2 inhibitor	B. Kinase inhibitor	Investigational (Ph 1)	TAK-733				DMSO	1000	5	RCLQNICOARASSR-SECBINFHSA-N	CHEMBL1615025	0
Myogel 3D (M07-03)	FIMM003735	PF-04691502_3	IC50	92.8	2.5	22.1	0	1	9890.1	1.7	-20.8	-5.2	12	22.1	18.8	4.5	10.9	PI3K/mTOR inhibitor	B. Kinase inhibitor	Investigational (Ph 2)	PF-04691502				DMSO	10000	2	XDLYKKIQACFMJG-WKILWMFISA-N	CHEMBL1234354	0
Myogel 3D (M07-03)	FIMM003755	Everolimus_3	IC50	6.1	0.5	46.1	0	0	98.9	3.4	9.8	3.5	16.8	16.6	46.1	5.3	7.9	binds FKBP12, causes inhibition of mTORC1	C. Rapalog	Approved	NVP-RAD001	RAD001, SDZ-RAD			DMSO	100	2	HKVAMNSJSFKALM-GKUWKFKPSA-N	CHEMBL1908360	0
Myogel 3D (M07-03)	FIMM023795	Sirolimus_3	IC50	1.6	2.5	73.8	0	0	98.9	3	-23.6	-0.6	16.9	73.8	37.8	16.2	21.5	binds FKBP12, causes inhibition of mTORC1	C. Rapalog	Approved		Rapamycin			DMSO	100	5	QFJCIRLUMZQUOT-HPLJOQBZSA-N	CHEMBL413	1
Myogel 3D (M07-03)	FIMM000183	Erlotinib_1	IC50	9890.1	2.5	10.3	0	1	9890.1	99790.9	-13.3	-9.9	10.3	-6	-7.4	0	12	EGFR inhibitor	B. Kinase inhibitor	Approved	CP-358774	OSI-774			DMSO	10000	1	KTUFNOKKBVMGRW-UHFFFAOYSA-N	CHEMBL1642,CHEMBL941	0
Myogel 3D (M07-03)	FIMM003735	PF-04691502_1	IC50	4163.4	2.5	38.3	0	1	9890.1	976.9	-12.6	7	0.9	-13	38.3	1.3	10.3	PI3K/mTOR inhibitor	B. Kinase inhibitor	Investigational (Ph 2)	PF-04691502				DMSO	10000	2	XDLYKKIQACFMJG-WKILWMFISA-N	CHEMBL1234354	0
Myogel 3D (M07-03)	Erbitux_1	Erbitux_1	IC50	100473	2.5	8.8	0	9.9	100473	95038.5	1.5	-14.2	8.8	-2.7	-2	0	9.1										2			0
Myogel 3D (M07-03)	FIMM100407	Binimetinib_2	IC50	162.7	2.5	31.3	0	0.1	989	64.7	-7	-28.5	-23.4	7.1	31.3	2.5	18.8	MEK1/2 inhibitor	B. Kinase inhibitor	Investigational (Ph 2)	NVP-MEK162	MEK162, ARRY-438162, ARRY-162			DMSO	1000	4	ACWZRVQXLIRSDF-UHFFFAOYSA-N	CHEMBL3187723	0
Myogel 3D (M07-03)	FIMM023795	Sirolimus_2	IC50	2	2.5	70.4	0	0	98.9	3.3	-26.5	-13.2	10.8	70.4	29.4	14.7	25.3	binds FKBP12, causes inhibition of mTORC1	C. Rapalog	Approved		Rapamycin			DMSO	100	5	QFJCIRLUMZQUOT-HPLJOQBZSA-N	CHEMBL413	1
Myogel 3D (M07-03)	FIMM100390	Apitolisib_3	IC50	962	0.9	69.1	0	1	9890.1	0.8	-9.5	-4.8	16.1	29.5	69.1	7.5	8.4	PI3K/mTOR inhibitor	B. Kinase inhibitor	Investigational (Ph 2)	GDC-0980				DMSO	10000	1	YOVVNQKCSKSHKT-HNNXBMFYSA-N	CHEMBL1922094,CHEMBL1922106,CHEMBL1922103	0
Myogel 3D (M07-03)	FIMM003708	Selumetinib_1	IC50	417.5	2.5	41.5	0	1	9890.1	3.2	-8.5	2.8	-13.9	41.5	7.5	6.8	19.2	MEK1/2 inhibitor	B. Kinase inhibitor	Investigational (Ph 3)	AZD6244	ARRY-142886			DMSO	10000	3	HFNKQEVNSGCOJV-HNNXBMFYSA-N	CHEMBL1789941,CHEMBL1795071	0
Myogel 3D (M07-03)	FIMM100414	Omipalisib_2	IC50	12.4	2.5	52	0	0.1	989	1.7	-18.9	-6.6	19	49.8	52	12.2	10.1	PI3K/mTOR inhibitor	B. Kinase inhibitor	Investigational (Ph 1)	GSK2126458				DMSO	1000	5	CGBJSGAELGCMKE-UHFFFAOYSA-N	CHEMBL1236962	0
Myogel 3D (M07-03)	Erbitux_2	Erbitux_2	IC50	100473	0.1	0	0	9.9	100473	351.2	0	0	0	0	0	0	0										2			0
Myogel 3D (M07-03)	FIMM003751	Trametinib_3	IC50	10.2	2.5	20.3	0	0	247.3	4	-0.4	-16.9	-5.6	20.3	5.1	2.5	11.8	MEK1/2 inhibitor	B. Kinase inhibitor	Approved	GSK1120212	JTP-74057			DMSO	250	1	IFSDAJWBUCMOAH-HNNXBMFYSA-N	CHEMBL2216870	0
Myogel 3D (M07-03)	FIMM003755	Everolimus_1	IC50	6.6	1	42.6	0	0	98.9	0.6	-10.4	-1.5	7.2	24.4	42.6	5.1	5.6	binds FKBP12, causes inhibition of mTORC1	C. Rapalog	Approved	NVP-RAD001	RAD001, SDZ-RAD			DMSO	100	2	HKVAMNSJSFKALM-GKUWKFKPSA-N	CHEMBL1908360	0
Myogel 3D (M07-03)	FIMM003710	Afatinib_2	IC50	989	2.5	3	0	0.1	989	590785	-15.9	3	-24.5	-6.8	-26.8	0	20.7	EGFR inhibitor	B. Kinase inhibitor	Approved	BIBW2992		Irreversible		DMSO	1000	1	AHJRHEGDXFFMBM-UHFFFAOYSA-N	CHEMBL189963,CHEMBL2364621	0
Myogel 3D (M07-03)	FIMM000160	Gefitinib_3	IC50	9890.1	0.5	16.4	0	1	9890.1	157.8	-1.9	-6.7	-6.8	16.4	-22.7	0	17.6	EGFR inhibitor	B. Kinase inhibitor	Approved	ZD-1839				DMSO	10000	5	ZAVGJDAFCZAWSZ-UHFFFAOYSA-N	CHEMBL1233300	1
Myogel 3D (M07-03)	FIMM003786	Temsirolimus_3	IC50	0.9	2.5	33.7	0	0	98.9	0.3	-3	-7.7	17.8	33.7	33.7	8.1	4.2	binds FKBP12, causes inhibition of mTORC1	C. Rapalog	Approved	CCI-779				DMSO	100	3	CBPNZQVSJQDFBE-FUXHJELOSA-N	CHEMBL1201182	0
Myogel 3D (M07-03)	FIMM003729	Pimasertib_2	IC50	631.1	2.5	57.3	0	1	9890.1	1.6	-19.5	-7.9	-0.7	43.3	57.3	8.2	10.5	MEK1/2 inhibitor	B. Kinase inhibitor	Investigational (Ph 2)	AS703026	MSC1936369B			DMSO	10000	2	VIUAUNHCRHHYNE-JTQLQIEISA-N	CHEMBL2107832	0
Myogel 3D (M07-03)	Erbitux_3	Erbitux_3	IC50	50188.4	2.5	10.6	0	9.9	100473	11103.5	-29.9	0.4	-3.7	-12.9	10.6	0	16.4										5			0
Myogel 3D (M07-03)	FIMM003781	Canertinib_1	IC50	2961.1	2.5	93.3	0	1	9890.1	153.3	15.1	7.9	-18.6	2.3	93.3	5.5	12.9	pan-HER inhibitor	B. Kinase inhibitor	Investigational (Ph 3)	CI-1033	PD 183805	Irreversible		DMSO	10000	2			0
Myogel 3D (M07-03)	FIMM100412	TAK-733_1	IC50	157.5	2.3	30.5	0	0.1	989	19.3	-4.1	-16.9	3.7	7.6	30.5	2.4	8.9	MEK1/2 inhibitor	B. Kinase inhibitor	Investigational (Ph 1)	TAK-733				DMSO	1000	5	RCLQNICOARASSR-SECBINFHSA-N	CHEMBL1615025	0
Myogel 3D (M07-03)	FIMM023795	Sirolimus_1	IC50	4.4	0.4	73.7	0	0	98.9	7.3	-10.3	11.5	16.1	73.7	30.7	10.9	22.5	binds FKBP12, causes inhibition of mTORC1	C. Rapalog	Approved		Rapamycin			DMSO	100	5	QFJCIRLUMZQUOT-HPLJOQBZSA-N	CHEMBL413	1
Myogel 3D (M07-03)	FIMM000183	Erlotinib_2	IC50	9890.1	0.1	0	0	1	9890.1	353.1	0	0	0	0	0	0	0	EGFR inhibitor	B. Kinase inhibitor	Approved	CP-358774	OSI-774			DMSO	10000	1	KTUFNOKKBVMGRW-UHFFFAOYSA-N	CHEMBL1642,CHEMBL941	0
Myogel 3D (M07-03)	FIMM003735	PF-04691502_2	IC50	1213.2	2.5	60.2	0	1	9890.1	9.2	-46.9	-20	-3.8	22.6	60.2	6.4	25.6	PI3K/mTOR inhibitor	B. Kinase inhibitor	Investigational (Ph 2)	PF-04691502				DMSO	10000	2	XDLYKKIQACFMJG-WKILWMFISA-N	CHEMBL1234354	0
Myogel 3D (M07-03)	FIMM100397	Ridaforolimus_2	IC50	4.6	1.2	37.1	0	0	98.9	0.9	-9.5	-11.5	7	25.8	37.1	5.1	7.7	binds FKBP12, causes inhibition of mTORC1	C. Rapalog	Investigational (Ph 3)	MK-8669	AP 23573, Deforolimus			DMSO	100	4		not in ChEMBL	0
Myogel 3D (M07-03)	FIMM100407	Binimetinib_3	IC50	6.4	0.6	23.5	0	0.1	989	2.8	-4.1	14.5	6.1	23.3	23.5	3.7	6.6	MEK1/2 inhibitor	B. Kinase inhibitor	Investigational (Ph 2)	NVP-MEK162	MEK162, ARRY-438162, ARRY-162			DMSO	1000	4	ACWZRVQXLIRSDF-UHFFFAOYSA-N	CHEMBL3187723	0
Myogel 3D (M07-03)	FIMM023832	Dactolisib_3	IC50	989	0.1	0	0	0.1	989	353.1	0	0	0	0	0	0	0	mTOR/(PI3K) inhibitor	B. Kinase inhibitor	Investigational (Ph 2)	NVP-BEZ235			Inactive	DMSO	1000	3	JOGKUKXHTYWRGZ-UHFFFAOYSA-N	CHEMBL1879463,CHEMBL1911126	0
Myogel 3D (M07-03)	FIMM003754	Refametinib_1	IC50	223.1	0.5	59.1	0	1	9890.1	1.6	2.9	14.5	25.2	31.5	59.1	10.1	6.2	MEK1/2 inhibitor	B. Kinase inhibitor	Investigational (Ph 2)	BAY 869766	RDEA119			DMSO	10000	5	RDSACQWTXKSHJT-NSHDSACASA-N	CHEMBL2138601	0
Myogel 3D (M07-03)	FIMM003708	Selumetinib_2	IC50	9890.1	0.2	42.9	0	1	9890.1	419.6	-1.6	6.2	15	42.9	-1.8	0	18	MEK1/2 inhibitor	B. Kinase inhibitor	Investigational (Ph 3)	AZD6244	ARRY-142886			DMSO	10000	3	HFNKQEVNSGCOJV-HNNXBMFYSA-N	CHEMBL1789941,CHEMBL1795071	1
Myogel 3D (M07-03)	FIMM100414	Omipalisib_3	IC50	9.8	2.5	61.1	0	0.1	989	0.2	-15.2	-4.8	31.1	56.6	61.1	15.2	8.3	PI3K/mTOR inhibitor	B. Kinase inhibitor	Investigational (Ph 1)	GSK2126458				DMSO	1000	5	CGBJSGAELGCMKE-UHFFFAOYSA-N	CHEMBL1236962	0
Myogel 3D (M07-03)	FIMM003751	Trametinib_1	IC50	1.4	2.5	24	0	0	247.3	4.6	4.2	-16	21	24	9.2	5.8	11.2	MEK1/2 inhibitor	B. Kinase inhibitor	Approved	GSK1120212	JTP-74057			DMSO	250	1	IFSDAJWBUCMOAH-HNNXBMFYSA-N	CHEMBL2216870	1
Myogel 3D (M07-03)	FIMM100390	Apitolisib_1	IC50	2010.1	2.5	61.5	0	1	9890.1	44.9	4.1	-14.2	15	8.7	61.5	4.8	10.5	PI3K/mTOR inhibitor	B. Kinase inhibitor	Investigational (Ph 2)	GDC-0980				DMSO	10000	1	YOVVNQKCSKSHKT-HNNXBMFYSA-N	CHEMBL1922094,CHEMBL1922106,CHEMBL1922103	0
Myogel 3D (M07-03)	FIMM003755	Everolimus_2	IC50	6.2	1	46.4	0	0	98.9	1.9	-28.9	-18.3	12.8	26.1	46.4	5.8	17.7	binds FKBP12, causes inhibition of mTORC1	C. Rapalog	Approved	NVP-RAD001	RAD001, SDZ-RAD			DMSO	100	2	HKVAMNSJSFKALM-GKUWKFKPSA-N	CHEMBL1908360	1
Myogel 3D (M07-03)	FIMM003710	Afatinib_3	IC50	989	0.1	0	0	0.1	989	353.1	0	0	0	0	0	0	0	EGFR inhibitor	B. Kinase inhibitor	Approved	BIBW2992		Irreversible		DMSO	1000	1	AHJRHEGDXFFMBM-UHFFFAOYSA-N	CHEMBL189963,CHEMBL2364621	0
Myogel 3D (M07-03)	FIMM003786	Temsirolimus_1	IC50	0.2	0.4	46.7	0	0	98.9	5.1	16.7	16.4	29.1	46.7	39.3	13.2	5.6	binds FKBP12, causes inhibition of mTORC1	C. Rapalog	Approved	CCI-779				DMSO	100	3	CBPNZQVSJQDFBE-FUXHJELOSA-N	CHEMBL1201182	0
Myogel 3D (M07-03)	FIMM003781	Canertinib_2	IC50	1693.9	2.5	94.3	0	1	9890.1	5.6	-1.9	-7.8	1.3	19.4	94.3	8.3	4.1	pan-HER inhibitor	B. Kinase inhibitor	Investigational (Ph 3)	CI-1033	PD 183805	Irreversible		DMSO	10000	2			0
Myogel 3D (M07-03)	FIMM000183	Erlotinib_3	IC50	4154.4	2.5	19.7	0	1	9890.1	2464.3	-8.8	-2.7	-24.1	-6.5	19.7	0.4	13.4	EGFR inhibitor	B. Kinase inhibitor	Approved	CP-358774	OSI-774			DMSO	10000	1	KTUFNOKKBVMGRW-UHFFFAOYSA-N	CHEMBL1642,CHEMBL941	0
Myogel 3D (M07-03)	FIMM003729	Pimasertib_3	IC50	214.4	0.7	72.7	0	1	9890.1	1.4	21.2	-8.4	34.9	48.2	72.7	13.3	13.8	MEK1/2 inhibitor	B. Kinase inhibitor	Investigational (Ph 2)	AS703026	MSC1936369B			DMSO	10000	2	VIUAUNHCRHHYNE-JTQLQIEISA-N	CHEMBL2107832	0
Myogel 3D (M07-03)	FIMM100397	Ridaforolimus_3	IC50	6	0.9	53.7	0	0	98.9	0.4	-5.6	3.1	10.6	30.6	53.7	6.9	3.9	binds FKBP12, causes inhibition of mTORC1	C. Rapalog	Investigational (Ph 3)	MK-8669	AP 23573, Deforolimus			DMSO	100	4		not in ChEMBL	0
Myogel 3D (M07-03)	FIMM100412	TAK-733_2	IC50	119.8	2.5	34.8	0	0.1	989	5.8	-13.5	-8.8	-12.3	13.4	34.8	3.4	10.2	MEK1/2 inhibitor	B. Kinase inhibitor	Investigational (Ph 1)	TAK-733				DMSO	1000	5	RCLQNICOARASSR-SECBINFHSA-N	CHEMBL1615025	0
Matrigel 2D (M04-04)	FIMM003710	Afatinib_1	IC50	0.1	0.2	11.3	0	0.1	989	67.4	6.3	8.5	7.2	8.1	11.3	0	1.3	EGFR inhibitor	B. Kinase inhibitor	Approved	BIBW2992		Irreversible		DMSO	1000	1	AHJRHEGDXFFMBM-UHFFFAOYSA-N	CHEMBL189963,CHEMBL2364621	0
Matrigel 2D (M04-04)	FIMM000160	Gefitinib_1	IC50	1485.5	0.2	20.9	0	1	9890.1	345.9	12.5	-10.1	20.9	6.1	12.5	0.2	11.3	EGFR inhibitor	B. Kinase inhibitor	Approved	ZD-1839				DMSO	10000	5	ZAVGJDAFCZAWSZ-UHFFFAOYSA-N	CHEMBL1233300	0
Matrigel 2D (M04-04)	FIMM100407	Binimetinib_1	IC50	19.7	0.6	64.8	0	0.1	989	0.9	0.2	4.5	32.6	39.8	64.8	11.9	6.3	MEK1/2 inhibitor	B. Kinase inhibitor	Investigational (Ph 2)	NVP-MEK162	MEK162, ARRY-438162, ARRY-162			DMSO	1000	4	ACWZRVQXLIRSDF-UHFFFAOYSA-N	CHEMBL3187723	0
Matrigel 2D (M04-04)	FIMM003729	Pimasertib_1	IC50	44.2	0.7	84.2	0	1	9890.1	0.4	2.8	20.5	58.4	67.9	84.2	22.6	4.9	MEK1/2 inhibitor	B. Kinase inhibitor	Investigational (Ph 2)	AS703026	MSC1936369B			DMSO	10000	2	VIUAUNHCRHHYNE-JTQLQIEISA-N	CHEMBL2107832	0
Matrigel 2D (M04-04)	FIMM023832	Dactolisib_1	IC50	521.6	2.5	12.9	0	0.1	989	4976.2	-12.9	8.2	4.6	-0.7	10.8	0	8	mTOR/(PI3K) inhibitor	B. Kinase inhibitor	Investigational (Ph 2)	NVP-BEZ235			Inactive	DMSO	1000	3	JOGKUKXHTYWRGZ-UHFFFAOYSA-N	CHEMBL1879463,CHEMBL1911126	0
Matrigel 2D (M04-04)	FIMM100414	Omipalisib_1	IC50	5.8	0.7	56.5	0	0.1	989	1.1	17	9.4	29.3	56.5	55.5	13.9	8.2	PI3K/mTOR inhibitor	B. Kinase inhibitor	Investigational (Ph 1)	GSK2126458				DMSO	1000	5	CGBJSGAELGCMKE-UHFFFAOYSA-N	CHEMBL1236962	0
Matrigel 2D (M04-04)	FIMM100397	Ridaforolimus_1	IC50	0.7	1.9	41.5	0	0	98.9	1.5	-19.9	-1.8	28.8	27.2	41.5	10.8	12.3	binds FKBP12, causes inhibition of mTORC1	C. Rapalog	Investigational (Ph 3)	MK-8669	AP 23573, Deforolimus			DMSO	100	4		not in ChEMBL	1
Matrigel 2D (M04-04)	FIMM000160	Gefitinib_2	IC50	4.7	0.3	15.7	0	1	9890.1	47.1	10.1	2.4	13.2	12.4	15.7	1.3	3.9	EGFR inhibitor	B. Kinase inhibitor	Approved	ZD-1839				DMSO	10000	5	ZAVGJDAFCZAWSZ-UHFFFAOYSA-N	CHEMBL1233300	0
Matrigel 2D (M04-04)	FIMM003754	Refametinib_2	IC50	23.7	0.6	70.9	0	1	9890.1	0.6	13.1	26.1	46.2	66.7	70.9	20.9	2.9	MEK1/2 inhibitor	B. Kinase inhibitor	Investigational (Ph 2)	BAY 869766	RDEA119			DMSO	10000	5	RDSACQWTXKSHJT-NSHDSACASA-N	CHEMBL2138601	0
Matrigel 2D (M04-04)	FIMM003751	Trametinib_2	IC50	1.6	2.5	52.3	0	0	247.3	1.8	-3.9	-0.4	38.6	52.3	34.3	14.2	9.2	MEK1/2 inhibitor	B. Kinase inhibitor	Approved	GSK1120212	JTP-74057			DMSO	250	1	IFSDAJWBUCMOAH-HNNXBMFYSA-N	CHEMBL2216870	0
Matrigel 2D (M04-04)	FIMM023832	Dactolisib_2	IC50	989	0.3	16.3	0	0.1	989	199.6	7.6	-12.6	16.3	-0.2	7.4	0	10.7	mTOR/(PI3K) inhibitor	B. Kinase inhibitor	Investigational (Ph 2)	NVP-BEZ235			Inactive	DMSO	1000	3	JOGKUKXHTYWRGZ-UHFFFAOYSA-N	CHEMBL1879463,CHEMBL1911126	0
Matrigel 2D (M04-04)	FIMM100390	Apitolisib_2	IC50	496.5	1.2	57.5	0	1	9890.1	0.3	4.8	-6.6	8.5	39.5	57.5	8.3	4.4	PI3K/mTOR inhibitor	B. Kinase inhibitor	Investigational (Ph 2)	GDC-0980				DMSO	10000	1	YOVVNQKCSKSHKT-HNNXBMFYSA-N	CHEMBL1922094,CHEMBL1922106,CHEMBL1922103	0
Matrigel 2D (M04-04)	FIMM003786	Temsirolimus_2	IC50	0.9	1	39.3	0	0	98.9	0.5	-0.4	-1.2	24	30.1	39.3	8.7	4.3	binds FKBP12, causes inhibition of mTORC1	C. Rapalog	Approved	CCI-779				DMSO	100	3	CBPNZQVSJQDFBE-FUXHJELOSA-N	CHEMBL1201182	0
Matrigel 2D (M04-04)	FIMM003781	Canertinib_3	IC50	1605.9	2.5	87.8	0	1	9890.1	23.4	0.2	-40.3	-2.6	20.1	87.8	8	20.2	pan-HER inhibitor	B. Kinase inhibitor	Investigational (Ph 3)	CI-1033	PD 183805	Irreversible		DMSO	10000	2			0
Matrigel 2D (M04-04)	FIMM003754	Refametinib_3	IC50	77.5	0.7	67.6	0	1	9890.1	0.6	-5.9	19.2	32.2	62	67.6	16.1	6.3	MEK1/2 inhibitor	B. Kinase inhibitor	Investigational (Ph 2)	BAY 869766	RDEA119			DMSO	10000	5	RDSACQWTXKSHJT-NSHDSACASA-N	CHEMBL2138601	0
Matrigel 2D (M04-04)	FIMM003708	Selumetinib_3	IC50	110	2.5	52.1	0	1	9890.1	1.4	15.4	-10.2	22.7	52.1	30	12.6	14.4	MEK1/2 inhibitor	B. Kinase inhibitor	Investigational (Ph 3)	AZD6244	ARRY-142886			DMSO	10000	3	HFNKQEVNSGCOJV-HNNXBMFYSA-N	CHEMBL1789941,CHEMBL1795071	1
Matrigel 2D (M04-04)	FIMM100412	TAK-733_3	IC50	5	0.6	54.6	0	0.1	989	2.6	-23.5	25.4	38.8	32.5	54.6	13.8	16.9	MEK1/2 inhibitor	B. Kinase inhibitor	Investigational (Ph 1)	TAK-733				DMSO	1000	5	RCLQNICOARASSR-SECBINFHSA-N	CHEMBL1615025	1
Matrigel 2D (M04-04)	FIMM003735	PF-04691502_3	IC50	113.6	1.1	38.6	0	1	9890.1	0.4	1.3	-2.6	20.6	31	38.6	8.2	3.6	PI3K/mTOR inhibitor	B. Kinase inhibitor	Investigational (Ph 2)	PF-04691502				DMSO	10000	2	XDLYKKIQACFMJG-WKILWMFISA-N	CHEMBL1234354	0
Matrigel 2D (M04-04)	FIMM003755	Everolimus_3	IC50	1.1	0.7	31.2	0	0	98.9	1.7	-5.1	13.8	8.4	31.2	27.3	5.6	7.1	binds FKBP12, causes inhibition of mTORC1	C. Rapalog	Approved	NVP-RAD001	RAD001, SDZ-RAD			DMSO	100	2	HKVAMNSJSFKALM-GKUWKFKPSA-N	CHEMBL1908360	0
Matrigel 2D (M04-04)	FIMM023795	Sirolimus_3	IC50	1.7	2.5	63.2	0	0	98.9	2.8	13.1	4.4	13.3	63.2	30.6	13.8	17.7	binds FKBP12, causes inhibition of mTORC1	C. Rapalog	Approved		Rapamycin			DMSO	100	5	QFJCIRLUMZQUOT-HPLJOQBZSA-N	CHEMBL413	1
Matrigel 2D (M04-04)	FIMM000183	Erlotinib_1	IC50	9890.1	1	23.6	0	1	9890.1	168.5	6.6	9	23.6	12.2	5.8	0	14.2	EGFR inhibitor	B. Kinase inhibitor	Approved	CP-358774	OSI-774			DMSO	10000	1	KTUFNOKKBVMGRW-UHFFFAOYSA-N	CHEMBL1642,CHEMBL941	1
Matrigel 2D (M04-04)	FIMM003735	PF-04691502_1	IC50	46.8	0.5	39.1	0	1	9890.1	1	8.5	10.8	23.1	30.3	39.1	8.7	2.4	PI3K/mTOR inhibitor	B. Kinase inhibitor	Investigational (Ph 2)	PF-04691502				DMSO	10000	2	XDLYKKIQACFMJG-WKILWMFISA-N	CHEMBL1234354	0
Matrigel 2D (M04-04)	Erbitux_1	Erbitux_1	IC50	69842.4	2.5	15.6	0	9.9	100473	9606.2	5.6	5.5	10	-2.3	11.2	0	6.5										2			0
Matrigel 2D (M04-04)	FIMM100407	Binimetinib_2	IC50	14.5	2.5	51.4	0	0.1	989	1.8	3.7	-17.1	14.3	51.4	48.8	11.6	8.9	MEK1/2 inhibitor	B. Kinase inhibitor	Investigational (Ph 2)	NVP-MEK162	MEK162, ARRY-438162, ARRY-162			DMSO	1000	4	ACWZRVQXLIRSDF-UHFFFAOYSA-N	CHEMBL3187723	0
Matrigel 2D (M04-04)	FIMM023795	Sirolimus_2	IC50	2.1	2.5	58.4	0	0	98.9	1.9	7	5.9	7.3	58.4	33.8	12	13.1	binds FKBP12, causes inhibition of mTORC1	C. Rapalog	Approved		Rapamycin			DMSO	100	5	QFJCIRLUMZQUOT-HPLJOQBZSA-N	CHEMBL413	1
Matrigel 2D (M04-04)	FIMM100390	Apitolisib_3	IC50	441.7	0.6	59.9	0	1	9890.1	0.9	-1.5	7.3	19.3	31.4	59.9	8.5	5.2	PI3K/mTOR inhibitor	B. Kinase inhibitor	Investigational (Ph 2)	GDC-0980				DMSO	10000	1	YOVVNQKCSKSHKT-HNNXBMFYSA-N	CHEMBL1922094,CHEMBL1922106,CHEMBL1922103	0
Matrigel 2D (M04-04)	FIMM003708	Selumetinib_1	IC50	127	2.5	48.3	0	1	9890.1	3.2	-22.5	-10.4	16.9	48.3	24.7	11.2	17.1	MEK1/2 inhibitor	B. Kinase inhibitor	Investigational (Ph 3)	AZD6244	ARRY-142886			DMSO	10000	3	HFNKQEVNSGCOJV-HNNXBMFYSA-N	CHEMBL1789941,CHEMBL1795071	1
Matrigel 2D (M04-04)	FIMM100414	Omipalisib_2	IC50	7.7	1.1	50	0	0.1	989	0.2	-1.9	7.2	26.9	50	47.4	12.1	2.6	PI3K/mTOR inhibitor	B. Kinase inhibitor	Investigational (Ph 1)	GSK2126458				DMSO	1000	5	CGBJSGAELGCMKE-UHFFFAOYSA-N	CHEMBL1236962	0
Matrigel 2D (M04-04)	Erbitux_2	Erbitux_2	IC50	100473	2.5	13	0	9.9	100473	81669.4	13	8.5	-1.3	-15.1	-1.2	0	11.5										2			0
Matrigel 2D (M04-04)	FIMM003751	Trametinib_3	IC50	1	2.5	36.7	0	0	247.3	3	-8.6	-7.8	35.3	36.7	10.9	10.6	14.3	MEK1/2 inhibitor	B. Kinase inhibitor	Approved	GSK1120212	JTP-74057			DMSO	250	1	IFSDAJWBUCMOAH-HNNXBMFYSA-N	CHEMBL2216870	1
Matrigel 2D (M04-04)	FIMM003755	Everolimus_1	IC50	0.4	0.4	34.3	0	0	98.9	5.4	16	7.8	12.5	33.5	34.3	7.1	7.6	binds FKBP12, causes inhibition of mTORC1	C. Rapalog	Approved	NVP-RAD001	RAD001, SDZ-RAD			DMSO	100	2	HKVAMNSJSFKALM-GKUWKFKPSA-N	CHEMBL1908360	0
Matrigel 2D (M04-04)	FIMM003710	Afatinib_2	IC50	989	2.5	18.5	0	0.1	989	45249.2	18.5	5.4	1.1	-0.7	6.4	0	9.8	EGFR inhibitor	B. Kinase inhibitor	Approved	BIBW2992		Irreversible		DMSO	1000	1	AHJRHEGDXFFMBM-UHFFFAOYSA-N	CHEMBL189963,CHEMBL2364621	0
Matrigel 2D (M04-04)	FIMM000160	Gefitinib_3	IC50	9890.1	0.2	13.3	0	1	9890.1	766.5	-0.7	7.8	-3.8	13.3	-17.5	0	13.6	EGFR inhibitor	B. Kinase inhibitor	Approved	ZD-1839				DMSO	10000	5	ZAVGJDAFCZAWSZ-UHFFFAOYSA-N	CHEMBL1233300	0
Matrigel 2D (M04-04)	FIMM003786	Temsirolimus_3	IC50	0.5	2.5	36.7	0	0	98.9	1.4	0.6	0.2	31.7	25.2	36.7	10.3	5.8	binds FKBP12, causes inhibition of mTORC1	C. Rapalog	Approved	CCI-779				DMSO	100	3	CBPNZQVSJQDFBE-FUXHJELOSA-N	CHEMBL1201182	0
Matrigel 2D (M04-04)	FIMM003729	Pimasertib_2	IC50	45.2	0.6	82.4	0	1	9890.1	0.8	0.9	32.2	43.4	74.7	82.4	21.7	6.9	MEK1/2 inhibitor	B. Kinase inhibitor	Investigational (Ph 2)	AS703026	MSC1936369B			DMSO	10000	2	VIUAUNHCRHHYNE-JTQLQIEISA-N	CHEMBL2107832	0
Matrigel 2D (M04-04)	Erbitux_3	Erbitux_3	IC50	2823	0.3	23.1	0	9.9	100473	20	4.4	14.8	-6.6	23.1	16.8	1.5	10.4										5			0
Matrigel 2D (M04-04)	FIMM003781	Canertinib_1	IC50	1635.9	2.5	94.1	0	1	9890.1	9.7	6.6	9.8	11.6	20.7	94.1	8.5	8.3	pan-HER inhibitor	B. Kinase inhibitor	Investigational (Ph 3)	CI-1033	PD 183805	Irreversible		DMSO	10000	2			0
Matrigel 2D (M04-04)	FIMM100412	TAK-733_1	IC50	16.4	0.5	74.9	0	0.1	989	2.1	-14	26.7	34.6	43.8	74.9	14.5	13.1	MEK1/2 inhibitor	B. Kinase inhibitor	Investigational (Ph 1)	TAK-733				DMSO	1000	5	RCLQNICOARASSR-SECBINFHSA-N	CHEMBL1615025	1
Matrigel 2D (M04-04)	FIMM023795	Sirolimus_1	IC50	1.6	2.5	61.5	0	0	98.9	1.7	-4.2	1.6	14.5	61.5	42.2	13.6	9.9	binds FKBP12, causes inhibition of mTORC1	C. Rapalog	Approved		Rapamycin			DMSO	100	5	QFJCIRLUMZQUOT-HPLJOQBZSA-N	CHEMBL413	0
Matrigel 2D (M04-04)	FIMM000183	Erlotinib_2	IC50	9890.1	0.6	7.4	0	1	9890.1	169.1	-5	-6.6	-6	7.4	-9.8	0	9.1	EGFR inhibitor	B. Kinase inhibitor	Approved	CP-358774	OSI-774			DMSO	10000	1	KTUFNOKKBVMGRW-UHFFFAOYSA-N	CHEMBL1642,CHEMBL941	0
Matrigel 2D (M04-04)	FIMM003735	PF-04691502_2	IC50	587.7	0.9	56.5	0	1	9890.1	0.5	-2.7	-0.7	13.8	31	56.5	7.3	3.9	PI3K/mTOR inhibitor	B. Kinase inhibitor	Investigational (Ph 2)	PF-04691502				DMSO	10000	2	XDLYKKIQACFMJG-WKILWMFISA-N	CHEMBL1234354	0
Matrigel 2D (M04-04)	FIMM100397	Ridaforolimus_2	IC50	0.2	0.3	37.3	0	0	98.9	29.6	20.2	-1.6	37.3	19.6	34.6	8.4	13.3	binds FKBP12, causes inhibition of mTORC1	C. Rapalog	Investigational (Ph 3)	MK-8669	AP 23573, Deforolimus			DMSO	100	4		not in ChEMBL	1
Matrigel 2D (M04-04)	FIMM100407	Binimetinib_3	IC50	1.4	0.3	42.5	0	0.1	989	18.9	21.1	14.3	24	29.7	42.5	10.8	5.9	MEK1/2 inhibitor	B. Kinase inhibitor	Investigational (Ph 2)	NVP-MEK162	MEK162, ARRY-438162, ARRY-162			DMSO	1000	4	ACWZRVQXLIRSDF-UHFFFAOYSA-N	CHEMBL3187723	0
Matrigel 2D (M04-04)	FIMM023832	Dactolisib_3	IC50	989	2.5	11.8	0	0.1	989	64594.8	7.3	11.8	0.1	-8.6	-1.1	0	8.9	mTOR/(PI3K) inhibitor	B. Kinase inhibitor	Investigational (Ph 2)	NVP-BEZ235			Inactive	DMSO	1000	3	JOGKUKXHTYWRGZ-UHFFFAOYSA-N	CHEMBL1879463,CHEMBL1911126	0
Matrigel 2D (M04-04)	FIMM003754	Refametinib_1	IC50	108.3	0.6	81.1	0	1	9890.1	0.9	15.9	18.6	30.9	67.5	81.1	17.6	7.8	MEK1/2 inhibitor	B. Kinase inhibitor	Investigational (Ph 2)	BAY 869766	RDEA119			DMSO	10000	5	RDSACQWTXKSHJT-NSHDSACASA-N	CHEMBL2138601	0
Matrigel 2D (M04-04)	FIMM003708	Selumetinib_2	IC50	90.2	1.2	54.4	0	1	9890.1	0.6	-4.7	4.9	28.1	54.4	37	13	9.1	MEK1/2 inhibitor	B. Kinase inhibitor	Investigational (Ph 3)	AZD6244	ARRY-142886			DMSO	10000	3	HFNKQEVNSGCOJV-HNNXBMFYSA-N	CHEMBL1789941,CHEMBL1795071	0
Matrigel 2D (M04-04)	FIMM100414	Omipalisib_3	IC50	4.6	1.1	57.8	0	0.1	989	0.4	-3.2	9.5	40.4	57.8	47.9	16	5.4	PI3K/mTOR inhibitor	B. Kinase inhibitor	Investigational (Ph 1)	GSK2126458				DMSO	1000	5	CGBJSGAELGCMKE-UHFFFAOYSA-N	CHEMBL1236962	0
Matrigel 2D (M04-04)	FIMM003751	Trametinib_1	IC50	2.2	2.5	49.3	0	0	247.3	0.9	-14.7	-1.6	28.7	46.4	49.3	12.6	7.5	MEK1/2 inhibitor	B. Kinase inhibitor	Approved	GSK1120212	JTP-74057			DMSO	250	1	IFSDAJWBUCMOAH-HNNXBMFYSA-N	CHEMBL2216870	0
Matrigel 2D (M04-04)	FIMM100390	Apitolisib_1	IC50	421.6	0.8	57.3	0	1	9890.1	0.7	-3.3	-5.3	19.2	34	57.3	8.4	6	PI3K/mTOR inhibitor	B. Kinase inhibitor	Investigational (Ph 2)	GDC-0980				DMSO	10000	1	YOVVNQKCSKSHKT-HNNXBMFYSA-N	CHEMBL1922094,CHEMBL1922106,CHEMBL1922103	0
Matrigel 2D (M04-04)	FIMM003755	Everolimus_2	IC50	1.6	2.5	36.5	0	0	98.9	1.9	6	-11.8	9	36.5	33.1	7.8	6.9	binds FKBP12, causes inhibition of mTORC1	C. Rapalog	Approved	NVP-RAD001	RAD001, SDZ-RAD			DMSO	100	2	HKVAMNSJSFKALM-GKUWKFKPSA-N	CHEMBL1908360	0
Matrigel 2D (M04-04)	FIMM003710	Afatinib_3	IC50	989	2	0.1	0	0.1	989	859714	-6.4	-0.6	-5.4	0.1	-10	0	6.5	EGFR inhibitor	B. Kinase inhibitor	Approved	BIBW2992		Irreversible		DMSO	1000	1	AHJRHEGDXFFMBM-UHFFFAOYSA-N	CHEMBL189963,CHEMBL2364621	0
Matrigel 2D (M04-04)	FIMM003786	Temsirolimus_1	IC50	0.8	0.7	39.3	0	0	98.9	0.8	5.6	2	25.8	29.1	39.3	8.4	4.7	binds FKBP12, causes inhibition of mTORC1	C. Rapalog	Approved	CCI-779				DMSO	100	3	CBPNZQVSJQDFBE-FUXHJELOSA-N	CHEMBL1201182	0
Matrigel 2D (M04-04)	FIMM003781	Canertinib_2	IC50	1753.6	2.5	94.1	0	1	9890.1	22	5.6	24.3	-12	18.1	94.1	8.1	13.9	pan-HER inhibitor	B. Kinase inhibitor	Investigational (Ph 3)	CI-1033	PD 183805	Irreversible		DMSO	10000	2			0
Matrigel 2D (M04-04)	FIMM000183	Erlotinib_3	IC50	9890.1	0.1	11.3	0	1	9890.1	3044.3	11.3	7.4	-7.6	7.1	3.7	0	7.6	EGFR inhibitor	B. Kinase inhibitor	Approved	CP-358774	OSI-774			DMSO	10000	1	KTUFNOKKBVMGRW-UHFFFAOYSA-N	CHEMBL1642,CHEMBL941	0
Matrigel 2D (M04-04)	FIMM003729	Pimasertib_3	IC50	21.8	0.6	78.7	0	1	9890.1	0.8	2.1	33.5	59.4	63.7	78.7	23.9	6.2	MEK1/2 inhibitor	B. Kinase inhibitor	Investigational (Ph 2)	AS703026	MSC1936369B			DMSO	10000	2	VIUAUNHCRHHYNE-JTQLQIEISA-N	CHEMBL2107832	0
Matrigel 2D (M04-04)	FIMM100397	Ridaforolimus_3	IC50	0	0.4	38.7	0	0	98.9	6.6	13.1	25	24.7	38.2	38.7	12.8	3.5	binds FKBP12, causes inhibition of mTORC1	C. Rapalog	Investigational (Ph 3)	MK-8669	AP 23573, Deforolimus			DMSO	100	4		not in ChEMBL	0
Matrigel 2D (M04-04)	FIMM100412	TAK-733_2	IC50	4.7	0.4	64.4	0	0.1	989	1.3	15.6	20.2	33	52.1	64.4	16.1	4.6	MEK1/2 inhibitor	B. Kinase inhibitor	Investigational (Ph 1)	TAK-733				DMSO	1000	5	RCLQNICOARASSR-SECBINFHSA-N	CHEMBL1615025	0
[truncated: 57 more rows]

## Sheet: UT-SCC-8 (M08)
Plate no	ID	DRUG_NAME	ANALYSIS_NAME	IC50	SLOPE	MAX	MIN	Min.Conc.tested	Max.Conc.tested	IC50_std_error	D1	D2	D3	D4	D5	DSS	SE_of_estimate	Mechanism/Targets	Class.explained	High.phase/Approval.status	Res..code	Alias	activity.modifier	Active/inactive.in.clinic	Solvent	High.conc.(nM)	Plate	InChI	ChEMBL.ID	Dubious
[truncated: 285 more rows]

[truncated: 5 more sheets: UT-SCC-14 (M09), UT-SCC-73 (M10), UT-SCC-81 (M11), UT-SCC-106A (M12), UT-SCC-40 (M13)]
